# Supplementary material for: Hybrid de novo genome assembly of Chinese chestnut (Castanea mollissima)
Source: Gigascience. 2019 Sep 12;8(9):giz112. doi: 10.1093/gigascience/giz112 (PMC6741814; doi:10.1093/gigascience/giz112)
Supplement: giz112_Supplemental_Figures_and_Tables [file giz112_supplemental_figures_and_tables.zip]

Archive with 7 entries (7 files):
- Figure (S1-S5).doc
- Revised protocols.doc
- Table S10.xls
- Table S6.xls
- Table S7.xls
- Table S8.xls
- Tables (S1-S5, S9).doc
