# Supplementary material for: Hybrid de novo genome assembly of Chinese chestnut (Castanea mollissima)
Source: Gigascience. 2019 Sep 12;8(9):giz112. doi: 10.1093/gigascience/giz112 (PMC6741814; doi:10.1093/gigascience/giz112)
Supplement: giz112_Supplemental_Figures_and_Tables [file giz112_supplemental_figures_and_tables.zip › Table S10.xls]

## Sheet: Table S10
Table S10. Tandemly arrayed genes (TAGs) in C. mollissima
cluster	gene_number	gene
Cluster1000:	3	BUA.CMHBY215799	PREDICTED: TMV resistance protein N-like isoform X1 [Citrus sinensis]	BUA.CMHBY215799	BUA.CMHBY215800	BUA.CMHBY215801
Cluster1001:	52	BUA.CMHBY201076	PREDICTED: putative disease resistance protein RGA3 isoform X1 [Vitis vinifera]	BUA.CMHBY201076	BUA.CMHBY219338	BUA.CMHBY201080	BUA.CMHBY219344	BUA.CMHBY222041	BUA.CMHBY222042	BUA.CMHBY222047	BUA.CMHBY224335	BUA.CMHBY224338	BUA.CMHBY224339	BUA.CMHBY226113	BUA.CMHBY226114	BUA.CMHBY226119	BUA.CMHBY226120	BUA.CMHBY226392	BUA.CMHBY226399	BUA.CMHBY226400	BUA.CMHBY227225	BUA.CMHBY227227	BUA.CMHBY211283	BUA.CMHBY227316	BUA.CMHBY211389	BUA.CMHBY211390	BUA.CMHBY228827	BUA.CMHBY228829	BUA.CMHBY228830	BUA.CMHBY228831	BUA.CMHBY231820	BUA.CMHBY231821	BUA.CMHBY231822	BUA.CMHBY231823	BUA.CMHBY231825	BUA.CMHBY231867	BUA.CMHBY231869	BUA.CMHBY231873	BUA.CMHBY231875	BUA.CMHBY231931	BUA.CMHBY231934	BUA.CMHBY231935	BUA.CMHBY232184	BUA.CMHBY232188	BUA.CMHBY232191	BUA.CMHBY232523	BUA.CMHBY232524	BUA.CMHBY232526	BUA.CMHBY232527
Cluster1002:	3	BUA.CMHBY220374	PREDICTED: pentatricopeptide repeat-containing protein At1g31430 [Vitis vinifera]	BUA.CMHBY220374	BUA.CMHBY220377	BUA.CMHBY220379
Cluster1003:	62	BUA.CMHBY220043	S-locus lectin protein kinase family protein [Theobroma cacao]	BUA.CMHBY220043	BUA.CMHBY220044	BUA.CMHBY220045	BUA.CMHBY220069	BUA.CMHBY202253	BUA.CMHBY202254	BUA.CMHBY202255	BUA.CMHBY220072	BUA.CMHBY202256	BUA.CMHBY202258	BUA.CMHBY220080	BUA.CMHBY202259	BUA.CMHBY202260	BUA.CMHBY202261	BUA.CMHBY220082	BUA.CMHBY202263	BUA.CMHBY202264	BUA.CMHBY202265	BUA.CMHBY220086	BUA.CMHBY227476	BUA.CMHBY227478	BUA.CMHBY211588	BUA.CMHBY211743	BUA.CMHBY227615	BUA.CMHBY227616	BUA.CMHBY211977	BUA.CMHBY211978	BUA.CMHBY227769	BUA.CMHBY211980	BUA.CMHBY227774	BUA.CMHBY212159	BUA.CMHBY227916	BUA.CMHBY227920	BUA.CMHBY227923	BUA.CMHBY228078	BUA.CMHBY228079	BUA.CMHBY212328	BUA.CMHBY229114	BUA.CMHBY229116	BUA.CMHBY229117	BUA.CMHBY229119	BUA.CMHBY230471	BUA.CMHBY215164	BUA.CMHBY215165	BUA.CMHBY230464	BUA.CMHBY215166
Cluster1004:	25	BUA.CMHBY223118	PREDICTED: uncharacterized protein LOC100243949 [Vitis vinifera]	BUA.CMHBY223118	BUA.CMHBY223121	BUA.CMHBY206164	BUA.CMHBY223123	BUA.CMHBY206165	BUA.CMHBY210840	BUA.CMHBY210841	BUA.CMHBY226837	BUA.CMHBY212986	BUA.CMHBY228669	BUA.CMHBY228672	BUA.CMHBY230171	BUA.CMHBY230172	BUA.CMHBY214826	BUA.CMHBY230174	BUA.CMHBY230751	BUA.CMHBY215393	BUA.CMHBY215394	BUA.CMHBY215395	BUA.CMHBY232170	BUA.CMHBY232172	BUA.CMHBY232174	BUA.CMHBY218601	BUA.CMHBY218602	BUA.CMHBY235535
Cluster1005:	57	BUA.CMHBY205829	PREDICTED: probable LRR receptor-like serine/threonine-protein kinase At3g47570 [Vitis vinifera]	BUA.CMHBY205829	BUA.CMHBY222793	BUA.CMHBY222798	BUA.CMHBY205830	BUA.CMHBY205892	BUA.CMHBY222887	BUA.CMHBY205894	BUA.CMHBY206266	BUA.CMHBY223197	BUA.CMHBY206267	BUA.CMHBY223199	BUA.CMHBY223200	BUA.CMHBY223718	BUA.CMHBY206990	BUA.CMHBY206991	BUA.CMHBY224922	BUA.CMHBY224924	BUA.CMHBY208346	BUA.CMHBY224925	BUA.CMHBY227845	BUA.CMHBY227846	BUA.CMHBY227850	BUA.CMHBY213773	BUA.CMHBY229338	BUA.CMHBY213774	BUA.CMHBY215693	BUA.CMHBY215694	BUA.CMHBY215695	BUA.CMHBY231086	BUA.CMHBY231965	BUA.CMHBY231967	BUA.CMHBY231968	BUA.CMHBY216537	BUA.CMHBY216667	BUA.CMHBY232114	BUA.CMHBY232116	BUA.CMHBY216973	BUA.CMHBY216974	BUA.CMHBY216975	BUA.CMHBY232735	BUA.CMHBY232737	BUA.CMHBY217095	BUA.CMHBY232965	BUA.CMHBY232967	BUA.CMHBY217230	BUA.CMHBY232971
Cluster1006:	31	BUA.CMHBY201097	hypothetical protein POPTR_0009s04280g [Populus trichocarpa]	BUA.CMHBY201097	BUA.CMHBY219357	BUA.CMHBY201100	BUA.CMHBY202772	BUA.CMHBY202773	BUA.CMHBY202774	BUA.CMHBY226634	BUA.CMHBY226640	BUA.CMHBY226642	BUA.CMHBY226644	BUA.CMHBY211843	BUA.CMHBY211844	BUA.CMHBY211845	BUA.CMHBY211846	BUA.CMHBY211847	BUA.CMHBY227924	BUA.CMHBY227925	BUA.CMHBY227926	BUA.CMHBY227927	BUA.CMHBY227931	BUA.CMHBY229310	BUA.CMHBY229311	BUA.CMHBY229312	BUA.CMHBY229313	BUA.CMHBY229314	BUA.CMHBY229316	BUA.CMHBY229347	BUA.CMHBY229350	BUA.CMHBY229352	BUA.CMHBY229354	BUA.CMHBY229356
Cluster1007:	72	BUA.CMHBY221115	hypothetical protein VITISV_036826 [Vitis vinifera]	BUA.CMHBY221115	BUA.CMHBY221116	BUA.CMHBY221120	BUA.CMHBY222063	BUA.CMHBY222066	BUA.CMHBY222067	BUA.CMHBY225135	BUA.CMHBY225136	BUA.CMHBY225137	BUA.CMHBY225138	BUA.CMHBY225139	BUA.CMHBY225141	BUA.CMHBY225322	BUA.CMHBY225323	BUA.CMHBY225324	BUA.CMHBY225445	BUA.CMHBY225446	BUA.CMHBY225447	BUA.CMHBY209239	BUA.CMHBY225567	BUA.CMHBY225568	BUA.CMHBY209751	BUA.CMHBY225980	BUA.CMHBY225984	BUA.CMHBY226046	BUA.CMHBY226048	BUA.CMHBY226049	BUA.CMHBY226823	BUA.CMHBY226825	BUA.CMHBY226828	BUA.CMHBY228170	BUA.CMHBY228172	BUA.CMHBY228174	BUA.CMHBY228175	BUA.CMHBY230809	BUA.CMHBY230810	BUA.CMHBY230811	BUA.CMHBY230847	BUA.CMHBY230848	BUA.CMHBY230849	BUA.CMHBY230850	BUA.CMHBY231269	BUA.CMHBY231271	BUA.CMHBY231272	BUA.CMHBY231274	BUA.CMHBY215865
Cluster1010:	6	BUA.CMHBY210430	hypothetical protein CISIN_1g008090mg [Citrus sinensis]	BUA.CMHBY210430	BUA.CMHBY210433	BUA.CMHBY210434	BUA.CMHBY211469	BUA.CMHBY211470	BUA.CMHBY211471
Cluster1011:	34	BUA.CMHBY223650	JHL06P13.14 [Jatropha curcas]	BUA.CMHBY223650	BUA.CMHBY223651	BUA.CMHBY223652	BUA.CMHBY224280	BUA.CMHBY224282	BUA.CMHBY224283	BUA.CMHBY224285	BUA.CMHBY207670	BUA.CMHBY231288	BUA.CMHBY231286	BUA.CMHBY231284	BUA.CMHBY215970	BUA.CMHBY231370	BUA.CMHBY215971	BUA.CMHBY232584	BUA.CMHBY232586	BUA.CMHBY232587	BUA.CMHBY232588	BUA.CMHBY217464	BUA.CMHBY217465	BUA.CMHBY233384	BUA.CMHBY233385	BUA.CMHBY233515	BUA.CMHBY217555	BUA.CMHBY233516	BUA.CMHBY233633	BUA.CMHBY217617	BUA.CMHBY233637	BUA.CMHBY233768	BUA.CMHBY233770	BUA.CMHBY217688	BUA.CMHBY235341	BUA.CMHBY235342	BUA.CMHBY235343
Cluster1013:	32	BUA.CMHBY219839	PREDICTED: probable receptor-like protein kinase At5g24010 [Vitis vinifera]	BUA.CMHBY219839	BUA.CMHBY219841	BUA.CMHBY219842	BUA.CMHBY219843	BUA.CMHBY219844	BUA.CMHBY219845	BUA.CMHBY219846	BUA.CMHBY220840	BUA.CMHBY220841	BUA.CMHBY220843	BUA.CMHBY223068	BUA.CMHBY223072	BUA.CMHBY223074	BUA.CMHBY223076	BUA.CMHBY223077	BUA.CMHBY224936	BUA.CMHBY208361	BUA.CMHBY224937	BUA.CMHBY229515	BUA.CMHBY229516	BUA.CMHBY229517	BUA.CMHBY229834	BUA.CMHBY229835	BUA.CMHBY214454	BUA.CMHBY229836	BUA.CMHBY230693	BUA.CMHBY230694	BUA.CMHBY230695	BUA.CMHBY234209	BUA.CMHBY234210	BUA.CMHBY234212	BUA.CMHBY234214
Cluster1014:	3	BUA.CMHBY225783	Wall-associated kinase 2, putative [Theobroma cacao]	BUA.CMHBY225783	BUA.CMHBY225784	BUA.CMHBY225787
Cluster1016:	3	BUA.CMHBY214575	hypothetical protein PRUPE_ppa002309mg [Prunus persica]	BUA.CMHBY214575	BUA.CMHBY214571	BUA.CMHBY214572
Cluster1018:	3	BUA.CMHBY227917	Zinc ion binding,nucleic acid binding-like protein [Theobroma cacao]	BUA.CMHBY227917	BUA.CMHBY227921	BUA.CMHBY227922
Cluster1019:	4	BUA.CMHBY214885	PREDICTED: probable leucine-rich repeat receptor-like serine/threonine-protein kinase At3g14840 [Prunus mume]	BUA.CMHBY214885	BUA.CMHBY214886	BUA.CMHBY214887	BUA.CMHBY214888
Cluster1022:	17	BUA.CMHBY220924	hypothetical protein VITISV_011746 [Vitis vinifera]	BUA.CMHBY220924	BUA.CMHBY220925	BUA.CMHBY220926	BUA.CMHBY224446	BUA.CMHBY224448	BUA.CMHBY224449	BUA.CMHBY226095	BUA.CMHBY226097	BUA.CMHBY226098	BUA.CMHBY229429	BUA.CMHBY229432	BUA.CMHBY229437	BUA.CMHBY232193	BUA.CMHBY232196	BUA.CMHBY232203	BUA.CMHBY235658	BUA.CMHBY235659
Cluster1023:	14	BUA.CMHBY201636	PREDICTED: pleiotropic drug resistance protein 1-like isoform X2 [Vitis vinifera]	BUA.CMHBY201636	BUA.CMHBY201637	BUA.CMHBY201638	BUA.CMHBY202559	BUA.CMHBY220315	BUA.CMHBY202560	BUA.CMHBY202562	BUA.CMHBY202563	BUA.CMHBY212688	BUA.CMHBY228432	BUA.CMHBY228433	BUA.CMHBY216133	BUA.CMHBY216134	BUA.CMHBY216135
Cluster1024:	14	BUA.CMHBY230358	BRASSINOSTEROID INSENSITIVE 1-associated receptor kinase 1 precursor, putative [Ricinus communis]	BUA.CMHBY230358	BUA.CMHBY230361	BUA.CMHBY230362	BUA.CMHBY231615	BUA.CMHBY216193	BUA.CMHBY231619	BUA.CMHBY231620	BUA.CMHBY232966	BUA.CMHBY232968	BUA.CMHBY232969	BUA.CMHBY232970	BUA.CMHBY217231	BUA.CMHBY235745	BUA.CMHBY235747
Cluster1025:	5	BUA.CMHBY214160	PREDICTED: beta-glucosidase 12 [Vitis vinifera]	BUA.CMHBY214160	BUA.CMHBY214166	BUA.CMHBY214167	BUA.CMHBY214168	BUA.CMHBY214169
Cluster1027:	20	BUA.CMHBY227553	PREDICTED: reticuline oxidase-like protein [Prunus mume]	BUA.CMHBY227553	BUA.CMHBY227556	BUA.CMHBY227557	BUA.CMHBY227558	BUA.CMHBY227560	BUA.CMHBY227561	BUA.CMHBY227562	BUA.CMHBY227563	BUA.CMHBY227564	BUA.CMHBY227565	BUA.CMHBY228399	BUA.CMHBY228400	BUA.CMHBY228402	BUA.CMHBY228403	BUA.CMHBY229136	BUA.CMHBY229137	BUA.CMHBY229142	BUA.CMHBY233772	BUA.CMHBY233773	BUA.CMHBY233775
Cluster1028:	14	BUA.CMHBY205405	UDP-glucosyl transferase 85A2 [Theobroma cacao]	BUA.CMHBY205405	BUA.CMHBY205407	BUA.CMHBY205408	BUA.CMHBY207563	BUA.CMHBY207564	BUA.CMHBY224206	BUA.CMHBY207565	BUA.CMHBY224208	BUA.CMHBY212355	BUA.CMHBY212356	BUA.CMHBY228104	BUA.CMHBY218562	BUA.CMHBY218563	BUA.CMHBY235395
Cluster1029:	3	BUA.CMHBY214132	PREDICTED: disease resistance protein RPM1-like [Prunus mume]	BUA.CMHBY214132	BUA.CMHBY214134	BUA.CMHBY214135
Cluster1030:	10	BUA.CMHBY227405	PREDICTED: heat shock cognate 70 kDa protein 2-like [Sesamum indicum]	BUA.CMHBY227405	BUA.CMHBY227406	BUA.CMHBY227408	BUA.CMHBY211503	BUA.CMHBY211504	BUA.CMHBY232857	BUA.CMHBY217158	BUA.CMHBY217159	BUA.CMHBY232859	BUA.CMHBY232861
Cluster1031:	8	BUA.CMHBY222768	hypothetical protein POPTR_0018s10550g [Populus trichocarpa]	BUA.CMHBY222768	BUA.CMHBY222770	BUA.CMHBY222772	BUA.CMHBY222775	BUA.CMHBY205812	BUA.CMHBY205813	BUA.CMHBY222777	BUA.CMHBY205814
Cluster1032:	3	BUA.CMHBY214742	PREDICTED: ABC transporter B family member 11-like isoform X1 [Jatropha curcas]	BUA.CMHBY214742	BUA.CMHBY214743	BUA.CMHBY214744
Cluster1033:	10	BUA.CMHBY220954	kinase, putative [Ricinus communis]	BUA.CMHBY220954	BUA.CMHBY220955	BUA.CMHBY220956	BUA.CMHBY220957	BUA.CMHBY220958	BUA.CMHBY220959	BUA.CMHBY220962	BUA.CMHBY203595	BUA.CMHBY221087	BUA.CMHBY221088
Cluster1034:	8	BUA.CMHBY205736	hypothetical protein PRUPE_ppa001648mg [Prunus persica]	BUA.CMHBY205736	BUA.CMHBY205737	BUA.CMHBY205738	BUA.CMHBY211182	BUA.CMHBY211183	BUA.CMHBY211191	BUA.CMHBY213216	BUA.CMHBY213217
Cluster1035:	3	BUA.CMHBY207548	PREDICTED: hexose carrier protein HEX6-like [Jatropha curcas]	BUA.CMHBY207548	BUA.CMHBY207549	BUA.CMHBY224184
Cluster1037:	13	BUA.CMHBY222893	PREDICTED: LRR receptor-like serine/threonine-protein kinase GSO2 isoform X3 [Vitis vinifera]	BUA.CMHBY222893	BUA.CMHBY222894	BUA.CMHBY222900	BUA.CMHBY216158	BUA.CMHBY231558	BUA.CMHBY231561	BUA.CMHBY233301	BUA.CMHBY233304	BUA.CMHBY217422	BUA.CMHBY217610	BUA.CMHBY233607	BUA.CMHBY233608	BUA.CMHBY233610
Cluster1041:	8	BUA.CMHBY226054	PREDICTED: putative disease resistance protein RGA3 [Malus domestica]	BUA.CMHBY226054	BUA.CMHBY226055	BUA.CMHBY226058	BUA.CMHBY226059	BUA.CMHBY209838	BUA.CMHBY227641	BUA.CMHBY227643	BUA.CMHBY227646
Cluster1042:	3	BUA.CMHBY234995	PREDICTED: cyclic nucleotide-gated ion channel 1-like [Pyrus x bretschneideri]	BUA.CMHBY234995	BUA.CMHBY234996	BUA.CMHBY234997
Cluster1043:	2	BUA.CMHBY229253	Phytosulfokine receptor precursor, putative [Ricinus communis]	BUA.CMHBY229253	BUA.CMHBY229255
Cluster1045:	14	BUA.CMHBY228605	hypothetical protein PRUPE_ppa019965mg [Prunus persica]	BUA.CMHBY228605	BUA.CMHBY228607	BUA.CMHBY228608	BUA.CMHBY228613	BUA.CMHBY228614	BUA.CMHBY228615	BUA.CMHBY231178	BUA.CMHBY231182	BUA.CMHBY231183	BUA.CMHBY217383	BUA.CMHBY233196	BUA.CMHBY217384	BUA.CMHBY233198	BUA.CMHBY233199
Cluster1046:	7	BUA.CMHBY229926	unnamed protein product [Vitis vinifera]	BUA.CMHBY229926	BUA.CMHBY229929	BUA.CMHBY214516	BUA.CMHBY230139	BUA.CMHBY230141	BUA.CMHBY214782	BUA.CMHBY230142
Cluster1047:	6	BUA.CMHBY211224	cytochrome P450, putative [Ricinus communis]	BUA.CMHBY211224	BUA.CMHBY227166	BUA.CMHBY211225	BUA.CMHBY212314	BUA.CMHBY212315	BUA.CMHBY228065
Cluster1049:	3	BUA.CMHBY229052	PREDICTED: uncharacterized protein LOC103502838 [Cucumis melo]	BUA.CMHBY229052	BUA.CMHBY229053	BUA.CMHBY229054
Cluster1051:	3	BUA.CMHBY221630	hypothetical protein PRUPE_ppa006023mg [Prunus persica]	BUA.CMHBY221630	BUA.CMHBY221631	BUA.CMHBY221632
Cluster1052:	31	BUA.CMHBY218914	PREDICTED: uncharacterized protein LOC103436362 [Malus domestica]	BUA.CMHBY218914	BUA.CMHBY218915	BUA.CMHBY218916	BUA.CMHBY221828	BUA.CMHBY221829	BUA.CMHBY221830	BUA.CMHBY223346	BUA.CMHBY223347	BUA.CMHBY223348	BUA.CMHBY223958	BUA.CMHBY223959	BUA.CMHBY223960	BUA.CMHBY225597	BUA.CMHBY225598	BUA.CMHBY225599	BUA.CMHBY225841	BUA.CMHBY225842	BUA.CMHBY225843	BUA.CMHBY225844	BUA.CMHBY228595	BUA.CMHBY228596	BUA.CMHBY228601	BUA.CMHBY229266	BUA.CMHBY229267	BUA.CMHBY229268	BUA.CMHBY230819	BUA.CMHBY230820	BUA.CMHBY230821	BUA.CMHBY232561	BUA.CMHBY232562	BUA.CMHBY232563
Cluster1053:	2	BUA.CMHBY217870	PREDICTED: linoleate 13S-lipoxygenase 2-1, chloroplastic [Vitis vinifera]	BUA.CMHBY217870	BUA.CMHBY217872
Cluster1054:	3	BUA.CMHBY205462	PREDICTED: cation/H(+) antiporter 15-like [Eucalyptus grandis]	BUA.CMHBY205462	BUA.CMHBY205463	BUA.CMHBY205465
Cluster1056:	9	BUA.CMHBY210863	PREDICTED: putative leucine-rich repeat receptor-like protein kinase At2g19210-like isoform X1 [Citrus sinensis]	BUA.CMHBY210863	BUA.CMHBY210866	BUA.CMHBY210867	BUA.CMHBY210872	BUA.CMHBY210873	BUA.CMHBY210874	BUA.CMHBY210876	BUA.CMHBY226872	BUA.CMHBY226876
Cluster1057:	4	BUA.CMHBY202165	PREDICTED: 3-ketoacyl-CoA synthase 11-like [Solanum lycopersicum]	BUA.CMHBY202165	BUA.CMHBY219990	BUA.CMHBY202166	BUA.CMHBY202167
Cluster1059:	5	BUA.CMHBY229839	PREDICTED: callose synthase 7 [Prunus mume]	BUA.CMHBY229839	BUA.CMHBY229840	BUA.CMHBY214456	BUA.CMHBY214457	BUA.CMHBY229845
Cluster1060:	10	BUA.CMHBY207743	RecName: Full=Beta-amyrin synthase [Betula platyphylla]	BUA.CMHBY207743	BUA.CMHBY207745	BUA.CMHBY207746	BUA.CMHBY207747	BUA.CMHBY207748	BUA.CMHBY207749	BUA.CMHBY210385	BUA.CMHBY210386	BUA.CMHBY210388	BUA.CMHBY210392
Cluster1062:	17	BUA.CMHBY227112	Putative receptor protein kinase ZmPK1 [Morus notabilis]	BUA.CMHBY227112	BUA.CMHBY227113	BUA.CMHBY227114	BUA.CMHBY227116	BUA.CMHBY227117	BUA.CMHBY230306	BUA.CMHBY230307	BUA.CMHBY230308	BUA.CMHBY230309	BUA.CMHBY230310	BUA.CMHBY230312	BUA.CMHBY230313	BUA.CMHBY233482	BUA.CMHBY233483	BUA.CMHBY233486	BUA.CMHBY234712	BUA.CMHBY234713
Cluster1063:	3	BUA.CMHBY213373	uncharacterized protein LOC100257265 [Vitis vinifera]	BUA.CMHBY213373	BUA.CMHBY213379	BUA.CMHBY213380
Cluster1065:	9	BUA.CMHBY225964	Cysteine/Histidine-rich C1 domain family protein, putative [Theobroma cacao]	BUA.CMHBY225964	BUA.CMHBY225966	BUA.CMHBY225968	BUA.CMHBY228388	BUA.CMHBY228389	BUA.CMHBY228391	BUA.CMHBY233281	BUA.CMHBY233284	BUA.CMHBY233287
Cluster1067:	7	BUA.CMHBY215706	PREDICTED: oligopeptide transporter 1-like [Citrus sinensis]	BUA.CMHBY215706	BUA.CMHBY231097	BUA.CMHBY231098	BUA.CMHBY215711	BUA.CMHBY215712	BUA.CMHBY217987	BUA.CMHBY217988
Cluster1070:	3	BUA.CMHBY204086	hypothetical protein B456_013G062700 [Gossypium raimondii]	BUA.CMHBY204086	BUA.CMHBY204092	BUA.CMHBY204093
Cluster1072:	10	BUA.CMHBY218093	PREDICTED: exopolygalacturonase-like [Eucalyptus grandis]	BUA.CMHBY218093	BUA.CMHBY234549	BUA.CMHBY234550	BUA.CMHBY234551	BUA.CMHBY218094	BUA.CMHBY234948	BUA.CMHBY218319	BUA.CMHBY234949	BUA.CMHBY218650	BUA.CMHBY235705
Cluster1073:	6	BUA.CMHBY200365	PREDICTED: putative phospholipid-transporting ATPase 8 [Prunus mume]	BUA.CMHBY200365	BUA.CMHBY200366	BUA.CMHBY200367	BUA.CMHBY205610	BUA.CMHBY205611	BUA.CMHBY205612
Cluster1074:	16	BUA.CMHBY219633	PREDICTED: uncharacterized protein LOC103324630 [Prunus mume]	BUA.CMHBY219633	BUA.CMHBY219635	BUA.CMHBY219637	BUA.CMHBY219638	BUA.CMHBY220998	BUA.CMHBY221002	BUA.CMHBY221005	BUA.CMHBY221007	BUA.CMHBY221008	BUA.CMHBY210881	BUA.CMHBY226894	BUA.CMHBY210882	BUA.CMHBY226899	BUA.CMHBY217340	BUA.CMHBY233116	BUA.CMHBY233117
Cluster1075:	4	BUA.CMHBY219287	phosphate transporter [Camellia oleifera]	BUA.CMHBY219287	BUA.CMHBY219288	BUA.CMHBY219289	BUA.CMHBY219290
Cluster1076:	3	BUA.CMHBY206642	PREDICTED: protein NRT1/ PTR FAMILY 8.3 [Eucalyptus grandis]	BUA.CMHBY206642	BUA.CMHBY206643	BUA.CMHBY223451
Cluster1078:	6	BUA.CMHBY202277	hypothetical protein B456_004G270600 [Gossypium raimondii]	BUA.CMHBY202277	BUA.CMHBY220089	BUA.CMHBY220091	BUA.CMHBY231481	BUA.CMHBY231483	BUA.CMHBY216062
Cluster1081:	3	BUA.CMHBY201775	PREDICTED: beta-xylosidase/alpha-L-arabinofuranosidase 1-like [Citrus sinensis]	BUA.CMHBY201775	BUA.CMHBY201776	BUA.CMHBY201777
Cluster1082:	2	BUA.CMHBY214008	PREDICTED: phospholipase D alpha 1-like isoform X3 [Jatropha curcas]	BUA.CMHBY214008	BUA.CMHBY214009
Cluster1083:	5	BUA.CMHBY228739	PREDICTED: putative disease resistance protein At1g50180 [Pyrus x bretschneideri]	BUA.CMHBY228739	BUA.CMHBY228741	BUA.CMHBY228742	BUA.CMHBY217067	BUA.CMHBY232666
Cluster1086:	8	BUA.CMHBY200443	PREDICTED: uncharacterized protein LOC105633633 [Jatropha curcas]	BUA.CMHBY200443	BUA.CMHBY200444	BUA.CMHBY200445	BUA.CMHBY210878	BUA.CMHBY210879	BUA.CMHBY226880	BUA.CMHBY210880	BUA.CMHBY226881
Cluster1087:	3	BUA.CMHBY203254	PREDICTED: probable disease resistance protein At5g66900 [Vitis vinifera]	BUA.CMHBY203254	BUA.CMHBY203255	BUA.CMHBY203256
Cluster1088:	13	BUA.CMHBY220515	hypothetical protein CISIN_1g004488mg [Citrus sinensis]	BUA.CMHBY220515	BUA.CMHBY220518	BUA.CMHBY220519	BUA.CMHBY220929	BUA.CMHBY220930	BUA.CMHBY220931	BUA.CMHBY220932	BUA.CMHBY220933	BUA.CMHBY220934	BUA.CMHBY220935	BUA.CMHBY220936	BUA.CMHBY220937	BUA.CMHBY220940
Cluster1090:	4	BUA.CMHBY225541	PREDICTED: F-box/kelch-repeat protein At3g06240-like [Nicotiana sylvestris]	BUA.CMHBY225541	BUA.CMHBY225542	BUA.CMHBY225544	BUA.CMHBY225546
Cluster1091:	9	BUA.CMHBY209216	UDP-glucosyltransferase 74F2, putative [Theobroma cacao]	BUA.CMHBY209216	BUA.CMHBY209217	BUA.CMHBY209218	BUA.CMHBY209219	BUA.CMHBY209220	BUA.CMHBY209221	BUA.CMHBY209223	BUA.CMHBY225556	BUA.CMHBY209224
Cluster1092:	5	BUA.CMHBY228500	PREDICTED: cytochrome P450 71D8-like [Malus domestica]	BUA.CMHBY228500	BUA.CMHBY228501	BUA.CMHBY228503	BUA.CMHBY228504	BUA.CMHBY228506
Cluster1093:	3	BUA.CMHBY215180	conserved hypothetical protein [Ricinus communis]	BUA.CMHBY215180	BUA.CMHBY230478	BUA.CMHBY215181
Cluster1095:	13	BUA.CMHBY223250	hypothetical protein PRUPE_ppa004617mg [Prunus persica]	BUA.CMHBY223250	BUA.CMHBY223251	BUA.CMHBY223252	BUA.CMHBY223253	BUA.CMHBY231840	BUA.CMHBY231841	BUA.CMHBY231843	BUA.CMHBY232242	BUA.CMHBY232244	BUA.CMHBY232245	BUA.CMHBY232926	BUA.CMHBY217213	BUA.CMHBY232928
Cluster1096:	10	BUA.CMHBY209229	PREDICTED: 2-alkenal reductase (NADP(+)-dependent) [Vitis vinifera]	BUA.CMHBY209229	BUA.CMHBY225560	BUA.CMHBY209230	BUA.CMHBY209231	BUA.CMHBY209232	BUA.CMHBY209233	BUA.CMHBY209234	BUA.CMHBY209236	BUA.CMHBY209237	BUA.CMHBY209238
Cluster1108:	13	BUA.CMHBY204000	PREDICTED: benzyl alcohol O-benzoyltransferase-like [Cucumis melo]	BUA.CMHBY204000	BUA.CMHBY221338	BUA.CMHBY204001	BUA.CMHBY221341	BUA.CMHBY204881	BUA.CMHBY222091	BUA.CMHBY204882	BUA.CMHBY204883	BUA.CMHBY214799	BUA.CMHBY214800	BUA.CMHBY214801	BUA.CMHBY216324	BUA.CMHBY216325
Cluster1110:	3	BUA.CMHBY206807	PREDICTED: glutamate receptor 2.9-like [Jatropha curcas]	BUA.CMHBY206807	BUA.CMHBY206810	BUA.CMHBY206812
Cluster1111:	16	BUA.CMHBY231054	PREDICTED: probably inactive leucine-rich repeat receptor-like protein kinase At5g48380 isoform X1 [Populus euphratica]	BUA.CMHBY231054	BUA.CMHBY231055	BUA.CMHBY231058	BUA.CMHBY231059	BUA.CMHBY231064	BUA.CMHBY215689	BUA.CMHBY231071	BUA.CMHBY231072	BUA.CMHBY231073	BUA.CMHBY231076	BUA.CMHBY231077	BUA.CMHBY232809	BUA.CMHBY217141	BUA.CMHBY232813	BUA.CMHBY217143	BUA.CMHBY232817
Cluster1112:	3	BUA.CMHBY211582	YELLOW STRIPE like 5 [Theobroma cacao]	BUA.CMHBY211582	BUA.CMHBY211583	BUA.CMHBY211584
Cluster1115:	16	BUA.CMHBY219503	Major facilitator superfamily protein [Theobroma cacao]	BUA.CMHBY219503	BUA.CMHBY219504	BUA.CMHBY219505	BUA.CMHBY219506	BUA.CMHBY219507	BUA.CMHBY219508	BUA.CMHBY225054	BUA.CMHBY225055	BUA.CMHBY225056	BUA.CMHBY225057	BUA.CMHBY225058	BUA.CMHBY225059	BUA.CMHBY226216	BUA.CMHBY226217	BUA.CMHBY226218	BUA.CMHBY226219
Cluster1117:	11	BUA.CMHBY230590	UDP-glucosyltransferase, putative [Ricinus communis]	BUA.CMHBY230590	BUA.CMHBY230592	BUA.CMHBY230593	BUA.CMHBY230594	BUA.CMHBY230595	BUA.CMHBY230596	BUA.CMHBY230597	BUA.CMHBY230598	BUA.CMHBY230599	BUA.CMHBY230600	BUA.CMHBY230601
Cluster1122:	4	BUA.CMHBY208063	PREDICTED: patatin-like protein 2 [Pyrus x bretschneideri]	BUA.CMHBY208063	BUA.CMHBY208064	BUA.CMHBY208066	BUA.CMHBY208067
Cluster1124:	13	BUA.CMHBY220053	2-nonaprenyl-3-methyl-6-methoxy-1,4-benzoquinol hydroxylase [Theobroma cacao]	BUA.CMHBY220053	BUA.CMHBY220054	BUA.CMHBY220055	BUA.CMHBY220056	BUA.CMHBY220057	BUA.CMHBY220058	BUA.CMHBY220059	BUA.CMHBY220060	BUA.CMHBY220061	BUA.CMHBY220062	BUA.CMHBY220063	BUA.CMHBY233598	BUA.CMHBY233599
Cluster1125:	8	BUA.CMHBY221347	cytochrome P450, putative [Ricinus communis]	BUA.CMHBY221347	BUA.CMHBY221349	BUA.CMHBY221351	BUA.CMHBY221353	BUA.CMHBY221354	BUA.CMHBY221356	BUA.CMHBY221364	BUA.CMHBY221366
Cluster1127:	15	BUA.CMHBY217013	hypothetical protein CISIN_1g004365mg [Citrus sinensis]	BUA.CMHBY217013	BUA.CMHBY217014	BUA.CMHBY217015	BUA.CMHBY232701	BUA.CMHBY217085	BUA.CMHBY232707	BUA.CMHBY232708	BUA.CMHBY232821	BUA.CMHBY217145	BUA.CMHBY232823	BUA.CMHBY232824	BUA.CMHBY217146	BUA.CMHBY232826	BUA.CMHBY218302	BUA.CMHBY234929
Cluster1128:	6	BUA.CMHBY225086	PREDICTED: phenolic glucoside malonyltransferase 2-like [Malus domestica]	BUA.CMHBY225086	BUA.CMHBY225087	BUA.CMHBY225088	BUA.CMHBY231924	BUA.CMHBY231925	BUA.CMHBY231926
Cluster1129:	2	BUA.CMHBY217381	hypothetical protein POPTR_0010s19240g [Populus trichocarpa]	BUA.CMHBY217381	BUA.CMHBY217382
Cluster1131:	2	BUA.CMHBY213675	hypothetical protein POPTR_0001s31880g [Populus trichocarpa]	BUA.CMHBY213675	BUA.CMHBY213676
Cluster1132:	56	BUA.CMHBY230726	hypothetical protein MTR_5g051030 [Medicago truncatula]	BUA.CMHBY230726	BUA.CMHBY230731	BUA.CMHBY230737	BUA.CMHBY231764	BUA.CMHBY231765	BUA.CMHBY231768	BUA.CMHBY234369	BUA.CMHBY234375	BUA.CMHBY234381	BUA.CMHBY234384	BUA.CMHBY234389	BUA.CMHBY234398	BUA.CMHBY234404	BUA.CMHBY234518	BUA.CMHBY234524	BUA.CMHBY234532	BUA.CMHBY234537	BUA.CMHBY234540	BUA.CMHBY234803	BUA.CMHBY234810	BUA.CMHBY234816	BUA.CMHBY234821	BUA.CMHBY234822	BUA.CMHBY235402	BUA.CMHBY235405	BUA.CMHBY235408	BUA.CMHBY235417	BUA.CMHBY235422	BUA.CMHBY235425	BUA.CMHBY235487	BUA.CMHBY235490	BUA.CMHBY235495	BUA.CMHBY235584	BUA.CMHBY235591	BUA.CMHBY235593	BUA.CMHBY235602	BUA.CMHBY218612	BUA.CMHBY235608	BUA.CMHBY218613	BUA.CMHBY235712	BUA.CMHBY235718	BUA.CMHBY235721	BUA.CMHBY235733	BUA.CMHBY235739	BUA.CMHBY235742	BUA.CMHBY235797
Cluster1137:	4	BUA.CMHBY206315	PREDICTED: cytochrome P450 CYP736A12-like [Pyrus x bretschneideri]	BUA.CMHBY206315	BUA.CMHBY206316	BUA.CMHBY223223	BUA.CMHBY206318
Cluster1139:	2	BUA.CMHBY210361	serine/threonine protein phosphatase 2A regulatory subunit B' [Populus trichocarpa]	BUA.CMHBY210361	BUA.CMHBY210362
Cluster1142:	4	BUA.CMHBY215061	Putative aldo-keto reductase 1 [Glycine soja]	BUA.CMHBY215061	BUA.CMHBY215062	BUA.CMHBY215063	BUA.CMHBY215064
Cluster1143:	5	BUA.CMHBY205662	PREDICTED: lysosomal beta glucosidase isoform X1 [Prunus mume]	BUA.CMHBY205662	BUA.CMHBY222656	BUA.CMHBY205663	BUA.CMHBY208440	BUA.CMHBY208441
Cluster1144:	6	BUA.CMHBY207039	PREDICTED: protein NRT1/ PTR FAMILY 5.10-like [Jatropha curcas]	BUA.CMHBY207039	BUA.CMHBY223751	BUA.CMHBY207040	BUA.CMHBY213862	BUA.CMHBY213863	BUA.CMHBY213864
Cluster1150:	6	BUA.CMHBY222221	PREDICTED: probable mitochondrial chaperone BCS1-B [Eucalyptus grandis]	BUA.CMHBY222221	BUA.CMHBY222222	BUA.CMHBY222223	BUA.CMHBY222224	BUA.CMHBY222226	BUA.CMHBY222227
Cluster1152:	3	BUA.CMHBY200947	putative mannitol dehydrogenase [Morus notabilis]	BUA.CMHBY200947	BUA.CMHBY200949	BUA.CMHBY200950
Cluster1154:	4	BUA.CMHBY222982	hypothetical protein PRUPE_ppa025943mg [Prunus persica]	BUA.CMHBY222982	BUA.CMHBY222983	BUA.CMHBY222985	BUA.CMHBY222986
Cluster1160:	3	BUA.CMHBY214592	Polyol transporter 5 [Morus notabilis]	BUA.CMHBY214592	BUA.CMHBY214593	BUA.CMHBY214594
Cluster1161:	9	BUA.CMHBY219556	UDP-glycosyltransferase 73B4, putative [Theobroma cacao]	BUA.CMHBY219556	BUA.CMHBY219557	BUA.CMHBY219558	BUA.CMHBY219562	BUA.CMHBY221415	BUA.CMHBY221420	BUA.CMHBY221421	BUA.CMHBY234359	BUA.CMHBY234360
Cluster1163:	46	BUA.CMHBY230722	hypothetical protein L484_002552 [Morus notabilis]	BUA.CMHBY230722	BUA.CMHBY230728	BUA.CMHBY230733	BUA.CMHBY234366	BUA.CMHBY234372	BUA.CMHBY234378	BUA.CMHBY234387	BUA.CMHBY234392	BUA.CMHBY234395	BUA.CMHBY234401	BUA.CMHBY234407	BUA.CMHBY234516	BUA.CMHBY234521	BUA.CMHBY234527	BUA.CMHBY234529	BUA.CMHBY234534	BUA.CMHBY234544	BUA.CMHBY234806	BUA.CMHBY234807	BUA.CMHBY234812	BUA.CMHBY234814	BUA.CMHBY234819	BUA.CMHBY235323	BUA.CMHBY235328	BUA.CMHBY235333	BUA.CMHBY235414	BUA.CMHBY235419	BUA.CMHBY235428	BUA.CMHBY235499	BUA.CMHBY235501	BUA.CMHBY235506	BUA.CMHBY235511	BUA.CMHBY235587	BUA.CMHBY235589	BUA.CMHBY235595	BUA.CMHBY235604	BUA.CMHBY235612	BUA.CMHBY235614	BUA.CMHBY235763	BUA.CMHBY235768	BUA.CMHBY235774	BUA.CMHBY235913	BUA.CMHBY235918	BUA.CMHBY235923	BUA.CMHBY236155	BUA.CMHBY236156
Cluster1167:	7	BUA.CMHBY210655	PREDICTED: probable RNA-dependent RNA polymerase 1 [Vitis vinifera]	BUA.CMHBY210655	BUA.CMHBY226686	BUA.CMHBY226690	BUA.CMHBY210656	BUA.CMHBY210657	BUA.CMHBY210658	BUA.CMHBY210660
Cluster1174:	8	BUA.CMHBY208029	PREDICTED: UDP-glycosyltransferase 83A1 [Vitis vinifera]	BUA.CMHBY208029	BUA.CMHBY208030	BUA.CMHBY224609	BUA.CMHBY224611	BUA.CMHBY208033	BUA.CMHBY217396	BUA.CMHBY217397	BUA.CMHBY217398
Cluster1178:	7	BUA.CMHBY210619	hypothetical protein PRUPE_ppa023692mg [Prunus persica]	BUA.CMHBY210619	BUA.CMHBY210620	BUA.CMHBY210621	BUA.CMHBY226632	BUA.CMHBY217613	BUA.CMHBY217614	BUA.CMHBY217615
Cluster1179:	2	BUA.CMHBY217759	U-box domain-containing protein 35 [Morus notabilis]	BUA.CMHBY217759	BUA.CMHBY217762
Cluster1186:	3	BUA.CMHBY215755	PREDICTED: 12-oxophytodienoate reductase 2-like isoform X1 [Citrus sinensis]	BUA.CMHBY215755	BUA.CMHBY215756	BUA.CMHBY215758
Cluster1189:	6	BUA.CMHBY215492	PREDICTED: probable receptor protein kinase TMK1 [Pyrus x bretschneideri]	BUA.CMHBY215492	BUA.CMHBY230851	BUA.CMHBY230853	BUA.CMHBY231522	BUA.CMHBY231523	BUA.CMHBY231525
Cluster1193:	3	BUA.CMHBY207916	PREDICTED: probable rhamnogalacturonate lyase B [Malus domestica]	BUA.CMHBY207916	BUA.CMHBY207917	BUA.CMHBY207918
Cluster1194:	2	BUA.CMHBY216952	PREDICTED: serine carboxypeptidase-like 7 [Fragaria vesca subsp. vesca]	BUA.CMHBY216952	BUA.CMHBY216953
Cluster1195:	2	BUA.CMHBY216442	hypothetical protein CICLE_v10007412mg [Citrus clementina]	BUA.CMHBY216442	BUA.CMHBY216443
Cluster1197:	3	BUA.CMHBY234869	PREDICTED: uncharacterized protein LOC104446511 [Eucalyptus grandis]	BUA.CMHBY234869	BUA.CMHBY234870	BUA.CMHBY234871
Cluster1198:	3	BUA.CMHBY212984	phenylalanine ammonia-lyase 2 [Manihot esculenta]	BUA.CMHBY212984	BUA.CMHBY228668	BUA.CMHBY212985
Cluster1199:	8	BUA.CMHBY205478	PREDICTED: UDP-glycosyltransferase 87A1-like [Vitis vinifera]	BUA.CMHBY205478	BUA.CMHBY205479	BUA.CMHBY222513	BUA.CMHBY205481	BUA.CMHBY205482	BUA.CMHBY207050	BUA.CMHBY207051	BUA.CMHBY207052
Cluster1201:	13	BUA.CMHBY226886	hypothetical protein PRUPE_ppa021221mg [Prunus persica]	BUA.CMHBY226886	BUA.CMHBY226891	BUA.CMHBY226892	BUA.CMHBY226893	BUA.CMHBY226895	BUA.CMHBY226896	BUA.CMHBY210884	BUA.CMHBY229945	BUA.CMHBY229949	BUA.CMHBY229957	BUA.CMHBY231424	BUA.CMHBY231425	BUA.CMHBY216040
Cluster1205:	9	BUA.CMHBY206984	BnaA09g17340D [Brassica napus]	BUA.CMHBY206984	BUA.CMHBY223715	BUA.CMHBY206986	BUA.CMHBY206988	BUA.CMHBY206992	BUA.CMHBY206993	BUA.CMHBY206994	BUA.CMHBY218522	BUA.CMHBY218523
Cluster1210:	6	BUA.CMHBY223261	hypothetical protein VITISV_005934 [Vitis vinifera]	BUA.CMHBY223261	BUA.CMHBY223262	BUA.CMHBY206360	BUA.CMHBY213551	BUA.CMHBY213552	BUA.CMHBY213553
Cluster1214:	6	BUA.CMHBY222829	PREDICTED: uncharacterized protein LOC100256384 [Vitis vinifera]	BUA.CMHBY222829	BUA.CMHBY222830	BUA.CMHBY222831	BUA.CMHBY222832	BUA.CMHBY222836	BUA.CMHBY222837
Cluster1215:	3	BUA.CMHBY208651	hypothetical protein PRUPE_ppa004845mg [Prunus persica]	BUA.CMHBY208651	BUA.CMHBY208652	BUA.CMHBY225133
Cluster1220:	9	BUA.CMHBY226402	PREDICTED: uncharacterized protein LOC103334934 [Prunus mume]	BUA.CMHBY226402	BUA.CMHBY226403	BUA.CMHBY226404	BUA.CMHBY226409	BUA.CMHBY226412	BUA.CMHBY234180	BUA.CMHBY234182	BUA.CMHBY234184	BUA.CMHBY234185
Cluster1221:	3	BUA.CMHBY228732	PREDICTED: auxin-induced protein 15A-like [Cucumis melo]	BUA.CMHBY228732	BUA.CMHBY228733	BUA.CMHBY228734
Cluster1222:	44	BUA.CMHBY230724	hypothetical protein MTR_0021s0160 [Medicago truncatula]	BUA.CMHBY230724	BUA.CMHBY230730	BUA.CMHBY230735	BUA.CMHBY234367	BUA.CMHBY234373	BUA.CMHBY234379	BUA.CMHBY234386	BUA.CMHBY234390	BUA.CMHBY234396	BUA.CMHBY234402	BUA.CMHBY234514	BUA.CMHBY234519	BUA.CMHBY234525	BUA.CMHBY234531	BUA.CMHBY234536	BUA.CMHBY234542	BUA.CMHBY234804	BUA.CMHBY234809	BUA.CMHBY234817	BUA.CMHBY235321	BUA.CMHBY235326	BUA.CMHBY235331	BUA.CMHBY235416	BUA.CMHBY235421	BUA.CMHBY235426	BUA.CMHBY235497	BUA.CMHBY235503	BUA.CMHBY235508	BUA.CMHBY235586	BUA.CMHBY235590	BUA.CMHBY235596	BUA.CMHBY235599	BUA.CMHBY235606	BUA.CMHBY235610	BUA.CMHBY235615	BUA.CMHBY235710	BUA.CMHBY235716	BUA.CMHBY235723	BUA.CMHBY235765	BUA.CMHBY235770	BUA.CMHBY235776	BUA.CMHBY235863	BUA.CMHBY235866	BUA.CMHBY235871
Cluster1223:	4	BUA.CMHBY205421	PREDICTED: sugar transporter ERD6-like 5 [Pyrus x bretschneideri]	BUA.CMHBY205421	BUA.CMHBY205422	BUA.CMHBY205423	BUA.CMHBY205425
Cluster1226:	4	BUA.CMHBY209606	unnamed protein product [Vitis vinifera]	BUA.CMHBY209606	BUA.CMHBY209607	BUA.CMHBY209608	BUA.CMHBY225849
Cluster1236:	4	BUA.CMHBY221769	histone H4 [Zea mays]	BUA.CMHBY221769	BUA.CMHBY221772	BUA.CMHBY221773	BUA.CMHBY221774
Cluster1237:	24	BUA.CMHBY224078	PREDICTED: LRR receptor-like serine/threonine-protein kinase FLS2 [Populus euphratica]	BUA.CMHBY224078	BUA.CMHBY224079	BUA.CMHBY224080	BUA.CMHBY207443	BUA.CMHBY228136	BUA.CMHBY228141	BUA.CMHBY228142	BUA.CMHBY228143	BUA.CMHBY228144	BUA.CMHBY229995	BUA.CMHBY229996	BUA.CMHBY229998	BUA.CMHBY230000	BUA.CMHBY230003	BUA.CMHBY231730	BUA.CMHBY231732	BUA.CMHBY231733	BUA.CMHBY233666	BUA.CMHBY233670	BUA.CMHBY233672	BUA.CMHBY233674	BUA.CMHBY233677	BUA.CMHBY235335	BUA.CMHBY235337
Cluster1244:	28	BUA.CMHBY230727	hypothetical protein AMTR_s00191p00039450 [Amborella trichopoda]	BUA.CMHBY230727	BUA.CMHBY230732	BUA.CMHBY230738	BUA.CMHBY234370	BUA.CMHBY234376	BUA.CMHBY234382	BUA.CMHBY234383	BUA.CMHBY234388	BUA.CMHBY234517	BUA.CMHBY234523	BUA.CMHBY234533	BUA.CMHBY234538	BUA.CMHBY234539	BUA.CMHBY234545	BUA.CMHBY234802	BUA.CMHBY234811	BUA.CMHBY234815	BUA.CMHBY234820	BUA.CMHBY234823	BUA.CMHBY235418	BUA.CMHBY235423	BUA.CMHBY235424	BUA.CMHBY235486	BUA.CMHBY235491	BUA.CMHBY235496	BUA.CMHBY235713	BUA.CMHBY235719	BUA.CMHBY235720
Cluster1245:	7	BUA.CMHBY222817	PREDICTED: crocetin glucosyltransferase, chloroplastic-like [Vitis vinifera]	BUA.CMHBY222817	BUA.CMHBY222818	BUA.CMHBY222819	BUA.CMHBY222822	BUA.CMHBY222823	BUA.CMHBY228202	BUA.CMHBY228207
Cluster1246:	3	BUA.CMHBY220475	UDP-glucosyltransferase family 1 protein [Theobroma cacao]	BUA.CMHBY220475	BUA.CMHBY202763	BUA.CMHBY202764
Cluster1247:	14	BUA.CMHBY221934	PREDICTED: UDP-glycosyltransferase 73C3-like [Eucalyptus grandis]	BUA.CMHBY221934	BUA.CMHBY221937	BUA.CMHBY221938	BUA.CMHBY228305	BUA.CMHBY228306	BUA.CMHBY228307	BUA.CMHBY228308	BUA.CMHBY228310	BUA.CMHBY228313	BUA.CMHBY228315	BUA.CMHBY228316	BUA.CMHBY228317	BUA.CMHBY228318	BUA.CMHBY228322
Cluster1251:	6	BUA.CMHBY230508	PREDICTED: tyrosine/DOPA decarboxylase 2-like [Nelumbo nucifera]	BUA.CMHBY230508	BUA.CMHBY230510	BUA.CMHBY230511	BUA.CMHBY232983	BUA.CMHBY232985	BUA.CMHBY232989
Cluster1255:	8	BUA.CMHBY227306	PREDICTED: uncharacterized protein LOC103989421 [Musa acuminata subsp. malaccensis]	BUA.CMHBY227306	BUA.CMHBY227307	BUA.CMHBY227308	BUA.CMHBY231244	BUA.CMHBY231245	BUA.CMHBY231246	BUA.CMHBY231247	BUA.CMHBY231248
Cluster1260:	2	BUA.CMHBY210142	alcohol dehydrogenase [Alnus glutinosa]	BUA.CMHBY210142	BUA.CMHBY210143
Cluster1261:	3	BUA.CMHBY225836	PREDICTED: uncharacterized protein LOC100253806 [Vitis vinifera]	BUA.CMHBY225836	BUA.CMHBY225837	BUA.CMHBY225838
Cluster1268:	7	BUA.CMHBY218963	PREDICTED: cytochrome P450 86B1-like [Populus euphratica]	BUA.CMHBY218963	BUA.CMHBY218964	BUA.CMHBY218965	BUA.CMHBY218969	BUA.CMHBY218974	BUA.CMHBY218976	BUA.CMHBY218977
Cluster1269:	14	BUA.CMHBY225182	receptor protein kinase, putative [Ricinus communis]	BUA.CMHBY225182	BUA.CMHBY225183	BUA.CMHBY225184	BUA.CMHBY225188	BUA.CMHBY216055	BUA.CMHBY216056	BUA.CMHBY231458	BUA.CMHBY231744	BUA.CMHBY231745	BUA.CMHBY231746	BUA.CMHBY231753	BUA.CMHBY231754	BUA.CMHBY231755	BUA.CMHBY231760
Cluster1273:	4	BUA.CMHBY213852	PREDICTED: putative amidase C869.01-like isoform X1 [Cicer arietinum]	BUA.CMHBY213852	BUA.CMHBY213853	BUA.CMHBY213854	BUA.CMHBY213855
Cluster1277:	6	BUA.CMHBY214863	hypothetical protein PRUPE_ppa001952mg [Prunus persica]	BUA.CMHBY214863	BUA.CMHBY214864	BUA.CMHBY214865	BUA.CMHBY214866	BUA.CMHBY214867	BUA.CMHBY214868
Cluster1283:	2	BUA.CMHBY213713	hypothetical protein POPTR_0007s05910g [Populus trichocarpa]	BUA.CMHBY213713	BUA.CMHBY213714
Cluster1285:	6	BUA.CMHBY231327	UDP-Glycosyltransferase superfamily protein [Theobroma cacao]	BUA.CMHBY231327	BUA.CMHBY231329	BUA.CMHBY231330	BUA.CMHBY231331	BUA.CMHBY231332	BUA.CMHBY231333
Cluster1289:	3	BUA.CMHBY221539	PREDICTED: geraniol 8-hydroxylase-like [Fragaria vesca subsp. vesca]	BUA.CMHBY221539	BUA.CMHBY221541	BUA.CMHBY221542
Cluster1291:	5	BUA.CMHBY209274	PREDICTED: cationic amino acid transporter 1 [Vitis vinifera]	BUA.CMHBY209274	BUA.CMHBY225613	BUA.CMHBY209275	BUA.CMHBY209276	BUA.CMHBY225615
Cluster1296:	8	BUA.CMHBY224802	UGTPg34 [Panax ginseng]	BUA.CMHBY224802	BUA.CMHBY224804	BUA.CMHBY224807	BUA.CMHBY224850	BUA.CMHBY224851	BUA.CMHBY224852	BUA.CMHBY226560	BUA.CMHBY226562
Cluster1297:	10	BUA.CMHBY219790	unnamed protein product [Coffea canephora]	BUA.CMHBY219790	BUA.CMHBY201819	BUA.CMHBY219791	BUA.CMHBY210740	BUA.CMHBY226761	BUA.CMHBY226762	BUA.CMHBY210741	BUA.CMHBY210742	BUA.CMHBY226764	BUA.CMHBY210744
Cluster1298:	31	BUA.CMHBY230723	PREDICTED: uncharacterized protein LOC103956333 [Pyrus x bretschneideri]	BUA.CMHBY230723	BUA.CMHBY230729	BUA.CMHBY230734	BUA.CMHBY234515	BUA.CMHBY234520	BUA.CMHBY234526	BUA.CMHBY234530	BUA.CMHBY234535	BUA.CMHBY234543	BUA.CMHBY234805	BUA.CMHBY234808	BUA.CMHBY234813	BUA.CMHBY234818	BUA.CMHBY235322	BUA.CMHBY235327	BUA.CMHBY235332	BUA.CMHBY235415	BUA.CMHBY235420	BUA.CMHBY235427	BUA.CMHBY235498	BUA.CMHBY235502	BUA.CMHBY235507	BUA.CMHBY235512	BUA.CMHBY235709	BUA.CMHBY235715	BUA.CMHBY235724	BUA.CMHBY235764	BUA.CMHBY235769	BUA.CMHBY235775	BUA.CMHBY236157	BUA.CMHBY236158
Cluster1304:	5	BUA.CMHBY220712	pathogenesis-related protein 1 [Vitis hybrid cultivar]	BUA.CMHBY220712	BUA.CMHBY220714	BUA.CMHBY220716	BUA.CMHBY220717	BUA.CMHBY220718
Cluster1305:	7	BUA.CMHBY220790	PREDICTED: uncharacterized acetyltransferase At3g50280-like [Prunus mume]	BUA.CMHBY220790	BUA.CMHBY220796	BUA.CMHBY220797	BUA.CMHBY229867	BUA.CMHBY229868	BUA.CMHBY229871	BUA.CMHBY229873
Cluster1306:	2	BUA.CMHBY225403	Exostosin family protein [Theobroma cacao]	BUA.CMHBY225403	BUA.CMHBY225404
Cluster1307:	3	BUA.CMHBY229620	PREDICTED: pectinesterase-like [Nelumbo nucifera]	BUA.CMHBY229620	BUA.CMHBY214177	BUA.CMHBY214178
Cluster1308:	5	BUA.CMHBY232637	PREDICTED: primary amine oxidase-like [Fragaria vesca subsp. vesca]	BUA.CMHBY232637	BUA.CMHBY217057	BUA.CMHBY217058	BUA.CMHBY217783	BUA.CMHBY217784
Cluster1309:	2	BUA.CMHBY214346	COBRA-like extracellular glycosyl-phosphatidyl inositol-anchored protein family isoform 2 [Theobroma cacao]	BUA.CMHBY214346	BUA.CMHBY214347
Cluster1311:	3	BUA.CMHBY212735	GDSL lipase 1, putative [Theobroma cacao]	BUA.CMHBY212735	BUA.CMHBY212736	BUA.CMHBY212737
Cluster1313:	2	BUA.CMHBY213410	PREDICTED: MATE efflux family protein 8-like [Jatropha curcas]	BUA.CMHBY213410	BUA.CMHBY213411
Cluster1316:	4	BUA.CMHBY220745	F-box family protein with a domain of Uncharacterized protein function [Theobroma cacao]	BUA.CMHBY220745	BUA.CMHBY220747	BUA.CMHBY220752	BUA.CMHBY220753
Cluster1317:	8	BUA.CMHBY205015	hypothetical protein CICLE_v10011372mg [Citrus clementina]	BUA.CMHBY205015	BUA.CMHBY222164	BUA.CMHBY222166	BUA.CMHBY205018	BUA.CMHBY205019	BUA.CMHBY218027	BUA.CMHBY218028	BUA.CMHBY234426
Cluster1318:	5	BUA.CMHBY214980	PREDICTED: G-type lectin S-receptor-like serine/threonine-protein kinase At4g03230 isoform X1 [Pyrus x bretschneideri]	BUA.CMHBY214980	BUA.CMHBY230314	BUA.CMHBY214982	BUA.CMHBY230321	BUA.CMHBY230328
Cluster1319:	2	BUA.CMHBY213831	PREDICTED: cytochrome P450 71A1-like [Fragaria vesca subsp. vesca]	BUA.CMHBY213831	BUA.CMHBY213832
Cluster1322:	5	BUA.CMHBY201953	PREDICTED: U-box domain-containing protein 33-like [Pyrus x bretschneideri]	BUA.CMHBY201953	BUA.CMHBY201954	BUA.CMHBY201955	BUA.CMHBY218354	BUA.CMHBY218355
Cluster1323:	2	BUA.CMHBY215432	PREDICTED: phosphate transporter PHO1 homolog 3 [Jatropha curcas]	BUA.CMHBY215432	BUA.CMHBY215433
Cluster1329:	7	BUA.CMHBY219243	hypothetical protein PRUPE_ppa023071mg [Prunus persica]	BUA.CMHBY219243	BUA.CMHBY219245	BUA.CMHBY219246	BUA.CMHBY219247	BUA.CMHBY219248	BUA.CMHBY225738	BUA.CMHBY225739
Cluster1336:	2	BUA.CMHBY233282	calcineurin-like phosphoesterase [Manihot esculenta]	BUA.CMHBY233282	BUA.CMHBY233285
Cluster1341:	3	BUA.CMHBY208894	PREDICTED: probable leucine-rich repeat receptor-like protein kinase At5g49770 [Jatropha curcas]	BUA.CMHBY208894	BUA.CMHBY208896	BUA.CMHBY208897
Cluster1353:	9	BUA.CMHBY210633	PREDICTED: uncharacterized protein LOC104428992 [Eucalyptus grandis]	BUA.CMHBY210633	BUA.CMHBY226652	BUA.CMHBY226653	BUA.CMHBY210634	BUA.CMHBY210635	BUA.CMHBY226660	BUA.CMHBY226661	BUA.CMHBY226664	BUA.CMHBY226668
Cluster1356:	3	BUA.CMHBY232630	PREDICTED: uncharacterized protein LOC104601664 [Nelumbo nucifera]	BUA.CMHBY232630	BUA.CMHBY232633	BUA.CMHBY232636
Cluster1357:	10	BUA.CMHBY221717	PREDICTED: uncharacterized protein LOC104881579 [Vitis vinifera]	BUA.CMHBY221717	BUA.CMHBY221718	BUA.CMHBY221720	BUA.CMHBY221721	BUA.CMHBY227694	BUA.CMHBY227695	BUA.CMHBY227696	BUA.CMHBY234674	BUA.CMHBY234675	BUA.CMHBY234676
Cluster1360:	2	BUA.CMHBY227206	PREDICTED: flavonoid 3'-monooxygenase-like [Fragaria vesca subsp. vesca]	BUA.CMHBY227206	BUA.CMHBY227210
Cluster1363:	2	BUA.CMHBY217455	PREDICTED: aluminum-activated malate transporter 2-like [Citrus sinensis]	BUA.CMHBY217455	BUA.CMHBY217456
Cluster1377:	2	BUA.CMHBY227841	UDP-glycosyltransferase 71C3 [Morus notabilis]	BUA.CMHBY227841	BUA.CMHBY227842
Cluster1378:	6	BUA.CMHBY206730	PREDICTED: uncharacterized protein LOC101300961 [Fragaria vesca subsp. vesca]	BUA.CMHBY206730	BUA.CMHBY223539	BUA.CMHBY223542	BUA.CMHBY223549	BUA.CMHBY215021	BUA.CMHBY215022
Cluster1379:	2	BUA.CMHBY217526	Pyruvate decarboxylase isozyme 2 [Morus notabilis]	BUA.CMHBY217526	BUA.CMHBY217527
Cluster1386:	6	BUA.CMHBY219262	Metalloendoproteinase 1 precursor, putative [Ricinus communis]	BUA.CMHBY219262	BUA.CMHBY219264	BUA.CMHBY219265	BUA.CMHBY219268	BUA.CMHBY219269	BUA.CMHBY219271
Cluster1387:	8	BUA.CMHBY220216	PREDICTED: uncharacterized protein LOC100250261 [Vitis vinifera]	BUA.CMHBY220216	BUA.CMHBY220217	BUA.CMHBY220218	BUA.CMHBY228340	BUA.CMHBY228343	BUA.CMHBY228344	BUA.CMHBY234752	BUA.CMHBY234756
Cluster1388:	5	BUA.CMHBY212431	unknown [Populus trichocarpa]	BUA.CMHBY212431	BUA.CMHBY228156	BUA.CMHBY228158	BUA.CMHBY228160	BUA.CMHBY228162
Cluster1391:	4	BUA.CMHBY216986	stearoyl-acyl-carrier protein desaturase, partial [Ricinus communis]	BUA.CMHBY216986	BUA.CMHBY232519	BUA.CMHBY216988	BUA.CMHBY232522
Cluster1395:	3	BUA.CMHBY206012	PREDICTED: protein FAR1-RELATED SEQUENCE 2 [Vitis vinifera]	BUA.CMHBY206012	BUA.CMHBY206013	BUA.CMHBY206015
Cluster1405:	6	BUA.CMHBY230366	PREDICTED: uncharacterized protein LOC104782970 [Camelina sativa]	BUA.CMHBY230366	BUA.CMHBY230367	BUA.CMHBY230370	BUA.CMHBY230371	BUA.CMHBY230372	BUA.CMHBY215028
Cluster1406:	6	BUA.CMHBY213982	PREDICTED: polygalacturonase-like [Pyrus x bretschneideri]	BUA.CMHBY213982	BUA.CMHBY213983	BUA.CMHBY213984	BUA.CMHBY215194	BUA.CMHBY230500	BUA.CMHBY215195
Cluster1407:	2	BUA.CMHBY216336	PREDICTED: kinesin-like protein KIF3B isoform X1 [Nelumbo nucifera]	BUA.CMHBY216336	BUA.CMHBY216337
Cluster1416:	2	BUA.CMHBY234841	COMM domain-containing protein, putative [Ricinus communis]	BUA.CMHBY234841	BUA.CMHBY234842
Cluster1417:	14	BUA.CMHBY220114	PREDICTED: organic cation/carnitine transporter 3-like [Pyrus x bretschneideri]	BUA.CMHBY220114	BUA.CMHBY220115	BUA.CMHBY220116	BUA.CMHBY220117	BUA.CMHBY220118	BUA.CMHBY220119	BUA.CMHBY220120	BUA.CMHBY220121	BUA.CMHBY231887	BUA.CMHBY231888	BUA.CMHBY231889	BUA.CMHBY231892	BUA.CMHBY232041	BUA.CMHBY232042
Cluster1419:	9	BUA.CMHBY222539	Phosphate-responsive 1 family protein [Theobroma cacao]	BUA.CMHBY222539	BUA.CMHBY222542	BUA.CMHBY222543	BUA.CMHBY222544	BUA.CMHBY222547	BUA.CMHBY222548	BUA.CMHBY222549	BUA.CMHBY222550	BUA.CMHBY222551
Cluster1422:	3	BUA.CMHBY226624	PREDICTED: uncharacterized protein At1g04910-like [Fragaria vesca subsp. vesca]	BUA.CMHBY226624	BUA.CMHBY210607	BUA.CMHBY210609
Cluster1428:	2	BUA.CMHBY206364	hypothetical protein POPTR_0003s21640g [Populus trichocarpa]	BUA.CMHBY206364	BUA.CMHBY206368
Cluster1431:	4	BUA.CMHBY221252	Late embryogenesis abundant hydroxyproline-rich glycofamily protein, putative [Theobroma cacao]	BUA.CMHBY221252	BUA.CMHBY221253	BUA.CMHBY221255	BUA.CMHBY221257
Cluster1435:	3	BUA.CMHBY215390	PREDICTED: trifunctional UDP-glucose 4,6-dehydratase/UDP-4-keto-6-deoxy-D-glucose 3,5-epimerase/UDP-4-keto-L-rhamnose-reductase RHM1-like [Fragaria vesca subsp. vesca]	BUA.CMHBY215390	BUA.CMHBY230746	BUA.CMHBY230747
Cluster1446:	2	BUA.CMHBY214538	Nitrate transporter 1.7 [Glycine soja]	BUA.CMHBY214538	BUA.CMHBY214539
Cluster1448:	2	BUA.CMHBY215882	PREDICTED: bifunctional 3-dehydroquinate dehydratase/shikimate dehydrogenase, chloroplastic isoform X1 [Vitis vinifera]	BUA.CMHBY215882	BUA.CMHBY215883
Cluster1452:	2	BUA.CMHBY211217	hypothetical protein POPTR_0001s35600g [Populus trichocarpa]	BUA.CMHBY211217	BUA.CMHBY211218
Cluster1454:	5	BUA.CMHBY232896	PREDICTED: allene oxide synthase-like [Vitis vinifera]	BUA.CMHBY232896	BUA.CMHBY232897	BUA.CMHBY232898	BUA.CMHBY234032	BUA.CMHBY234034
Cluster1455:	9	BUA.CMHBY221818	PREDICTED: uncharacterized protein LOC104452050 [Eucalyptus grandis]	BUA.CMHBY221818	BUA.CMHBY221819	BUA.CMHBY221820	BUA.CMHBY226800	BUA.CMHBY226801	BUA.CMHBY226802	BUA.CMHBY232605	BUA.CMHBY232606	BUA.CMHBY232607
Cluster1456:	3	BUA.CMHBY219482	hypothetical protein POPTR_0014s06790g [Populus trichocarpa]	BUA.CMHBY219482	BUA.CMHBY201295	BUA.CMHBY201296
Cluster1459:	2	BUA.CMHBY232728	PREDICTED: chlorophyll a-b binding protein of LHCII type 1-like [Eucalyptus grandis]	BUA.CMHBY232728	BUA.CMHBY232729
Cluster1460:	4	BUA.CMHBY232211	HXXXD-type acyl-transferase family protein, putative [Theobroma cacao]	BUA.CMHBY232211	BUA.CMHBY232212	BUA.CMHBY232214	BUA.CMHBY216768
Cluster1474:	12	BUA.CMHBY234368	senescence-associated protein [Medicago truncatula]	BUA.CMHBY234368	BUA.CMHBY234374	BUA.CMHBY234380	BUA.CMHBY234385	BUA.CMHBY235525	BUA.CMHBY235526	BUA.CMHBY235532	BUA.CMHBY235711	BUA.CMHBY235717	BUA.CMHBY235722	BUA.CMHBY236025	BUA.CMHBY236031
Cluster1477:	9	BUA.CMHBY215846	PREDICTED: peroxidase 5-like [Prunus mume]	BUA.CMHBY215846	BUA.CMHBY215847	BUA.CMHBY215848	BUA.CMHBY231258	BUA.CMHBY215849	BUA.CMHBY217967	BUA.CMHBY217968	BUA.CMHBY217969	BUA.CMHBY234301
Cluster1494:	3	BUA.CMHBY227060	Mitochondrial transcription termination factor family protein [Theobroma cacao]	BUA.CMHBY227060	BUA.CMHBY211128	BUA.CMHBY227063
Cluster1495:	3	BUA.CMHBY228930	PREDICTED: ankyrin repeat-containing protein At3g12360-like [Jatropha curcas]	BUA.CMHBY228930	BUA.CMHBY213311	BUA.CMHBY228932
Cluster1499:	3	BUA.CMHBY211536	PREDICTED: probable aminotransferase TAT2 [Nelumbo nucifera]	BUA.CMHBY211536	BUA.CMHBY211537	BUA.CMHBY211538
Cluster1502:	2	BUA.CMHBY217090	hypothetical protein PRUPE_ppa002395mg [Prunus persica]	BUA.CMHBY217090	BUA.CMHBY217091
Cluster1503:	2	BUA.CMHBY215059	aquaporin PIP2;2 [Quercus petraea]	BUA.CMHBY215059	BUA.CMHBY215060
Cluster1506:	3	BUA.CMHBY211697	PREDICTED: putative germin-like protein 2-1 [Populus euphratica]	BUA.CMHBY211697	BUA.CMHBY211698	BUA.CMHBY211699
Cluster1507:	2	BUA.CMHBY214547	PREDICTED: glutathione S-transferase U17-like [Prunus mume]	BUA.CMHBY214547	BUA.CMHBY214548
Cluster1512:	18	BUA.CMHBY232077	hypothetical protein PRUPE_ppa021014mg, partial [Prunus persica]	BUA.CMHBY232077	BUA.CMHBY232068	BUA.CMHBY232070	BUA.CMHBY232765	BUA.CMHBY232770	BUA.CMHBY232772	BUA.CMHBY232773	BUA.CMHBY233236	BUA.CMHBY233238	BUA.CMHBY233240	BUA.CMHBY233245	BUA.CMHBY233360	BUA.CMHBY233361	BUA.CMHBY233362	BUA.CMHBY233364	BUA.CMHBY233614	BUA.CMHBY233615	BUA.CMHBY233619
Cluster1513:	26	BUA.CMHBY229642	hypothetical protein Csa_5G607970 [Cucumis sativus]	BUA.CMHBY229642	BUA.CMHBY229643	BUA.CMHBY229644	BUA.CMHBY229645	BUA.CMHBY229648	BUA.CMHBY229649	BUA.CMHBY229650	BUA.CMHBY229652	BUA.CMHBY229653	BUA.CMHBY229654	BUA.CMHBY232268	BUA.CMHBY232272	BUA.CMHBY232273	BUA.CMHBY232274	BUA.CMHBY232335	BUA.CMHBY232332	BUA.CMHBY232334	BUA.CMHBY232339	BUA.CMHBY234131	BUA.CMHBY234132	BUA.CMHBY234133	BUA.CMHBY235197	BUA.CMHBY235198	BUA.CMHBY235200	BUA.CMHBY235454	BUA.CMHBY235455
Cluster1514:	6	BUA.CMHBY216079	PREDICTED: calmodulin-binding transcription activator 3 [Vitis vinifera]	BUA.CMHBY216079	BUA.CMHBY216080	BUA.CMHBY231496	BUA.CMHBY216081	BUA.CMHBY218453	BUA.CMHBY235157
Cluster1516:	2	BUA.CMHBY200709	PREDICTED: uncharacterized protein LOC103320824 [Prunus mume]	BUA.CMHBY200709	BUA.CMHBY200711
Cluster1520:	3	BUA.CMHBY203472	multidrug resistance pump, putative [Ricinus communis]	BUA.CMHBY203472	BUA.CMHBY203473	BUA.CMHBY203474
Cluster1524:	4	BUA.CMHBY218171	PREDICTED: protein ASPARTIC PROTEASE IN GUARD CELL 2 [Vitis vinifera]	BUA.CMHBY218171	BUA.CMHBY218172	BUA.CMHBY218173	BUA.CMHBY218174
Cluster1527:	4	BUA.CMHBY212084	Serine carboxypeptidase-like 40 [Theobroma cacao]	BUA.CMHBY212084	BUA.CMHBY212086	BUA.CMHBY212087	BUA.CMHBY212088
Cluster1528:	2	BUA.CMHBY217730	PREDICTED: protein TRANSPARENT TESTA 12-like, partial [Prunus mume]	BUA.CMHBY217730	BUA.CMHBY217731
Cluster1529:	2	BUA.CMHBY213313	hypothetical protein PRUPE_ppa002383mg [Prunus persica]	BUA.CMHBY213313	BUA.CMHBY213314
Cluster1535:	4	BUA.CMHBY221756	putative xyloglucan endotransglucosylase/hydrolase 23 -like protein [Gossypium arboreum]	BUA.CMHBY221756	BUA.CMHBY204495	BUA.CMHBY221757	BUA.CMHBY204496
Cluster1536:	3	BUA.CMHBY221984	PREDICTED: anthocyanidin 3-O-glucosyltransferase 5-like [Fragaria vesca subsp. vesca]	BUA.CMHBY221984	BUA.CMHBY221985	BUA.CMHBY221988
Cluster1541:	3	BUA.CMHBY208853	Uncharacterized protein TCM_012102 [Theobroma cacao]	BUA.CMHBY208853	BUA.CMHBY208854	BUA.CMHBY225317
Cluster1542:	2	BUA.CMHBY217532	hypothetical protein PRUPE_ppa003871mg [Prunus persica]	BUA.CMHBY217532	BUA.CMHBY217533
Cluster1544:	3	BUA.CMHBY226725	PREDICTED: putative UPF0481 protein At3g02645 isoform X2 [Populus euphratica]	BUA.CMHBY226725	BUA.CMHBY226727	BUA.CMHBY226728
Cluster1545:	5	BUA.CMHBY215879	hypothetical protein CICLE_v10000115mg [Citrus clementina]	BUA.CMHBY215879	BUA.CMHBY215880	BUA.CMHBY215881	BUA.CMHBY216509	BUA.CMHBY231939
Cluster1555:	2	BUA.CMHBY206253	hypothetical protein B456_006G156100 [Gossypium raimondii]	BUA.CMHBY206253	BUA.CMHBY206254
Cluster1557:	2	BUA.CMHBY204341	hypothetical protein PRUPE_ppa003374mg [Prunus persica]	BUA.CMHBY204341	BUA.CMHBY204342
Cluster1558:	3	BUA.CMHBY204600	hypothetical protein PRUPE_ppa001098mg [Prunus persica]	BUA.CMHBY204600	BUA.CMHBY204601	BUA.CMHBY204602
Cluster1564:	3	BUA.CMHBY209597	PREDICTED: probable flavin-containing monooxygenase 1 [Prunus mume]	BUA.CMHBY209597	BUA.CMHBY209598	BUA.CMHBY209599
Cluster1567:	3	BUA.CMHBY219147	PREDICTED: probable E3 ubiquitin-protein ligase ARI7 isoform X1 [Prunus mume]	BUA.CMHBY219147	BUA.CMHBY219148	BUA.CMHBY219149
Cluster1571:	13	BUA.CMHBY225245	Nodulin-like / Major Facilitator Superfamily protein [Theobroma cacao]	BUA.CMHBY225245	BUA.CMHBY208787	BUA.CMHBY225246	BUA.CMHBY225247	BUA.CMHBY225248	BUA.CMHBY225249	BUA.CMHBY225251	BUA.CMHBY208789	BUA.CMHBY208790	BUA.CMHBY217625	BUA.CMHBY217626	BUA.CMHBY217627	BUA.CMHBY217628
Cluster1586:	4	BUA.CMHBY207926	PREDICTED: probable cinnamyl alcohol dehydrogenase 1 [Eucalyptus grandis]	BUA.CMHBY207926	BUA.CMHBY207928	BUA.CMHBY207930	BUA.CMHBY207931
Cluster1591:	4	BUA.CMHBY221201	pectinesterase family protein [Populus trichocarpa]	BUA.CMHBY221201	BUA.CMHBY221205	BUA.CMHBY203747	BUA.CMHBY203748
Cluster1592:	3	BUA.CMHBY221397	hypothetical protein VITISV_006466 [Vitis vinifera]	BUA.CMHBY221397	BUA.CMHBY221398	BUA.CMHBY221400
Cluster1595:	6	BUA.CMHBY207534	F-box protein PP2-B10 [Glycine soja]	BUA.CMHBY207534	BUA.CMHBY207535	BUA.CMHBY224178	BUA.CMHBY207536	BUA.CMHBY218308	BUA.CMHBY218309
Cluster1598:	2	BUA.CMHBY226625	hypothetical protein CISIN_1g019700mg [Citrus sinensis]	BUA.CMHBY226625	BUA.CMHBY226627
Cluster1599:	5	BUA.CMHBY212045	PREDICTED: ankyrin repeat-containing protein At3g12360-like [Prunus mume]	BUA.CMHBY212045	BUA.CMHBY212046	BUA.CMHBY227823	BUA.CMHBY227825	BUA.CMHBY212047
Cluster1613:	2	BUA.CMHBY204142	Sorbitol Dehydrogenase family protein [Populus trichocarpa]	BUA.CMHBY204142	BUA.CMHBY204143
Cluster1618:	4	BUA.CMHBY211240	PREDICTED: protein NRT1/ PTR FAMILY 2.7-like [Jatropha curcas]	BUA.CMHBY211240	BUA.CMHBY211241	BUA.CMHBY211242	BUA.CMHBY211243
Cluster1623:	2	BUA.CMHBY211350	castanin [Castanea crenata]	BUA.CMHBY211350	BUA.CMHBY211351
Cluster1628:	4	BUA.CMHBY233045	Disease resistance protein [Morus notabilis]	BUA.CMHBY233045	BUA.CMHBY233047	BUA.CMHBY233051	BUA.CMHBY233053
Cluster1629:	4	BUA.CMHBY228205	PREDICTED: protein P21-like [Pyrus x bretschneideri]	BUA.CMHBY228205	BUA.CMHBY228208	BUA.CMHBY228210	BUA.CMHBY228212
Cluster1630:	7	BUA.CMHBY227992	hypothetical protein PRUPE_ppa024441mg [Prunus persica]	BUA.CMHBY227992	BUA.CMHBY227993	BUA.CMHBY227996	BUA.CMHBY227997	BUA.CMHBY227998	BUA.CMHBY227999	BUA.CMHBY228003
Cluster1632:	4	BUA.CMHBY213184	PREDICTED: putative transporter arsB [Pyrus x bretschneideri]	BUA.CMHBY213184	BUA.CMHBY228848	BUA.CMHBY213185	BUA.CMHBY213186
Cluster1634:	5	BUA.CMHBY215819	Glucan endo-1,3-beta-glucosidase, basic isoform [Morus notabilis]	BUA.CMHBY215819	BUA.CMHBY231225	BUA.CMHBY231227	BUA.CMHBY231230	BUA.CMHBY215820
Cluster1657:	6	BUA.CMHBY222665	PREDICTED: eukaryotic peptide chain release factor subunit 1-3 [Nelumbo nucifera]	BUA.CMHBY222665	BUA.CMHBY222667	BUA.CMHBY205678	BUA.CMHBY233012	BUA.CMHBY233013	BUA.CMHBY233015
Cluster1658:	3	BUA.CMHBY222169	PREDICTED: G-type lectin S-receptor-like serine/threonine-protein kinase SD2-5-like [Citrus sinensis]	BUA.CMHBY222169	BUA.CMHBY222176	BUA.CMHBY222177
Cluster1659:	4	BUA.CMHBY205577	2-oxoglutarate and Fe(II)-dependent oxygenase superfamily protein, putative [Theobroma cacao]	BUA.CMHBY205577	BUA.CMHBY222569	BUA.CMHBY205579	BUA.CMHBY205580
Cluster1660:	6	BUA.CMHBY212169	PREDICTED: F-box/kelch-repeat protein At3g23880-like [Fragaria vesca subsp. vesca]	BUA.CMHBY212169	BUA.CMHBY212172	BUA.CMHBY227939	BUA.CMHBY212174	BUA.CMHBY234936	BUA.CMHBY218307
Cluster1662:	6	BUA.CMHBY227419	hypothetical protein PHAVU_008G014700g [Phaseolus vulgaris]	BUA.CMHBY227419	BUA.CMHBY227421	BUA.CMHBY227422	BUA.CMHBY227423	BUA.CMHBY235188	BUA.CMHBY235187
Cluster1675:	3	BUA.CMHBY210208	PREDICTED: cullin-1-like [Jatropha curcas]	BUA.CMHBY210208	BUA.CMHBY210209	BUA.CMHBY210210
Cluster1683:	2	BUA.CMHBY211521	metallothionein-like protein [Quercus robur]	BUA.CMHBY211521	BUA.CMHBY211522
Cluster1689:	4	BUA.CMHBY212422	PREDICTED: secoisolariciresinol dehydrogenase-like [Populus euphratica]	BUA.CMHBY212422	BUA.CMHBY228138	BUA.CMHBY228139	BUA.CMHBY228140
Cluster1692:	3	BUA.CMHBY226848	PREDICTED: G-type lectin S-receptor-like serine/threonine-protein kinase SD2-5 [Prunus mume]	BUA.CMHBY226848	BUA.CMHBY226849	BUA.CMHBY226850
Cluster1693:	3	BUA.CMHBY226998	PREDICTED: 1-aminocyclopropane-1-carboxylate oxidase 5-like [Fragaria vesca subsp. vesca]	BUA.CMHBY226998	BUA.CMHBY211036	BUA.CMHBY226999
Cluster1694:	6	BUA.CMHBY227510	hypothetical protein PRUPE_ppa018022mg [Prunus persica]	BUA.CMHBY227510	BUA.CMHBY211643	BUA.CMHBY227513	BUA.CMHBY227514	BUA.CMHBY227515	BUA.CMHBY227516
Cluster1696:	3	BUA.CMHBY230960	RecName: Full=Thaumatin-like protein 1; Flags: Precursor [Castanea sativa]	BUA.CMHBY230960	BUA.CMHBY230961	BUA.CMHBY230962
Cluster1716:	2	BUA.CMHBY208086	alpha-amylase [Vigna angularis]	BUA.CMHBY208086	BUA.CMHBY208087
Cluster1719:	2	BUA.CMHBY218478	PREDICTED: uncharacterized protein LOC103322777 [Prunus mume]	BUA.CMHBY218478	BUA.CMHBY218479
Cluster1722:	3	BUA.CMHBY207733	hypothetical protein PHAVU_005G068100g [Phaseolus vulgaris]	BUA.CMHBY207733	BUA.CMHBY207734	BUA.CMHBY207735
Cluster1739:	3	BUA.CMHBY229386	hypothetical protein PRUPE_ppa020002mg [Prunus persica]	BUA.CMHBY229386	BUA.CMHBY229387	BUA.CMHBY229390
Cluster1740:	4	BUA.CMHBY230098	hypothetical protein L484_014384 [Morus notabilis]	BUA.CMHBY230098	BUA.CMHBY230099	BUA.CMHBY230100	BUA.CMHBY230103
Cluster1741:	2	BUA.CMHBY230225	PREDICTED: dynamin-related protein 4C-like [Fragaria vesca subsp. vesca]	BUA.CMHBY230225	BUA.CMHBY230226
Cluster1743:	2	BUA.CMHBY217461	Long-chain fatty alcohol dehydrogenase family protein [Theobroma cacao]	BUA.CMHBY217461	BUA.CMHBY233367
Cluster1751:	3	BUA.CMHBY206027	Beta glucosidase 46, putative [Theobroma cacao]	BUA.CMHBY206027	BUA.CMHBY206028	BUA.CMHBY206029
Cluster1755:	3	BUA.CMHBY202961	hypothetical protein CISIN_1g006587mg [Citrus sinensis]	BUA.CMHBY202961	BUA.CMHBY202962	BUA.CMHBY202963
Cluster1766:	2	BUA.CMHBY213054	PREDICTED: metal tolerance protein 10-like [Pyrus x bretschneideri]	BUA.CMHBY213054	BUA.CMHBY213055
Cluster1771:	2	BUA.CMHBY225000	pathogenesis-related protein 1 [Vitis vinifera]	BUA.CMHBY225000	BUA.CMHBY225001
Cluster1789:	2	BUA.CMHBY215434	PREDICTED: probable aldo-keto reductase 2 [Prunus mume]	BUA.CMHBY215434	BUA.CMHBY215435
Cluster1792:	3	BUA.CMHBY212835	PREDICTED: aspartic proteinase-like protein 1 [Pyrus x bretschneideri]	BUA.CMHBY212835	BUA.CMHBY212836	BUA.CMHBY212837
Cluster1803:	5	BUA.CMHBY228217	PREDICTED: UDP-glycosyltransferase 92A1-like [Citrus sinensis]	BUA.CMHBY228217	BUA.CMHBY228219	BUA.CMHBY228221	BUA.CMHBY228223	BUA.CMHBY228224
Cluster1804:	2	BUA.CMHBY222262	PREDICTED: UDP-glycosyltransferase 92A1-like [Vitis vinifera]	BUA.CMHBY222262	BUA.CMHBY222263
Cluster1807:	3	BUA.CMHBY225775	hypothetical protein PRUPE_ppa012886mg [Prunus persica]	BUA.CMHBY225775	BUA.CMHBY209550	BUA.CMHBY209551
Cluster1809:	3	BUA.CMHBY226527	PREDICTED: uncharacterized protein LOC100255094 [Vitis vinifera]	BUA.CMHBY226527	BUA.CMHBY226528	BUA.CMHBY226529
Cluster1811:	4	BUA.CMHBY228716	unnamed protein product [Coffea canephora]	BUA.CMHBY228716	BUA.CMHBY228723	BUA.CMHBY228724	BUA.CMHBY228727
Cluster1812:	5	BUA.CMHBY213632	DNA polymerase zeta catalytic subunit, putative [Theobroma cacao]	BUA.CMHBY213632	BUA.CMHBY229218	BUA.CMHBY213633	BUA.CMHBY216798	BUA.CMHBY232255
Cluster1814:	4	BUA.CMHBY214106	Gibberellin-regulated family protein isoform 1 [Theobroma cacao]	BUA.CMHBY214106	BUA.CMHBY229589	BUA.CMHBY229590	BUA.CMHBY214107
Cluster1821:	3	BUA.CMHBY209404	D-arabinono-1,4-lactone oxidase family protein [Theobroma cacao]	BUA.CMHBY209404	BUA.CMHBY209405	BUA.CMHBY209406
Cluster1835:	2	BUA.CMHBY208439	PREDICTED: abscisic-aldehyde oxidase [Malus domestica]	BUA.CMHBY208439	BUA.CMHBY208449
Cluster1836:	3	BUA.CMHBY209902	Inosine-uridine preferring nucleoside hydrolase family protein isoform 1 [Theobroma cacao]	BUA.CMHBY209902	BUA.CMHBY209903	BUA.CMHBY209904
Cluster1844:	2	BUA.CMHBY234415	hypothetical protein VITISV_000588 [Vitis vinifera]	BUA.CMHBY234415	BUA.CMHBY234416
Cluster1847:	2	BUA.CMHBY220444	PREDICTED: uncharacterized protein LOC104594054 [Nelumbo nucifera]	BUA.CMHBY220444	BUA.CMHBY220447
Cluster1852:	3	BUA.CMHBY209187	hypothetical protein PRUPE_ppa001906mg [Prunus persica]	BUA.CMHBY209187	BUA.CMHBY209188	BUA.CMHBY225519
Cluster1854:	3	BUA.CMHBY226743	PREDICTED: 14 kDa proline-rich protein DC2.15-like [Pyrus x bretschneideri]	BUA.CMHBY226743	BUA.CMHBY226744	BUA.CMHBY226745
Cluster1855:	2	BUA.CMHBY229003	PREDICTED: mitogen-activated protein kinase kinase kinase 2-like [Sesamum indicum]	BUA.CMHBY229003	BUA.CMHBY229004
Cluster1857:	5	BUA.CMHBY216837	PREDICTED: zeaxanthin epoxidase, chloroplastic-like [Pyrus x bretschneideri]	BUA.CMHBY216837	BUA.CMHBY216838	BUA.CMHBY216839	BUA.CMHBY235223	BUA.CMHBY218484
Cluster1882:	4	BUA.CMHBY207772	hypothetical protein CICLE_v10025922mg [Citrus clementina]	BUA.CMHBY207772	BUA.CMHBY207773	BUA.CMHBY207774	BUA.CMHBY207775
Cluster1889:	3	BUA.CMHBY212994	2-oxoglutarate and Fe(II)-dependent oxygenase superfamily protein, putative [Theobroma cacao]	BUA.CMHBY212994	BUA.CMHBY212995	BUA.CMHBY212996
Cluster1903:	2	BUA.CMHBY222940	unnamed protein product [Coffea canephora]	BUA.CMHBY222940	BUA.CMHBY222941
Cluster1908:	9	BUA.CMHBY221642	Glycosyl hydrolase family protein with chitinase insertion domain [Theobroma cacao]	BUA.CMHBY221642	BUA.CMHBY221644	BUA.CMHBY204335	BUA.CMHBY221645	BUA.CMHBY221649	BUA.CMHBY234945	BUA.CMHBY218318	BUA.CMHBY234946	BUA.CMHBY234947
Cluster1911:	2	BUA.CMHBY223833	hypothetical protein PRUPE_ppa019114mg [Prunus persica]	BUA.CMHBY223833	BUA.CMHBY223841
Cluster1914:	3	BUA.CMHBY227214	PREDICTED: probable L-type lectin-domain containing receptor kinase S.5 [Fragaria vesca subsp. vesca]	BUA.CMHBY227214	BUA.CMHBY227215	BUA.CMHBY227216
Cluster1920:	5	BUA.CMHBY226735	GRAS family transcription factor [Theobroma cacao]	BUA.CMHBY226735	BUA.CMHBY226737	BUA.CMHBY226738	BUA.CMHBY226739	BUA.CMHBY226740
Cluster1921:	7	BUA.CMHBY228289	putative early light induced protein 2 [Camellia sinensis]	BUA.CMHBY228289	BUA.CMHBY228290	BUA.CMHBY228291	BUA.CMHBY228292	BUA.CMHBY212538	BUA.CMHBY216542	BUA.CMHBY216543
Cluster1922:	2	BUA.CMHBY229209	hypothetical protein CISIN_1g003403mg [Citrus sinensis]	BUA.CMHBY229209	BUA.CMHBY213616
Cluster1961:	5	BUA.CMHBY231233	hypothetical protein PRUPE_ppb000945mg [Prunus persica]	BUA.CMHBY231233	BUA.CMHBY231234	BUA.CMHBY231235	BUA.CMHBY235117	BUA.CMHBY235118
Cluster1965:	4	BUA.CMHBY232162	hypothetical protein PRUPE_ppa026008mg [Prunus persica]	BUA.CMHBY232162	BUA.CMHBY232166	BUA.CMHBY232167	BUA.CMHBY232168
Cluster1966:	4	BUA.CMHBY222394	PREDICTED: uncharacterized protein LOC100244044 [Vitis vinifera]	BUA.CMHBY222394	BUA.CMHBY205297	BUA.CMHBY222395	BUA.CMHBY222396
Cluster1967:	16	BUA.CMHBY222683	hypothetical protein PRUPE_ppa022155mg [Prunus persica]	BUA.CMHBY222683	BUA.CMHBY222684	BUA.CMHBY222686	BUA.CMHBY222687	BUA.CMHBY222688	BUA.CMHBY222689	BUA.CMHBY222691	BUA.CMHBY222692	BUA.CMHBY222697	BUA.CMHBY224019	BUA.CMHBY224021	BUA.CMHBY224023	BUA.CMHBY224024	BUA.CMHBY231301	BUA.CMHBY231303	BUA.CMHBY231304
Cluster1969:	3	BUA.CMHBY206188	hypothetical protein CICLE_v10013480mg [Citrus clementina]	BUA.CMHBY206188	BUA.CMHBY206189	BUA.CMHBY223149
Cluster1972:	3	BUA.CMHBY224303	PREDICTED: scarecrow-like protein 3 isoform X1 [Vitis vinifera]	BUA.CMHBY224303	BUA.CMHBY224304	BUA.CMHBY224305
Cluster1974:	4	BUA.CMHBY228246	PREDICTED: UDP-glycosyltransferase 90A1-like [Pyrus x bretschneideri]	BUA.CMHBY228246	BUA.CMHBY228251	BUA.CMHBY228254	BUA.CMHBY228256
Cluster1976:	2	BUA.CMHBY233182	alpha amylase/subtilisin inhibitor, partial [Fagus sylvatica]	BUA.CMHBY233182	BUA.CMHBY233184
Cluster1979:	3	BUA.CMHBY234746	Major facilitator superfamily protein isoform 1 [Theobroma cacao]	BUA.CMHBY234746	BUA.CMHBY218207	BUA.CMHBY218208
Cluster1991:	2	BUA.CMHBY206544	cyclopropane-fatty-acyl-phospholipid synthase family protein [Populus trichocarpa]	BUA.CMHBY206544	BUA.CMHBY206546
Cluster1995:	2	BUA.CMHBY213188	Short-chain dehydrogenase TIC 32 [Morus notabilis]	BUA.CMHBY213188	BUA.CMHBY213189
Cluster2027:	3	BUA.CMHBY210232	PREDICTED: pro-hevein-like [Populus euphratica]	BUA.CMHBY210232	BUA.CMHBY210233	BUA.CMHBY210234
Cluster2029:	2	BUA.CMHBY218041	hypothetical protein CISIN_1g014592mg [Citrus sinensis]	BUA.CMHBY218041	BUA.CMHBY218042
Cluster2059:	2	BUA.CMHBY234637	PREDICTED: uncharacterized protein LOC103451597 [Malus domestica]	BUA.CMHBY234637	BUA.CMHBY234639
Cluster2063:	3	BUA.CMHBY205252	PREDICTED: protein STRICTOSIDINE SYNTHASE-LIKE 5-like [Fragaria vesca subsp. vesca]	BUA.CMHBY205252	BUA.CMHBY205254	BUA.CMHBY222343
Cluster2064:	2	BUA.CMHBY222417	Rieske (2Fe-2S) domain-containing family protein [Populus trichocarpa]	BUA.CMHBY222417	BUA.CMHBY205327
Cluster2067:	2	BUA.CMHBY223898	PREDICTED: uncharacterized protein LOC105135873 [Populus euphratica]	BUA.CMHBY223898	BUA.CMHBY223899
Cluster2071:	3	BUA.CMHBY231853	PREDICTED: cytochrome P450 94A1-like [Populus euphratica]	BUA.CMHBY231853	BUA.CMHBY231855	BUA.CMHBY231857
Cluster2093:	2	BUA.CMHBY204155	PREDICTED: growth-regulating factor 1-like isoform X1 [Vitis vinifera]	BUA.CMHBY204155	BUA.CMHBY204156
Cluster2099:	2	BUA.CMHBY203604	PREDICTED: aldo-keto reductase family 4 member C9-like [Eucalyptus grandis]	BUA.CMHBY203604	BUA.CMHBY203605
Cluster2130:	2	BUA.CMHBY216780	Brassinosteroid-regulated protein BRU1 precursor, putative [Ricinus communis]	BUA.CMHBY216780	BUA.CMHBY216781
Cluster2134:	4	BUA.CMHBY218898	hypothetical protein CICLE_v10015105mg [Citrus clementina]	BUA.CMHBY218898	BUA.CMHBY218900	BUA.CMHBY218901	BUA.CMHBY218902
Cluster2139:	3	BUA.CMHBY219309	PREDICTED: putative UDP-rhamnose:rhamnosyltransferase 1 [Vitis vinifera]	BUA.CMHBY219309	BUA.CMHBY219310	BUA.CMHBY219314
Cluster2140:	3	BUA.CMHBY201418	PREDICTED: SNF2 domain-containing protein CLASSY 3-like [Cucumis sativus]	BUA.CMHBY201418	BUA.CMHBY219537	BUA.CMHBY219540
Cluster2142:	3	BUA.CMHBY201969	PREDICTED: NAC domain-containing protein 69-like [Glycine max]	BUA.CMHBY201969	BUA.CMHBY219884	BUA.CMHBY219885
Cluster2148:	2	BUA.CMHBY222421	hypothetical protein POPTR_0001s04440g [Populus trichocarpa]	BUA.CMHBY222421	BUA.CMHBY222422
Cluster2152:	3	BUA.CMHBY224640	PREDICTED: probable carboxylesterase 2 [Prunus mume]	BUA.CMHBY224640	BUA.CMHBY224642	BUA.CMHBY224644
Cluster2153:	5	BUA.CMHBY224916	PREDICTED: lactosylceramide 4-alpha-galactosyltransferase-like [Fragaria vesca subsp. vesca]	BUA.CMHBY224916	BUA.CMHBY224917	BUA.CMHBY224918	BUA.CMHBY224919	BUA.CMHBY224921
Cluster2156:	4	BUA.CMHBY212010	RS-norcoclaurine 6-O-methyltransferase [Theobroma cacao]	BUA.CMHBY212010	BUA.CMHBY212011	BUA.CMHBY212012	BUA.CMHBY227812
Cluster2157:	2	BUA.CMHBY233461	PREDICTED: cyclin-dependent kinase G-2 [Pyrus x bretschneideri]	BUA.CMHBY233461	BUA.CMHBY217518
Cluster2184:	2	BUA.CMHBY203025	PREDICTED: chitin elicitor receptor kinase 1-like [Vitis vinifera]	BUA.CMHBY203025	BUA.CMHBY203026
Cluster2186:	5	BUA.CMHBY202972	hydrolase, hydrolyzing O-glycosyl compounds, putative [Ricinus communis]	BUA.CMHBY202972	BUA.CMHBY202973	BUA.CMHBY202974	BUA.CMHBY218070	BUA.CMHBY218071
Cluster2192:	2	BUA.CMHBY203731	hypothetical protein PRUPE_ppa015904mg [Prunus persica]	BUA.CMHBY203731	BUA.CMHBY203732
Cluster2193:	2	BUA.CMHBY210859	PREDICTED: glucan endo-1,3-beta-glucosidase 14-like [Populus euphratica]	BUA.CMHBY210859	BUA.CMHBY210860
Cluster2208:	3	BUA.CMHBY205745	PREDICTED: ABC transporter A family member 7-like [Eucalyptus grandis]	BUA.CMHBY205745	BUA.CMHBY205750	BUA.CMHBY205752
Cluster2214:	2	BUA.CMHBY209912	PREDICTED: pentatricopeptide repeat-containing protein At1g80270, mitochondrial-like [Populus euphratica]	BUA.CMHBY209912	BUA.CMHBY209915
Cluster2215:	2	BUA.CMHBY210494	unnamed protein product [Vitis vinifera]	BUA.CMHBY210494	BUA.CMHBY210495
Cluster2217:	2	BUA.CMHBY207501	PREDICTED: UDP-glycosyltransferase 76E2-like [Prunus mume]	BUA.CMHBY207501	BUA.CMHBY207502
Cluster2249:	2	BUA.CMHBY218827	PREDICTED: abscisic stress-ripening protein 2-like [Eucalyptus grandis]	BUA.CMHBY218827	BUA.CMHBY218830
Cluster2251:	2	BUA.CMHBY226320	hypothetical protein PRUPE_ppa019021mg, partial [Prunus persica]	BUA.CMHBY226320	BUA.CMHBY226321
Cluster2262:	2	BUA.CMHBY215976	p-coumaryl-CoA 3'-hydroxylase [Populus alba x Populus grandidentata]	BUA.CMHBY215976	BUA.CMHBY231377
Cluster2263:	2	BUA.CMHBY223256	hypothetical protein CICLE_v10016828mg [Citrus clementina]	BUA.CMHBY223256	BUA.CMHBY223258
Cluster2273:	4	BUA.CMHBY232142	PREDICTED: zeatin O-glucosyltransferase-like isoform X1 [Pyrus x bretschneideri]	BUA.CMHBY232142	BUA.CMHBY232143	BUA.CMHBY232146	BUA.CMHBY232148
Cluster2274:	2	BUA.CMHBY230671	Phosphatase 2C 55, putative [Theobroma cacao]	BUA.CMHBY230671	BUA.CMHBY230675
Cluster2276:	6	BUA.CMHBY235839	unnamed protein product [Coffea canephora]	BUA.CMHBY235839	BUA.CMHBY235840	BUA.CMHBY235842	BUA.CMHBY236230	BUA.CMHBY236231	BUA.CMHBY236232
Cluster2291:	2	BUA.CMHBY201443	hypothetical protein PRUPE_ppa022388mg [Prunus persica]	BUA.CMHBY201443	BUA.CMHBY201444
Cluster2294:	2	BUA.CMHBY217442	methylmalonate-semialdehyde dehydrogenase, putative [Ricinus communis]	BUA.CMHBY217442	BUA.CMHBY217443
Cluster2307:	3	BUA.CMHBY202478	PREDICTED: bifunctional epoxide hydrolase 2-like [Pyrus x bretschneideri]	BUA.CMHBY202478	BUA.CMHBY202479	BUA.CMHBY202480
Cluster2333:	2	BUA.CMHBY210997	PREDICTED: metacaspase-1 [Jatropha curcas]	BUA.CMHBY210997	BUA.CMHBY210998
Cluster2340:	2	BUA.CMHBY206654	PREDICTED: zinc finger protein NUTCRACKER-like [Populus euphratica]	BUA.CMHBY206654	BUA.CMHBY206655
Cluster2345:	2	BUA.CMHBY213820	PREDICTED: probable cyclic nucleotide-gated ion channel 20, chloroplastic [Jatropha curcas]	BUA.CMHBY213820	BUA.CMHBY213821
Cluster2363:	2	BUA.CMHBY210923	BAH domain,TFIIS helical bundle-like domain isoform 1 [Theobroma cacao]	BUA.CMHBY210923	BUA.CMHBY210924
Cluster2367:	2	BUA.CMHBY211685	Cadmium/zinc-transporting ATPase 3 [Morus notabilis]	BUA.CMHBY211685	BUA.CMHBY211686
Cluster2377:	3	BUA.CMHBY215833	PREDICTED: uncharacterized protein LOC103334281 [Prunus mume]	BUA.CMHBY215833	BUA.CMHBY215834	BUA.CMHBY215835
Cluster2390:	3	BUA.CMHBY221324	DC1.2-like, putative [Theobroma cacao]	BUA.CMHBY221324	BUA.CMHBY221325	BUA.CMHBY221326
Cluster2392:	3	BUA.CMHBY228044	hypothetical protein PRUPE_ppa019724mg [Prunus persica]	BUA.CMHBY228044	BUA.CMHBY228045	BUA.CMHBY228046
Cluster2395:	2	BUA.CMHBY234104	PREDICTED: serine/threonine-protein kinase-like protein CCR4 [Jatropha curcas]	BUA.CMHBY234104	BUA.CMHBY217848
Cluster2402:	2	BUA.CMHBY227797	PREDICTED: lysM domain receptor-like kinase 4 [Jatropha curcas]	BUA.CMHBY227797	BUA.CMHBY227798
Cluster2406:	2	BUA.CMHBY228665	Adenosine kinase 2 [Theobroma cacao]	BUA.CMHBY228665	BUA.CMHBY212981
Cluster2407:	2	BUA.CMHBY213258	SGNH hydrolase-type esterase superfamily protein, putative [Theobroma cacao]	BUA.CMHBY213258	BUA.CMHBY228886
Cluster2409:	3	BUA.CMHBY230375	Jojoba acyl CoA reductase-related male sterility protein [Theobroma cacao]	BUA.CMHBY230375	BUA.CMHBY215031	BUA.CMHBY215032
Cluster2410:	2	BUA.CMHBY233044	PREDICTED: AT-rich interactive domain-containing protein 4 [Jatropha curcas]	BUA.CMHBY233044	BUA.CMHBY217307
Cluster2422:	2	BUA.CMHBY214602	hypothetical protein POPTR_0001s26630g [Populus trichocarpa]	BUA.CMHBY214602	BUA.CMHBY214603
Cluster2423:	2	BUA.CMHBY212484	Peroxidase 72 precursor, putative [Ricinus communis]	BUA.CMHBY212484	BUA.CMHBY212485
Cluster2447:	2	BUA.CMHBY203244	Phospholipase A 2A, IIA,PLA2A [Theobroma cacao]	BUA.CMHBY203244	BUA.CMHBY203245
Cluster2459:	2	BUA.CMHBY204100	PREDICTED: peroxidase N1-like [Jatropha curcas]	BUA.CMHBY204100	BUA.CMHBY204101
Cluster2499:	2	BUA.CMHBY209162	PREDICTED: flavin-containing monooxygenase FMO GS-OX-like 4 [Prunus mume]	BUA.CMHBY209162	BUA.CMHBY209163
Cluster2504:	5	BUA.CMHBY209560	hypothetical protein POPTR_0005s09210g [Populus trichocarpa]	BUA.CMHBY209560	BUA.CMHBY209561	BUA.CMHBY209562	BUA.CMHBY209563	BUA.CMHBY209564
Cluster2505:	2	BUA.CMHBY209706	hypothetical protein L484_014443 [Morus notabilis]	BUA.CMHBY209706	BUA.CMHBY209707
Cluster2506:	2	BUA.CMHBY209697	AP2/B3-like transcriptional factor family protein, putative isoform 2 [Theobroma cacao]	BUA.CMHBY209697	BUA.CMHBY209698
Cluster2507:	2	BUA.CMHBY210152	uncharacterized protein LOC100805630 [Glycine max]	BUA.CMHBY210152	BUA.CMHBY210153
Cluster2517:	2	BUA.CMHBY211672	PREDICTED: pentatricopeptide repeat-containing protein At2g20710, mitochondrial-like [Prunus mume]	BUA.CMHBY211672	BUA.CMHBY211673
Cluster2519:	2	BUA.CMHBY214215	hypothetical protein PRUPE_ppa005004mg [Prunus persica]	BUA.CMHBY214215	BUA.CMHBY214216
Cluster2529:	2	BUA.CMHBY233650	FAR1-related sequence protein, putative, partial [Medicago truncatula]	BUA.CMHBY233650	BUA.CMHBY233651
Cluster2532:	2	BUA.CMHBY233719	hypothetical protein CISIN_1g012061mg [Citrus sinensis]	BUA.CMHBY233719	BUA.CMHBY233720
Cluster2535:	2	BUA.CMHBY221274	PREDICTED: G-type lectin S-receptor-like serine/threonine-protein kinase At1g34300 [Fragaria vesca subsp. vesca]	BUA.CMHBY221274	BUA.CMHBY221275
Cluster2536:	6	BUA.CMHBY220147	PREDICTED: pelargonidin 3-O-(6-caffeoylglucoside) 5-O-(6-O-malonylglucoside) 4'''-malonyltransferase-like [Populus euphratica]	BUA.CMHBY220147	BUA.CMHBY220148	BUA.CMHBY220149	BUA.CMHBY220152	BUA.CMHBY220153	BUA.CMHBY220154
Cluster2539:	2	BUA.CMHBY220703	Uncharacterized protein TCM_039778 [Theobroma cacao]	BUA.CMHBY220703	BUA.CMHBY220706
Cluster2542:	3	BUA.CMHBY224740	hypothetical protein CISIN_1g045483mg [Citrus sinensis]	BUA.CMHBY224740	BUA.CMHBY224743	BUA.CMHBY224744
Cluster2550:	9	BUA.CMHBY224585	PREDICTED: UDP-glucose flavonoid 3-O-glucosyltransferase 6-like [Citrus sinensis]	BUA.CMHBY224585	BUA.CMHBY224586	BUA.CMHBY224587	BUA.CMHBY224588	BUA.CMHBY224591	BUA.CMHBY224592	BUA.CMHBY224593	BUA.CMHBY235241	BUA.CMHBY235242
Cluster2551:	7	BUA.CMHBY209721	PREDICTED: uncharacterized protein LOC100820584 isoform X1 [Glycine max]	BUA.CMHBY209721	BUA.CMHBY225944	BUA.CMHBY225946	BUA.CMHBY209725	BUA.CMHBY216526	BUA.CMHBY216528	BUA.CMHBY231952
Cluster2556:	2	BUA.CMHBY227583	PREDICTED: pentatricopeptide repeat-containing protein At1g71460, chloroplastic [Cucumis melo]	BUA.CMHBY227583	BUA.CMHBY227584
Cluster2558:	3	BUA.CMHBY228816	hypothetical protein PRUPE_ppa003073mg [Prunus persica]	BUA.CMHBY228816	BUA.CMHBY228817	BUA.CMHBY228819
Cluster2560:	2	BUA.CMHBY229124	PREDICTED: pentatricopeptide repeat-containing protein At3g13160, mitochondrial-like [Pyrus x bretschneideri]	BUA.CMHBY229124	BUA.CMHBY229125
Cluster2561:	7	BUA.CMHBY229919	PREDICTED: NAC domain-containing protein 86 [Fragaria vesca subsp. vesca]	BUA.CMHBY229919	BUA.CMHBY214508	BUA.CMHBY214509	BUA.CMHBY214510	BUA.CMHBY230425	BUA.CMHBY230428	BUA.CMHBY230429
Cluster2564:	2	BUA.CMHBY231625	PREDICTED: probable purine permease 9 [Prunus mume]	BUA.CMHBY231625	BUA.CMHBY231627
Cluster2566:	3	BUA.CMHBY235670	cytochrome c biogenesis FN (mitochondrion) [Ricinus communis]	BUA.CMHBY235670	BUA.CMHBY235673	BUA.CMHBY235674
Cluster2578:	2	BUA.CMHBY201093	hypothetical protein VITISV_006850 [Vitis vinifera]	BUA.CMHBY201093	BUA.CMHBY201094
Cluster2612:	2	BUA.CMHBY204566	PREDICTED: coiled-coil domain-containing protein 174-like [Malus domestica]	BUA.CMHBY204566	BUA.CMHBY204569
Cluster2623:	2	BUA.CMHBY205969	hypothetical protein POPTR_0002s06900g [Populus trichocarpa]	BUA.CMHBY205969	BUA.CMHBY205970
Cluster2629:	2	BUA.CMHBY206349	PREDICTED: uncharacterized protein LOC103429778 isoform X1 [Malus domestica]	BUA.CMHBY206349	BUA.CMHBY206350
Cluster2637:	3	BUA.CMHBY213327	hypothetical protein L484_015317 [Morus notabilis]	BUA.CMHBY213327	BUA.CMHBY213328	BUA.CMHBY213329
Cluster2659:	2	BUA.CMHBY209781	zinc finger protein, putative [Ricinus communis]	BUA.CMHBY209781	BUA.CMHBY209782
Cluster2684:	5	BUA.CMHBY215771	PREDICTED: LOW QUALITY PROTEIN: uncharacterized protein LOC103339370 [Prunus mume]	BUA.CMHBY215771	BUA.CMHBY231168	BUA.CMHBY231171	BUA.CMHBY218543	BUA.CMHBY218544
Cluster2700:	2	BUA.CMHBY224122	hypothetical protein B456_009G095200 [Gossypium raimondii]	BUA.CMHBY224122	BUA.CMHBY224123
Cluster2702:	2	BUA.CMHBY224510	acc synthase, putative [Ricinus communis]	BUA.CMHBY224510	BUA.CMHBY207933
Cluster2712:	2	BUA.CMHBY229093	PREDICTED: lachrymatory-factor synthase-like isoform X2 [Populus euphratica]	BUA.CMHBY229093	BUA.CMHBY229097
Cluster2714:	2	BUA.CMHBY229752	DEFORMED ROOTS AND LEAVES 1 family protein [Populus trichocarpa]	BUA.CMHBY229752	BUA.CMHBY214334
Cluster2716:	8	BUA.CMHBY230197	PREDICTED: uncharacterized protein LOC100262861 [Vitis vinifera]	BUA.CMHBY230197	BUA.CMHBY230198	BUA.CMHBY230199	BUA.CMHBY230200	BUA.CMHBY230201	BUA.CMHBY233721	BUA.CMHBY233722	BUA.CMHBY233723
Cluster2718:	2	BUA.CMHBY230950	PREDICTED: repetitive proline-rich cell wall protein 2-like [Vitis vinifera]	BUA.CMHBY230950	BUA.CMHBY230951
Cluster2725:	2	BUA.CMHBY209397	granule-bound starch synthase 1, chloroplastic/amyloplastic-like [Malus domestica]	BUA.CMHBY209397	BUA.CMHBY209398
Cluster2776:	2	BUA.CMHBY216293	hypothetical protein B456_012G068200 [Gossypium raimondii]	BUA.CMHBY216293	BUA.CMHBY216294
Cluster2780:	2	BUA.CMHBY205092	hypothetical protein PRUPE_ppa011795mg [Prunus persica]	BUA.CMHBY205092	BUA.CMHBY205093
Cluster2789:	3	BUA.CMHBY205800	PREDICTED: EG45-like domain containing protein [Prunus mume]	BUA.CMHBY205800	BUA.CMHBY205801	BUA.CMHBY205802
Cluster2814:	2	BUA.CMHBY217051	glutathione S-transferase [Betula pendula]	BUA.CMHBY217051	BUA.CMHBY217052
Cluster2830:	2	BUA.CMHBY211793	conserved hypothetical protein [Ricinus communis]	BUA.CMHBY211793	BUA.CMHBY211794
Cluster2839:	2	BUA.CMHBY217802	PREDICTED: endochitinase PR4-like [Populus euphratica]	BUA.CMHBY217802	BUA.CMHBY217803
Cluster2855:	2	BUA.CMHBY219101	PREDICTED: pentatricopeptide repeat-containing protein At1g19720 [Malus domestica]	BUA.CMHBY219101	BUA.CMHBY200626
Cluster2856:	10	BUA.CMHBY222839	PREDICTED: uncharacterized protein LOC100240766 [Vitis vinifera]	BUA.CMHBY222839	BUA.CMHBY222842	BUA.CMHBY222843	BUA.CMHBY222846	BUA.CMHBY222849	BUA.CMHBY222850	BUA.CMHBY222851	BUA.CMHBY226315	BUA.CMHBY226316	BUA.CMHBY226317
Cluster2857:	9	BUA.CMHBY219346	Eukaryotic aspartyl protease family protein, putative [Theobroma cacao]	BUA.CMHBY219346	BUA.CMHBY219347	BUA.CMHBY219348	BUA.CMHBY219349	BUA.CMHBY219351	BUA.CMHBY219352	BUA.CMHBY230457	BUA.CMHBY230458	BUA.CMHBY230462
Cluster2862:	2	BUA.CMHBY235452	PREDICTED: uncharacterized protein LOC104610772 [Nelumbo nucifera]	BUA.CMHBY235452	BUA.CMHBY235453
Cluster2869:	4	BUA.CMHBY222369	PREDICTED: F-box protein At2g17036 [Cucumis melo]	BUA.CMHBY222369	BUA.CMHBY222372	BUA.CMHBY222373	BUA.CMHBY222374
Cluster2877:	2	BUA.CMHBY225887	Sodium transporter hkt1-like protein, putative [Theobroma cacao]	BUA.CMHBY225887	BUA.CMHBY209669
Cluster2878:	3	BUA.CMHBY209715	PREDICTED: uncharacterized protein LOC103320764 [Prunus mume]	BUA.CMHBY209715	BUA.CMHBY225934	BUA.CMHBY225935
Cluster2880:	2	BUA.CMHBY228115	Leucine-rich repeat protein kinase family protein, putative [Theobroma cacao]	BUA.CMHBY228115	BUA.CMHBY212398
Cluster2882:	2	BUA.CMHBY214595	PREDICTED: fructokinase-2 isoform X1 [Malus domestica]	BUA.CMHBY214595	BUA.CMHBY229979
Cluster2883:	4	BUA.CMHBY230669	PREDICTED: phospholipase A1-Igamma1, chloroplastic [Prunus mume]	BUA.CMHBY230669	BUA.CMHBY230672	BUA.CMHBY230676	BUA.CMHBY230680
Cluster2885:	14	BUA.CMHBY230941	PREDICTED: early nodulin-75-like isoform X2 [Jatropha curcas]	BUA.CMHBY230941	BUA.CMHBY230942	BUA.CMHBY230943	BUA.CMHBY230944	BUA.CMHBY230946	BUA.CMHBY230947	BUA.CMHBY230948	BUA.CMHBY230949	BUA.CMHBY230952	BUA.CMHBY234085	BUA.CMHBY234087	BUA.CMHBY234088	BUA.CMHBY234434	BUA.CMHBY234437
Cluster2888:	3	BUA.CMHBY207712	PREDICTED: intron-binding protein aquarius [Jatropha curcas]	BUA.CMHBY207712	BUA.CMHBY207713	BUA.CMHBY207714
Cluster2889:	2	BUA.CMHBY236257	DNA polymerase [Silene latifolia]	BUA.CMHBY236257	BUA.CMHBY236258
Cluster2892:	2	BUA.CMHBY210257	phytoene synthase protein [Fragaria x ananassa]	BUA.CMHBY210257	BUA.CMHBY210258
Cluster2894:	2	BUA.CMHBY200277	PREDICTED: nucleoside diphosphate kinase III, chloroplastic/mitochondrial-like [Citrus sinensis]	BUA.CMHBY200277	BUA.CMHBY200278
Cluster2896:	2	BUA.CMHBY200544	PREDICTED: cyclin-A1-4-like [Prunus mume]	BUA.CMHBY200544	BUA.CMHBY200545
Cluster2949:	2	BUA.CMHBY205749	PREDICTED: ABC transporter A family member 2-like [Prunus mume]	BUA.CMHBY205749	BUA.CMHBY205751
Cluster2956:	2	BUA.CMHBY206220	hypothetical protein POPTR_0016s07860g [Populus trichocarpa]	BUA.CMHBY206220	BUA.CMHBY206222
Cluster2973:	2	BUA.CMHBY208502	PREDICTED: cleavage and polyadenylation specificity factor subunit 3-II [Prunus mume]	BUA.CMHBY208502	BUA.CMHBY208503
Cluster2999:	2	BUA.CMHBY212363	PREDICTED: isoflavone reductase homolog [Nicotiana sylvestris]	BUA.CMHBY212363	BUA.CMHBY212364
Cluster3007:	3	BUA.CMHBY213620	PREDICTED: WAT1-related protein At2g39510 [Jatropha curcas]	BUA.CMHBY213620	BUA.CMHBY213621	BUA.CMHBY213622
Cluster3023:	9	BUA.CMHBY227655	PREDICTED: uncharacterized protein LOC104725893 [Camelina sativa]	BUA.CMHBY227655	BUA.CMHBY227656	BUA.CMHBY227657	BUA.CMHBY231578	BUA.CMHBY231579	BUA.CMHBY231580	BUA.CMHBY233323	BUA.CMHBY233324	BUA.CMHBY233325
Cluster3026:	2	BUA.CMHBY219430	PREDICTED: dirigent protein 22-like [Populus euphratica]	BUA.CMHBY219430	BUA.CMHBY219431
Cluster3031:	7	BUA.CMHBY226435	HXXXD-type acyl-transferase family protein, putative [Theobroma cacao]	BUA.CMHBY226435	BUA.CMHBY226440	BUA.CMHBY226442	BUA.CMHBY226443	BUA.CMHBY210360	BUA.CMHBY226444	BUA.CMHBY226445
Cluster3044:	2	BUA.CMHBY221426	hypothetical protein PHAVU_002G205100g [Phaseolus vulgaris]	BUA.CMHBY221426	BUA.CMHBY221427
Cluster3046:	2	BUA.CMHBY221923	hairpin-inducing protein [Casuarina glauca]	BUA.CMHBY221923	BUA.CMHBY221929
Cluster3060:	2	BUA.CMHBY225197	hypothetical protein PHAVU_006G158800g [Phaseolus vulgaris]	BUA.CMHBY225197	BUA.CMHBY225199
Cluster3062:	2	BUA.CMHBY231674	PREDICTED: G-type lectin S-receptor-like serine/threonine-protein kinase At1g67520 [Prunus mume]	BUA.CMHBY231674	BUA.CMHBY231677
Cluster3064:	2	BUA.CMHBY210661	PREDICTED: probable S-adenosylmethionine-dependent methyltransferase At5g37990 [Eucalyptus grandis]	BUA.CMHBY210661	BUA.CMHBY226693
Cluster3066:	2	BUA.CMHBY226809	polygalacturonase inhibiting protein [Prunus mume]	BUA.CMHBY226809	BUA.CMHBY226810
Cluster3070:	2	BUA.CMHBY229634	PREDICTED: phospholipase A(1) DAD1, chloroplastic-like [Jatropha curcas]	BUA.CMHBY229634	BUA.CMHBY229635
Cluster3075:	7	BUA.CMHBY230414	RING-H2 finger protein ATL2L, putative [Theobroma cacao]	BUA.CMHBY230414	BUA.CMHBY230415	BUA.CMHBY230416	BUA.CMHBY230417	BUA.CMHBY234656	BUA.CMHBY234657	BUA.CMHBY234658
Cluster3077:	8	BUA.CMHBY216659	PREDICTED: TMV resistance protein N-like [Pyrus x bretschneideri]	BUA.CMHBY216659	BUA.CMHBY216660	BUA.CMHBY216661	BUA.CMHBY232104	BUA.CMHBY216676	BUA.CMHBY232126	BUA.CMHBY216677	BUA.CMHBY216678
Cluster3078:	3	BUA.CMHBY216949	PREDICTED: serine carboxypeptidase-like 18 [Eucalyptus grandis]	BUA.CMHBY216949	BUA.CMHBY216951	BUA.CMHBY232478
Cluster3079:	4	BUA.CMHBY234393	PREDICTED: uncharacterized protein LOC103956333 [Pyrus x bretschneideri]	BUA.CMHBY234393	BUA.CMHBY234394	BUA.CMHBY234400	BUA.CMHBY234406
Cluster3102:	3	BUA.CMHBY201241	PREDICTED: uncharacterized protein LOC101315085 [Fragaria vesca subsp. vesca]	BUA.CMHBY201241	BUA.CMHBY201242	BUA.CMHBY201243
Cluster3104:	2	BUA.CMHBY201321	hypothetical protein PRUPE_ppa008527mg [Prunus persica]	BUA.CMHBY201321	BUA.CMHBY201322
Cluster3123:	2	BUA.CMHBY210636	PREDICTED: uncharacterized protein At5g08430-like isoform X1 [Pyrus x bretschneideri]	BUA.CMHBY210636	BUA.CMHBY210637
Cluster3154:	2	BUA.CMHBY205560	PREDICTED: uncharacterized protein LOC105107584 [Populus euphratica]	BUA.CMHBY205560	BUA.CMHBY205561
Cluster3163:	2	BUA.CMHBY207373	hypothetical protein PRUPE_ppa005500mg [Prunus persica]	BUA.CMHBY207373	BUA.CMHBY207374
Cluster3183:	2	BUA.CMHBY209638	Target of rapamycin isoform 1 [Theobroma cacao]	BUA.CMHBY209638	BUA.CMHBY209639
Cluster3189:	2	BUA.CMHBY210324	Bifunctional dihydroflavonol 4-reductase/flavanone 4-reductase [Morus notabilis]	BUA.CMHBY210324	BUA.CMHBY210325
Cluster3199:	2	BUA.CMHBY211543	hypothetical protein PRUPE_ppa001162mg [Prunus persica]	BUA.CMHBY211543	BUA.CMHBY211544
Cluster3214:	2	BUA.CMHBY216549	PREDICTED: adhesive plaque matrix protein 2 [Jatropha curcas]	BUA.CMHBY216549	BUA.CMHBY216550
Cluster3237:	4	BUA.CMHBY218788	PREDICTED: E3 ubiquitin-protein ligase RHA1B-like [Vitis vinifera]	BUA.CMHBY218788	BUA.CMHBY218789	BUA.CMHBY218790	BUA.CMHBY218791
Cluster3259:	3	BUA.CMHBY203175	Skp2-like, FIST C domain, FIST domain, N-terminal isoform 1 [Theobroma cacao]	BUA.CMHBY203175	BUA.CMHBY203177	BUA.CMHBY220779
Cluster3269:	2	BUA.CMHBY221904	Spotted leaf protein, putative [Ricinus communis]	BUA.CMHBY221904	BUA.CMHBY221905
Cluster3277:	8	BUA.CMHBY223436	PREDICTED: putative disease resistance protein RGA3 [Jatropha curcas]	BUA.CMHBY223436	BUA.CMHBY223440	BUA.CMHBY223442	BUA.CMHBY223445	BUA.CMHBY223447	BUA.CMHBY233095	BUA.CMHBY233098	BUA.CMHBY233099
Cluster3281:	5	BUA.CMHBY223656	Uncharacterized protein TCM_042639 [Theobroma cacao]	BUA.CMHBY223656	BUA.CMHBY223657	BUA.CMHBY223658	BUA.CMHBY223659	BUA.CMHBY223661
Cluster3282:	4	BUA.CMHBY206889	2,4-dienoyl-CoA reductase, putative [Ricinus communis]	BUA.CMHBY206889	BUA.CMHBY223664	BUA.CMHBY206890	BUA.CMHBY206891
Cluster3285:	6	BUA.CMHBY223912	Plant invertase/pectin methylesterase inhibitor superfamily [Theobroma cacao]	BUA.CMHBY223912	BUA.CMHBY223913	BUA.CMHBY207277	BUA.CMHBY207278	BUA.CMHBY223916	BUA.CMHBY223917
Cluster3286:	2	BUA.CMHBY230742	PREDICTED: uncharacterized protein LOC103327233 [Prunus mume]	BUA.CMHBY230742	BUA.CMHBY230743
Cluster3287:	3	BUA.CMHBY224329	GLUCOSE INSENSITIVE 1 family protein [Populus trichocarpa]	BUA.CMHBY224329	BUA.CMHBY224331	BUA.CMHBY207711
Cluster3294:	2	BUA.CMHBY226466	PREDICTED: H/ACA ribonucleoprotein complex subunit 4 [Jatropha curcas]	BUA.CMHBY226466	BUA.CMHBY226471
Cluster3296:	8	BUA.CMHBY226176	hypothetical protein B456_006G176000 [Gossypium raimondii]	BUA.CMHBY226176	BUA.CMHBY226177	BUA.CMHBY226178	BUA.CMHBY226179	BUA.CMHBY226180	BUA.CMHBY226181	BUA.CMHBY226182	BUA.CMHBY226183
Cluster3297:	5	BUA.CMHBY226211	hypothetical protein PRUPE_ppa024547mg [Prunus persica]	BUA.CMHBY226211	BUA.CMHBY226212	BUA.CMHBY226215	BUA.CMHBY233843	BUA.CMHBY233844
Cluster3299:	2	BUA.CMHBY226263	PREDICTED: metalloendoproteinase 1-like [Eucalyptus grandis]	BUA.CMHBY226263	BUA.CMHBY226265
Cluster3300:	3	BUA.CMHBY227045	PREDICTED: uncharacterized protein LOC105630660 [Jatropha curcas]	BUA.CMHBY227045	BUA.CMHBY211105	BUA.CMHBY227047
Cluster3301:	3	BUA.CMHBY211563	PREDICTED: pre-mRNA-splicing factor CWC22 homolog [Prunus mume]	BUA.CMHBY211563	BUA.CMHBY227447	BUA.CMHBY211564
Cluster3303:	2	BUA.CMHBY233659	hypothetical protein PRUPE_ppa012354mg [Prunus persica]	BUA.CMHBY233659	BUA.CMHBY233660
Cluster3304:	2	BUA.CMHBY227606	hypothetical protein CICLE_v10009756mg [Citrus clementina]	BUA.CMHBY227606	BUA.CMHBY227608
Cluster3307:	2	BUA.CMHBY228148	PREDICTED: protein GAMETE EXPRESSED 1 [Prunus mume]	BUA.CMHBY228148	BUA.CMHBY212430
Cluster3309:	2	BUA.CMHBY228532	hypothetical protein B456_004G235700 [Gossypium raimondii]	BUA.CMHBY228532	BUA.CMHBY228533
Cluster3311:	3	BUA.CMHBY212943	Uncharacterized protein isoform 1 [Theobroma cacao]	BUA.CMHBY212943	BUA.CMHBY212944	BUA.CMHBY228635
Cluster3316:	4	BUA.CMHBY230605	PREDICTED: aspartic proteinase CDR1-like [Fragaria vesca subsp. vesca]	BUA.CMHBY230605	BUA.CMHBY230606	BUA.CMHBY230607	BUA.CMHBY230608
Cluster3328:	2	BUA.CMHBY200429	hypothetical protein PRUPE_ppa007107mg [Prunus persica]	BUA.CMHBY200429	BUA.CMHBY200430
Cluster3335:	2	BUA.CMHBY200897	PREDICTED: bifunctional epoxide hydrolase 2-like [Glycine max]	BUA.CMHBY200897	BUA.CMHBY200898
Cluster3342:	2	BUA.CMHBY201292	PREDICTED: uncharacterized protein LOC103331820 [Prunus mume]	BUA.CMHBY201292	BUA.CMHBY201293
Cluster3373:	2	BUA.CMHBY208098	PREDICTED: uncharacterized protein LOC105633635 [Jatropha curcas]	BUA.CMHBY208098	BUA.CMHBY208099
Cluster3374:	2	BUA.CMHBY203238	hypothetical protein PRUPE_ppa000161mg [Prunus persica]	BUA.CMHBY203238	BUA.CMHBY203239
Cluster3381:	2	BUA.CMHBY203877	conserved hypothetical protein [Ricinus communis]	BUA.CMHBY203877	BUA.CMHBY203878
Cluster3382:	2	BUA.CMHBY203973	40S ribosomal protein S20, putative [Ricinus communis]	BUA.CMHBY203973	BUA.CMHBY203974
Cluster3390:	2	BUA.CMHBY217970	PREDICTED: glutelin type-A 3 [Vitis vinifera]	BUA.CMHBY217970	BUA.CMHBY217971
Cluster3409:	2	BUA.CMHBY206211	hypothetical protein RCOM_0293450 [Ricinus communis]	BUA.CMHBY206211	BUA.CMHBY206212
Cluster3413:	2	BUA.CMHBY206630	PREDICTED: heparan-alpha-glucosaminide N-acetyltransferase-like isoform X1 [Malus domestica]	BUA.CMHBY206630	BUA.CMHBY206631
Cluster3417:	2	BUA.CMHBY206786	hypothetical protein PRUPE_ppa019092mg [Prunus persica]	BUA.CMHBY206786	BUA.CMHBY206789
Cluster3418:	2	BUA.CMHBY206932	PREDICTED: uncharacterized protein LOC103333768 [Prunus mume]	BUA.CMHBY206932	BUA.CMHBY206933
Cluster3419:	2	BUA.CMHBY207059	PREDICTED: probable quinone oxidoreductase [Solanum lycopersicum]	BUA.CMHBY207059	BUA.CMHBY207060
Cluster3431:	3	BUA.CMHBY207698	Purple acid phosphatase 27 isoform 1 [Theobroma cacao]	BUA.CMHBY207698	BUA.CMHBY207699	BUA.CMHBY207700
Cluster3463:	2	BUA.CMHBY210475	hypothetical protein JCGZ_14338 [Jatropha curcas]	BUA.CMHBY210475	BUA.CMHBY210476
Cluster3506:	2	BUA.CMHBY214788	hypothetical protein PRUPE_ppa010476mg [Prunus persica]	BUA.CMHBY214788	BUA.CMHBY214789
Cluster3515:	2	BUA.CMHBY216725	PREDICTED: L-lactate dehydrogenase B [Malus domestica]	BUA.CMHBY216725	BUA.CMHBY216726
Cluster3536:	2	BUA.CMHBY219448	PREDICTED: BON1-associated protein 2-like [Malus domestica]	BUA.CMHBY219448	BUA.CMHBY219449
Cluster3537:	3	BUA.CMHBY219578	hypothetical protein CICLE_v10028242mg [Citrus clementina]	BUA.CMHBY219578	BUA.CMHBY219579	BUA.CMHBY219580
Cluster3541:	2	BUA.CMHBY219889	PREDICTED: probable sarcosine oxidase [Pyrus x bretschneideri]	BUA.CMHBY219889	BUA.CMHBY219891
Cluster3546:	2	BUA.CMHBY220407	PREDICTED: F-box protein At5g03970-like [Populus euphratica]	BUA.CMHBY220407	BUA.CMHBY220408
Cluster3548:	2	BUA.CMHBY202952	hypothetical protein PRUPE_ppa006075mg [Prunus persica]	BUA.CMHBY202952	BUA.CMHBY220597
Cluster3554:	2	BUA.CMHBY221269	PREDICTED: protein SENSITIVE TO PROTON RHIZOTOXICITY 1 [Prunus mume]	BUA.CMHBY221269	BUA.CMHBY203897
Cluster3555:	3	BUA.CMHBY221320	hypothetical protein PRUPE_ppa011478mg [Prunus persica]	BUA.CMHBY221320	BUA.CMHBY221321	BUA.CMHBY221322
Cluster3565:	3	BUA.CMHBY205957	PREDICTED: EG45-like domain containing protein [Fragaria vesca subsp. vesca]	BUA.CMHBY205957	BUA.CMHBY222947	BUA.CMHBY222949
Cluster3567:	2	BUA.CMHBY223322	PREDICTED: probable acetyltransferase NATA1-like [Jatropha curcas]	BUA.CMHBY223322	BUA.CMHBY223324
Cluster3571:	2	BUA.CMHBY207314	PREDICTED: somatic embryogenesis receptor kinase 1-like [Populus euphratica]	BUA.CMHBY207314	BUA.CMHBY223963
Cluster3575:	3	BUA.CMHBY207889	PREDICTED: E3 ubiquitin-protein ligase UPL5 [Jatropha curcas]	BUA.CMHBY207889	BUA.CMHBY207890	BUA.CMHBY224481
Cluster3578:	7	BUA.CMHBY224907	unnamed protein product [Coffea canephora]	BUA.CMHBY224907	BUA.CMHBY224908	BUA.CMHBY224909	BUA.CMHBY224910	BUA.CMHBY224912	BUA.CMHBY224913	BUA.CMHBY208341
Cluster3584:	11	BUA.CMHBY232914	PREDICTED: serine/threonine-protein kinase-like protein CCR4 [Malus domestica]	BUA.CMHBY232914	BUA.CMHBY217210	BUA.CMHBY232916	BUA.CMHBY232917	BUA.CMHBY234763	BUA.CMHBY218211	BUA.CMHBY234764	BUA.CMHBY234765	BUA.CMHBY235297	BUA.CMHBY235299	BUA.CMHBY235300
Cluster3592:	2	BUA.CMHBY230015	PREDICTED: zinc finger protein ZAT12 [Jatropha curcas]	BUA.CMHBY230015	BUA.CMHBY230017
Cluster3595:	3	BUA.CMHBY235790	hypothetical protein VITISV_004352 [Vitis vinifera]	BUA.CMHBY235790	BUA.CMHBY235791	BUA.CMHBY235792
Cluster3601:	2	BUA.CMHBY232216	PREDICTED: TMV resistance protein N-like [Prunus mume]	BUA.CMHBY232216	BUA.CMHBY232218
Cluster3606:	4	BUA.CMHBY215090	hypothetical protein PRUPE_ppa011079mg [Prunus persica]	BUA.CMHBY215090	BUA.CMHBY215092	BUA.CMHBY215093	BUA.CMHBY230409
Cluster3607:	2	BUA.CMHBY232022	PREDICTED: flavonol 3-sulfotransferase [Vitis vinifera]	BUA.CMHBY232022	BUA.CMHBY232023
Cluster3609:	2	BUA.CMHBY235146	PREDICTED: protein YLS9 [Pyrus x bretschneideri]	BUA.CMHBY235146	BUA.CMHBY235147
Cluster3612:	8	BUA.CMHBY233253	PREDICTED: pectinesterase inhibitor-like [Vitis vinifera]	BUA.CMHBY233253	BUA.CMHBY233254	BUA.CMHBY233256	BUA.CMHBY233504	BUA.CMHBY233505	BUA.CMHBY233506	BUA.CMHBY233507	BUA.CMHBY233508
Cluster3614:	4	BUA.CMHBY216774	hypothetical protein PRUPE_ppa1027227mg [Prunus persica]	BUA.CMHBY216774	BUA.CMHBY232222	BUA.CMHBY232224	BUA.CMHBY216776
Cluster3620:	3	BUA.CMHBY235357	PREDICTED: ribosomal protein S4, mitochondrial [Solanum lycopersicum]	BUA.CMHBY235357	BUA.CMHBY235358	BUA.CMHBY235361
Cluster3628:	2	BUA.CMHBY200172	PREDICTED: nuclear pore complex protein NUP98A [Vitis vinifera]	BUA.CMHBY200172	BUA.CMHBY200173
Cluster3637:	2	BUA.CMHBY200736	hypothetical protein EUGRSUZ_A004731, partial [Eucalyptus grandis]	BUA.CMHBY200736	BUA.CMHBY200737
Cluster3652:	2	BUA.CMHBY201403	PREDICTED: salicylate carboxymethyltransferase-like [Prunus mume]	BUA.CMHBY201403	BUA.CMHBY201404
Cluster3698:	2	BUA.CMHBY203944	hypothetical protein PRUPE_ppa001398mg [Prunus persica]	BUA.CMHBY203944	BUA.CMHBY203945
Cluster3705:	2	BUA.CMHBY211947	Alliin lyase precursor, putative [Ricinus communis]	BUA.CMHBY211947	BUA.CMHBY211950
Cluster3706:	2	BUA.CMHBY204394	PREDICTED: uncharacterized protein LOC100259633 [Vitis vinifera]	BUA.CMHBY204394	BUA.CMHBY204395
Cluster3752:	2	BUA.CMHBY207612	PREDICTED: translational activator GCN1 [Vitis vinifera]	BUA.CMHBY207612	BUA.CMHBY207613
Cluster3793:	2	BUA.CMHBY210530	hypothetical protein PRUPE_ppa006117mg [Prunus persica]	BUA.CMHBY210530	BUA.CMHBY210531
Cluster3813:	2	BUA.CMHBY212126	PREDICTED: proteasome activator subunit 4 [Vitis vinifera]	BUA.CMHBY212126	BUA.CMHBY212127
Cluster3852:	2	BUA.CMHBY215128	PREDICTED: LOW QUALITY PROTEIN: peroxidase 5-like [Prunus mume]	BUA.CMHBY215128	BUA.CMHBY215129
Cluster3893:	2	BUA.CMHBY219595	Solute carrier family 25 member 45 [Gossypium arboreum]	BUA.CMHBY219595	BUA.CMHBY201484
Cluster3899:	2	BUA.CMHBY233600	PREDICTED: uncharacterized protein LOC103941539 [Pyrus x bretschneideri]	BUA.CMHBY233600	BUA.CMHBY233601
Cluster3910:	3	BUA.CMHBY220831	Harpin-induced 1 [Medicago truncatula]	BUA.CMHBY220831	BUA.CMHBY220832	BUA.CMHBY220833
Cluster3913:	2	BUA.CMHBY221558	Multidrug and toxin extrusion protein 1 [Theobroma cacao]	BUA.CMHBY221558	BUA.CMHBY221560
Cluster3924:	3	BUA.CMHBY222351	PREDICTED: uncharacterized protein LOC100852615 [Vitis vinifera]	BUA.CMHBY222351	BUA.CMHBY222356	BUA.CMHBY222357
Cluster3926:	2	BUA.CMHBY205427	hypothetical protein L484_020658 [Morus notabilis]	BUA.CMHBY205427	BUA.CMHBY222488
Cluster3928:	3	BUA.CMHBY228545	hypothetical protein CISIN_1g042753mg [Citrus sinensis]	BUA.CMHBY228545	BUA.CMHBY228547	BUA.CMHBY228548
Cluster3931:	6	BUA.CMHBY230879	PREDICTED: uncharacterized protein LOC103425045 [Malus domestica]	BUA.CMHBY230879	BUA.CMHBY230880	BUA.CMHBY230881	BUA.CMHBY230882	BUA.CMHBY230883	BUA.CMHBY230884
Cluster3942:	2	BUA.CMHBY233777	Acyl-CoA N-acyltransferases (NAT) superfamily protein [Theobroma cacao]	BUA.CMHBY233777	BUA.CMHBY233779
Cluster3943:	2	BUA.CMHBY224513	hypothetical protein PRUPE_ppa003851mg [Prunus persica]	BUA.CMHBY224513	BUA.CMHBY224514
Cluster3955:	2	BUA.CMHBY225374	PREDICTED: tubulin-folding cofactor D isoform X1 [Fragaria vesca subsp. vesca]	BUA.CMHBY225374	BUA.CMHBY208936
Cluster3959:	2	BUA.CMHBY233531	PREDICTED: uncharacterized protein LOC103319023 [Prunus mume]	BUA.CMHBY233531	BUA.CMHBY233532
Cluster3963:	2	BUA.CMHBY225971	hypothetical protein CICLE_v10000664mg [Citrus clementina]	BUA.CMHBY225971	BUA.CMHBY209739
Cluster3970:	2	BUA.CMHBY226572	PREDICTED: CWF19-like protein 2 [Malus domestica]	BUA.CMHBY226572	BUA.CMHBY226573
Cluster3978:	3	BUA.CMHBY227670	hypothetical protein CICLE_v10020871mg [Citrus clementina]	BUA.CMHBY227670	BUA.CMHBY227673	BUA.CMHBY227676
Cluster3983:	3	BUA.CMHBY212390	PREDICTED: protein ALTERED XYLOGLUCAN 4-like [Prunus mume]	BUA.CMHBY212390	BUA.CMHBY228109	BUA.CMHBY212391
Cluster3984:	3	BUA.CMHBY217288	hypothetical protein CISIN_1g046398mg [Citrus sinensis]	BUA.CMHBY217288	BUA.CMHBY233023	BUA.CMHBY217290
Cluster3987:	2	BUA.CMHBY228375	hypothetical protein POPTR_0007s15300g [Populus trichocarpa]	BUA.CMHBY228375	BUA.CMHBY228376
Cluster3988:	2	BUA.CMHBY228456	PREDICTED: mediator-associated protein 1-like [Malus domestica]	BUA.CMHBY228456	BUA.CMHBY228457
Cluster3996:	2	BUA.CMHBY229594	hypothetical protein POPTR_0002s02240g [Populus trichocarpa]	BUA.CMHBY229594	BUA.CMHBY229595
Cluster4005:	3	BUA.CMHBY230572	PREDICTED: pectinesterase inhibitor-like [Vitis vinifera]	BUA.CMHBY230572	BUA.CMHBY230577	BUA.CMHBY230578
Cluster4006:	2	BUA.CMHBY215358	PREDICTED: protein EARLY FLOWERING 3 [Prunus mume]	BUA.CMHBY215358	BUA.CMHBY230689
Cluster4010:	5	BUA.CMHBY231785	unnamed protein product [Vitis vinifera]	BUA.CMHBY231785	BUA.CMHBY231789	BUA.CMHBY216371	BUA.CMHBY217306	BUA.CMHBY233042
Cluster4012:	2	BUA.CMHBY232628	Sulfate/thiosulfate import ATP-binding protein cysA [Theobroma cacao]	BUA.CMHBY232628	BUA.CMHBY232631
Cluster4021:	2	BUA.CMHBY236075	BnaCnng12420D [Brassica napus]	BUA.CMHBY236075	BUA.CMHBY236076
Cluster4030:	2	BUA.CMHBY200463	PREDICTED: UPF0392 protein RCOM_0530710 [Jatropha curcas]	BUA.CMHBY200463	BUA.CMHBY200464
Cluster4033:	2	BUA.CMHBY200504	hypothetical protein B456_006G041000 [Gossypium raimondii]	BUA.CMHBY200504	BUA.CMHBY200505
Cluster4070:	2	BUA.CMHBY201720	PREDICTED: uncharacterized protein LOC103327277 [Prunus mume]	BUA.CMHBY201720	BUA.CMHBY201721
Cluster4138:	2	BUA.CMHBY203760	hypothetical protein CISIN_1g036240mg [Citrus sinensis]	BUA.CMHBY203760	BUA.CMHBY203761
Cluster4141:	2	BUA.CMHBY203906	PREDICTED: GDSL esterase/lipase At4g16230-like [Prunus mume]	BUA.CMHBY203906	BUA.CMHBY203908
Cluster4152:	2	BUA.CMHBY204757	FAD/NAD(P)-binding oxidoreductase family protein [Theobroma cacao]	BUA.CMHBY204757	BUA.CMHBY204758
Cluster4155:	2	BUA.CMHBY204842	hypothetical protein PRUPE_ppa000943mg [Prunus persica]	BUA.CMHBY204842	BUA.CMHBY204844
Cluster4156:	2	BUA.CMHBY204981	hypothetical protein CICLE_v10028291mg [Citrus clementina]	BUA.CMHBY204981	BUA.CMHBY204982
Cluster4177:	2	BUA.CMHBY205874	chloroplast cystathionine beta lyase family protein [Populus trichocarpa]	BUA.CMHBY205874	BUA.CMHBY205875
Cluster4231:	2	BUA.CMHBY210117	PREDICTED: FHA domain-containing protein DDL isoform X1 [Jatropha curcas]	BUA.CMHBY210117	BUA.CMHBY210118
Cluster4257:	2	BUA.CMHBY218392	PREDICTED: urea-proton symporter DUR3-like [Nelumbo nucifera]	BUA.CMHBY218392	BUA.CMHBY218393
Cluster4281:	2	BUA.CMHBY210817	hypothetical protein CICLE_v10000077mg [Citrus clementina]	BUA.CMHBY210817	BUA.CMHBY210818
Cluster4309:	2	BUA.CMHBY212140	hypothetical protein PRUPE_ppa001486mg [Prunus persica]	BUA.CMHBY212140	BUA.CMHBY212141
Cluster4313:	2	BUA.CMHBY212262	PREDICTED: hydroxyphenylpyruvate reductase-like [Eucalyptus grandis]	BUA.CMHBY212262	BUA.CMHBY212263
Cluster4351:	2	BUA.CMHBY214695	latex abundant family protein [Populus trichocarpa]	BUA.CMHBY214695	BUA.CMHBY214696
Cluster4358:	2	BUA.CMHBY215026	PREDICTED: beta-hexosaminidase 2 [Vitis vinifera]	BUA.CMHBY215026	BUA.CMHBY215027
Cluster4364:	2	BUA.CMHBY215380	PREDICTED: uncharacterized protein LOC103934904 [Pyrus x bretschneideri]	BUA.CMHBY215380	BUA.CMHBY215381
Cluster4384:	3	BUA.CMHBY216244	conserved hypothetical protein [Ricinus communis]	BUA.CMHBY216244	BUA.CMHBY216245	BUA.CMHBY216246
Cluster4396:	2	BUA.CMHBY216959	NADPH:quinone oxidoreductase isoform 1 [Theobroma cacao]	BUA.CMHBY216959	BUA.CMHBY216960
Cluster4419:	4	BUA.CMHBY219001	PREDICTED: beta-glucosidase 24-like [Fragaria vesca subsp. vesca]	BUA.CMHBY219001	BUA.CMHBY219004	BUA.CMHBY219005	BUA.CMHBY200490
Cluster4433:	3	BUA.CMHBY219569	UDP-glucosyltransferase, putative [Ricinus communis]	BUA.CMHBY219569	BUA.CMHBY219570	BUA.CMHBY219571
Cluster4445:	6	BUA.CMHBY223504	PREDICTED: 2-hydroxyisoflavanone dehydratase-like [Pyrus x bretschneideri]	BUA.CMHBY223504	BUA.CMHBY223505	BUA.CMHBY223506	BUA.CMHBY223507	BUA.CMHBY223509	BUA.CMHBY223510
Cluster4447:	3	BUA.CMHBY220158	hypothetical protein PRUPE_ppa026837mg [Prunus persica]	BUA.CMHBY220158	BUA.CMHBY220159	BUA.CMHBY202344
Cluster4456:	10	BUA.CMHBY227252	PREDICTED: vinorine synthase-like [Populus euphratica]	BUA.CMHBY227252	BUA.CMHBY227254	BUA.CMHBY227255	BUA.CMHBY228177	BUA.CMHBY228178	BUA.CMHBY228179	BUA.CMHBY228180	BUA.CMHBY228183	BUA.CMHBY233860	BUA.CMHBY233861
Cluster4482:	6	BUA.CMHBY225045	PREDICTED: vinorine synthase-like [Populus euphratica]	BUA.CMHBY225045	BUA.CMHBY225046	BUA.CMHBY225049	BUA.CMHBY225050	BUA.CMHBY225051	BUA.CMHBY225052
Cluster4483:	2	BUA.CMHBY225330	hypothetical protein PRUPE_ppa018108mg [Prunus persica]	BUA.CMHBY225330	BUA.CMHBY225331
Cluster4485:	2	BUA.CMHBY221939	hypothetical protein PHAVU_001G194500g [Phaseolus vulgaris]	BUA.CMHBY221939	BUA.CMHBY221941
Cluster4494:	2	BUA.CMHBY222702	Sulfate transporter, putative [Theobroma cacao]	BUA.CMHBY222702	BUA.CMHBY222703
Cluster4502:	3	BUA.CMHBY206859	Uncharacterized protein TCM_029239 [Theobroma cacao]	BUA.CMHBY206859	BUA.CMHBY206860	BUA.CMHBY223633
Cluster4505:	2	BUA.CMHBY223979	PREDICTED: protein BASIC PENTACYSTEINE2-like isoformX1 [Glycine max]	BUA.CMHBY223979	BUA.CMHBY223980
Cluster4527:	3	BUA.CMHBY225256	PREDICTED: (-)-isopiperitenol/(-)-carveol dehydrogenase, mitochondrial-like [Malus domestica]	BUA.CMHBY225256	BUA.CMHBY225257	BUA.CMHBY225258
Cluster4528:	3	BUA.CMHBY208836	unnamed protein product [Vitis vinifera]	BUA.CMHBY208836	BUA.CMHBY225313	BUA.CMHBY208837
Cluster4530:	3	BUA.CMHBY226038	PREDICTED: uncharacterized protein LOC103931920 [Pyrus x bretschneideri]	BUA.CMHBY226038	BUA.CMHBY226039	BUA.CMHBY226040
Cluster4548:	2	BUA.CMHBY227543	PREDICTED: spermidine hydroxycinnamoyl transferase [Pyrus x bretschneideri]	BUA.CMHBY227543	BUA.CMHBY227544
Cluster4554:	2	BUA.CMHBY227963	PREDICTED: pentatricopeptide repeat-containing protein At3g48250, chloroplastic-like [Pyrus x bretschneideri]	BUA.CMHBY227963	BUA.CMHBY227964
Cluster4566:	2	BUA.CMHBY229333	PREDICTED: proline-rich extensin-like protein EPR1 [Beta vulgaris subsp. vulgaris]	BUA.CMHBY229333	BUA.CMHBY229335
Cluster4579:	3	BUA.CMHBY230482	PREDICTED: uncharacterized protein LOC103941260 [Pyrus x bretschneideri]	BUA.CMHBY230482	BUA.CMHBY230483	BUA.CMHBY230484
Cluster4582:	2	BUA.CMHBY215703	hypothetical protein PRUPE_ppa002632mg [Prunus persica]	BUA.CMHBY215703	BUA.CMHBY231096
Cluster4587:	2	BUA.CMHBY232629	PREDICTED: uncharacterized protein LOC105131264 [Populus euphratica]	BUA.CMHBY232629	BUA.CMHBY232632
Cluster4588:	2	BUA.CMHBY232034	hypothetical protein PRUPE_ppa020923mg [Prunus persica]	BUA.CMHBY232034	BUA.CMHBY232037
Cluster4591:	2	BUA.CMHBY232134	PREDICTED: probable carboxylesterase 18 [Jatropha curcas]	BUA.CMHBY232134	BUA.CMHBY232135
Cluster4668:	3	BUA.CMHBY203918	PREDICTED: uncharacterized protein LOC104607111 isoform X1 [Nelumbo nucifera]	BUA.CMHBY203918	BUA.CMHBY203919	BUA.CMHBY203920
Cluster4700:	2	BUA.CMHBY202207	hypothetical protein PRUPE_ppa007824mg [Prunus persica]	BUA.CMHBY202207	BUA.CMHBY202208
Cluster4748:	2	BUA.CMHBY203343	Drought-responsive family protein [Theobroma cacao]	BUA.CMHBY203343	BUA.CMHBY203344
Cluster4818:	2	BUA.CMHBY204750	PREDICTED: epoxide hydrolase 3 [Vitis vinifera]	BUA.CMHBY204750	BUA.CMHBY204751
Cluster4869:	2	BUA.CMHBY205723	DDB1-CUL4 associated factor 1 [Theobroma cacao]	BUA.CMHBY205723	BUA.CMHBY205724
Cluster5092:	2	BUA.CMHBY212119	PREDICTED: GPI-anchored protein LORELEI-like [Malus domestica]	BUA.CMHBY212119	BUA.CMHBY212120
Cluster5123:	4	BUA.CMHBY213141	PREDICTED: protein NRT1/ PTR FAMILY 5.7-like [Vitis vinifera]	BUA.CMHBY213141	BUA.CMHBY213142	BUA.CMHBY213144	BUA.CMHBY213145
Cluster5214:	2	BUA.CMHBY216272	unnamed protein product [Vitis vinifera]	BUA.CMHBY216272	BUA.CMHBY216273
Cluster5222:	2	BUA.CMHBY216505	PREDICTED: serine/threonine-protein kinase ATM isoform X2 [Vitis vinifera]	BUA.CMHBY216505	BUA.CMHBY216506
Cluster5232:	2	BUA.CMHBY216970	PREDICTED: uncharacterized protein LOC103325713 [Prunus mume]	BUA.CMHBY216970	BUA.CMHBY216971
Cluster5296:	8	BUA.CMHBY219993	F-box family protein, putative [Theobroma cacao]	BUA.CMHBY219993	BUA.CMHBY219994	BUA.CMHBY219995	BUA.CMHBY220001	BUA.CMHBY220003	BUA.CMHBY220004	BUA.CMHBY220005	BUA.CMHBY220006
Cluster5303:	3	BUA.CMHBY220191	PREDICTED: probable receptor-like protein kinase At1g67000 isoform X1 [Vitis vinifera]	BUA.CMHBY220191	BUA.CMHBY220192	BUA.CMHBY220196
Cluster5323:	2	BUA.CMHBY231536	hypothetical protein POPTR_0005s27380g [Populus trichocarpa]	BUA.CMHBY231536	BUA.CMHBY231537
Cluster5357:	3	BUA.CMHBY222127	PREDICTED: dehydration-responsive element-binding protein 1B-like [Nelumbo nucifera]	BUA.CMHBY222127	BUA.CMHBY222128	BUA.CMHBY222129
Cluster5361:	2	BUA.CMHBY205245	PREDICTED: LOW QUALITY PROTEIN: phosphoserine aminotransferase 1, chloroplastic [Fragaria vesca subsp. vesca]	BUA.CMHBY205245	BUA.CMHBY222340
Cluster5366:	8	BUA.CMHBY232440	hypothetical protein L484_004816 [Morus notabilis]	BUA.CMHBY232440	BUA.CMHBY232441	BUA.CMHBY232446	BUA.CMHBY217035	BUA.CMHBY232578	BUA.CMHBY217037	BUA.CMHBY234048	BUA.CMHBY234049
Cluster5374:	3	BUA.CMHBY205705	unnamed protein product [Vitis vinifera]	BUA.CMHBY205705	BUA.CMHBY222694	BUA.CMHBY222696
Cluster5385:	9	BUA.CMHBY235896	PREDICTED: proline-rich protein 2-like [Nelumbo nucifera]	BUA.CMHBY235896	BUA.CMHBY235895	BUA.CMHBY235894	BUA.CMHBY235893	BUA.CMHBY235892	BUA.CMHBY235891	BUA.CMHBY235890	BUA.CMHBY235889	BUA.CMHBY235888
Cluster5415:	2	BUA.CMHBY208389	Arginyl-tRNA--protein transferase 1 [Morus notabilis]	BUA.CMHBY208389	BUA.CMHBY224961
Cluster5418:	3	BUA.CMHBY225076	PREDICTED: F-box/kelch-repeat protein At1g57790-like [Prunus mume]	BUA.CMHBY225076	BUA.CMHBY225077	BUA.CMHBY225078
Cluster5428:	2	BUA.CMHBY225465	PREDICTED: long-chain-alcohol O-fatty-acyltransferase [Prunus mume]	BUA.CMHBY225465	BUA.CMHBY225466
Cluster5446:	2	BUA.CMHBY226546	hypothetical protein CICLE_v10004933mg [Citrus clementina]	BUA.CMHBY226546	BUA.CMHBY226548
Cluster5449:	3	BUA.CMHBY226594	PREDICTED: putative calcium-binding protein CML19 [Fragaria vesca subsp. vesca]	BUA.CMHBY226594	BUA.CMHBY226595	BUA.CMHBY226596
Cluster5468:	3	BUA.CMHBY227585	PREDICTED: ethylene-responsive transcription factor ERF020 [Prunus mume]	BUA.CMHBY227585	BUA.CMHBY227587	BUA.CMHBY227589
Cluster5475:	2	BUA.CMHBY228036	hypothetical protein CICLE_v10029609mg [Citrus clementina]	BUA.CMHBY228036	BUA.CMHBY228037
Cluster5478:	2	BUA.CMHBY228189	hypothetical protein PRUPE_ppa019729mg [Prunus persica]	BUA.CMHBY228189	BUA.CMHBY212454
Cluster5506:	2	BUA.CMHBY229341	hypothetical protein PRUPE_ppa012156mg [Prunus persica]	BUA.CMHBY229341	BUA.CMHBY213780
Cluster5510:	2	BUA.CMHBY217789	hypothetical protein POPTR_0006s26840g [Populus trichocarpa]	BUA.CMHBY217789	BUA.CMHBY217791
Cluster5515:	2	BUA.CMHBY214385	hypothetical protein L484_003545 [Morus notabilis]	BUA.CMHBY214385	BUA.CMHBY229797
Cluster5533:	3	BUA.CMHBY231297	PREDICTED: uncharacterized protein LOC100855234 [Vitis vinifera]	BUA.CMHBY231297	BUA.CMHBY231298	BUA.CMHBY231299
Cluster5561:	3	BUA.CMHBY236226	orf169 (mitochondrion) [Batis maritima]	BUA.CMHBY236226	BUA.CMHBY236227	BUA.CMHBY236229
Cluster5564:	2	BUA.CMHBY236320	60S ribosomal protein L16, putative [Ricinus communis]	BUA.CMHBY236320	BUA.CMHBY236321
Cluster5617:	2	BUA.CMHBY217486	PREDICTED: LOW QUALITY PROTEIN: neutral alpha-glucosidase C [Prunus mume]	BUA.CMHBY217486	BUA.CMHBY217487
Cluster5647:	2	BUA.CMHBY201147	PREDICTED: fructose-1,6-bisphosphatase, chloroplastic-like [Populus euphratica]	BUA.CMHBY201147	BUA.CMHBY201148
Cluster5692:	2	BUA.CMHBY201740	Lignin-forming anionic peroxidase [Theobroma cacao]	BUA.CMHBY201740	BUA.CMHBY201741
Cluster5766:	2	BUA.CMHBY202911	PREDICTED: chlorophyll a-b binding protein 151, chloroplastic-like [Pyrus x bretschneideri]	BUA.CMHBY202911	BUA.CMHBY202912
Cluster5871:	2	BUA.CMHBY204579	hypothetical protein POPTR_0004s06360g [Populus trichocarpa]	BUA.CMHBY204579	BUA.CMHBY204582
Cluster5875:	2	BUA.CMHBY204609	hypothetical protein AMTR_s00061p00048040 [Amborella trichopoda]	BUA.CMHBY204609	BUA.CMHBY204610
Cluster5906:	2	BUA.CMHBY211747	PREDICTED: uncharacterized transporter YBR287W-like isoform X1 [Eucalyptus grandis]	BUA.CMHBY211747	BUA.CMHBY211748
Cluster5948:	2	BUA.CMHBY209009	PREDICTED: putative lipase ROG1 [Prunus mume]	BUA.CMHBY209009	BUA.CMHBY209010
Cluster5981:	3	BUA.CMHBY206435	PREDICTED: aluminum-activated malate transporter 12-like [Pyrus x bretschneideri]	BUA.CMHBY206435	BUA.CMHBY206436	BUA.CMHBY206437
Cluster6006:	2	BUA.CMHBY206804	hypothetical protein PRUPE_ppa023212mg [Prunus persica]	BUA.CMHBY206804	BUA.CMHBY206805
Cluster6020:	2	BUA.CMHBY206980	PREDICTED: probable arabinosyltransferase ARAD1 [Pyrus x bretschneideri]	BUA.CMHBY206980	BUA.CMHBY206981
Cluster6093:	2	BUA.CMHBY208218	unnamed protein product [Vitis vinifera]	BUA.CMHBY208218	BUA.CMHBY208219
Cluster6176:	2	BUA.CMHBY211781	Tetratricopeptide repeat (TPR)-like superfamily protein isoform 1 [Theobroma cacao]	BUA.CMHBY211781	BUA.CMHBY211782
Cluster6269:	2	BUA.CMHBY217832	hypothetical protein CICLE_v10007418mg [Citrus clementina]	BUA.CMHBY217832	BUA.CMHBY217833
Cluster6335:	2	BUA.CMHBY212747	PREDICTED: uncharacterized protein At1g28695-like [Glycine max]	BUA.CMHBY212747	BUA.CMHBY212748
Cluster6338:	2	BUA.CMHBY212773	PREDICTED: isoaspartyl peptidase/L-asparaginase 1 [Vitis vinifera]	BUA.CMHBY212773	BUA.CMHBY212774
Cluster6350:	2	BUA.CMHBY212950	PREDICTED: uncharacterized protein LOC103440006 isoform X1 [Malus domestica]	BUA.CMHBY212950	BUA.CMHBY212951
Cluster6373:	2	BUA.CMHBY213370	PREDICTED: uncharacterized protein LOC100253761 [Vitis vinifera]	BUA.CMHBY213370	BUA.CMHBY213371
Cluster6395:	2	BUA.CMHBY213704	PREDICTED: protein LURP-one-related 4 [Prunus mume]	BUA.CMHBY213704	BUA.CMHBY213705
Cluster6421:	2	BUA.CMHBY214210	conserved hypothetical protein [Ricinus communis]	BUA.CMHBY214210	BUA.CMHBY214211
Cluster6434:	3	BUA.CMHBY214440	PREDICTED: plastid-lipid-associated protein, chloroplastic-like [Citrus sinensis]	BUA.CMHBY214440	BUA.CMHBY214441	BUA.CMHBY214442
Cluster6663:	2	BUA.CMHBY202135	PREDICTED: protein O-linked-mannose beta-1,4-N-acetylglucosaminyltransferase 2-like [Pyrus x bretschneideri]	BUA.CMHBY202135	BUA.CMHBY219980
Cluster6699:	2	BUA.CMHBY221102	PREDICTED: protein MIZU-KUSSEI 1 [Prunus mume]	BUA.CMHBY221102	BUA.CMHBY221103
Cluster6726:	3	BUA.CMHBY222037	PREDICTED: aspartic proteinase CDR1-like [Pyrus x bretschneideri]	BUA.CMHBY222037	BUA.CMHBY222038	BUA.CMHBY222039
Cluster6751:	6	BUA.CMHBY224034	hypothetical protein CICLE_v10022655mg [Citrus clementina]	BUA.CMHBY224034	BUA.CMHBY224035	BUA.CMHBY224036	BUA.CMHBY217220	BUA.CMHBY232945	BUA.CMHBY232946
Cluster6752:	3	BUA.CMHBY206243	Putative phagocytic receptor 1b [Morus notabilis]	BUA.CMHBY206243	BUA.CMHBY223165	BUA.CMHBY223166
Cluster6769:	3	BUA.CMHBY207163	PREDICTED: uncharacterized protein LOC100258720 [Vitis vinifera]	BUA.CMHBY207163	BUA.CMHBY223838	BUA.CMHBY223840
Cluster6788:	2	BUA.CMHBY232039	PREDICTED: myb-related protein 330-like [Populus euphratica]	BUA.CMHBY232039	BUA.CMHBY232040
Cluster6822:	2	BUA.CMHBY225892	conserved hypothetical protein [Ricinus communis]	BUA.CMHBY225892	BUA.CMHBY225894
Cluster6851:	2	BUA.CMHBY227039	PREDICTED: uncharacterized protein LOC105114649 [Populus euphratica]	BUA.CMHBY227039	BUA.CMHBY227040
Cluster6853:	2	BUA.CMHBY228010	Uncharacterized protein L484_008883 [Morus notabilis]	BUA.CMHBY228010	BUA.CMHBY228011
Cluster6857:	2	BUA.CMHBY227370	hypothetical protein CICLE_v10018251mg [Citrus clementina]	BUA.CMHBY227370	BUA.CMHBY211441
Cluster6863:	2	BUA.CMHBY211566	hypothetical protein L484_015260 [Morus notabilis]	BUA.CMHBY211566	BUA.CMHBY227461
Cluster6906:	2	BUA.CMHBY213434	PREDICTED: uncharacterized protein LOC103326678 [Prunus mume]	BUA.CMHBY213434	BUA.CMHBY229034
Cluster6911:	2	BUA.CMHBY229326	PREDICTED: polygalacturonase QRT3-like [Glycine max]	BUA.CMHBY229326	BUA.CMHBY213767
Cluster6921:	2	BUA.CMHBY229621	PREDICTED: uncharacterized protein PB18E9.04c-like [Pyrus x bretschneideri]	BUA.CMHBY229621	BUA.CMHBY229622
Cluster6925:	2	BUA.CMHBY233422	PREDICTED: pentatricopeptide repeat-containing protein At3g29230 [Prunus mume]	BUA.CMHBY233422	BUA.CMHBY233427
Cluster6928:	2	BUA.CMHBY229901	PREDICTED: uncharacterized protein LOC101305690 [Fragaria vesca subsp. vesca]	BUA.CMHBY229901	BUA.CMHBY229904
Cluster6963:	2	BUA.CMHBY231565	PREDICTED: ethylene-responsive transcription factor ERF118 isoform X2 [Vitis vinifera]	BUA.CMHBY231565	BUA.CMHBY231569
Cluster6967:	2	BUA.CMHBY231712	hypothetical protein POPTR_0001s43010g [Populus trichocarpa]	BUA.CMHBY231712	BUA.CMHBY231713
Cluster6968:	2	BUA.CMHBY216390	hypothetical protein JCGZ_14571 [Jatropha curcas]	BUA.CMHBY216390	BUA.CMHBY231805
Cluster6973:	2	BUA.CMHBY234939	Calcineurin-like metallo-phosphoesterase superfamily protein [Theobroma cacao]	BUA.CMHBY234939	BUA.CMHBY234940
Cluster6987:	2	BUA.CMHBY235949	conserved hypothetical protein [Ricinus communis]	BUA.CMHBY235949	BUA.CMHBY235950
Cluster6990:	3	BUA.CMHBY235378	NADH dehydrogenase subunit [Medicago truncatula]	BUA.CMHBY235378	BUA.CMHBY235381	BUA.CMHBY235388
Cluster7187:	2	BUA.CMHBY202199	Carbon catabolite repressor protein 4, putative isoform 1 [Theobroma cacao]	BUA.CMHBY202199	BUA.CMHBY202200
Cluster7197:	2	BUA.CMHBY202348	PREDICTED: probable serine/threonine-protein kinase GCN2 [Populus euphratica]	BUA.CMHBY202348	BUA.CMHBY202349
Cluster7294:	2	BUA.CMHBY203430	HXXXD-type acyl-transferase family protein, putative [Theobroma cacao]	BUA.CMHBY203430	BUA.CMHBY203431
Cluster7471:	2	BUA.CMHBY205495	PREDICTED: acyl-coenzyme A thioesterase 13-like [Jatropha curcas]	BUA.CMHBY205495	BUA.CMHBY205496
Cluster7516:	2	BUA.CMHBY206042	PREDICTED: pectinesterase [Prunus mume]	BUA.CMHBY206042	BUA.CMHBY206043
Cluster7541:	2	BUA.CMHBY206308	CCAAT-displacement protein alternatively spliced product isoform 1 [Theobroma cacao]	BUA.CMHBY206308	BUA.CMHBY206309
Cluster7559:	2	BUA.CMHBY206500	PREDICTED: beta-taxilin isoform X2 [Prunus mume]	BUA.CMHBY206500	BUA.CMHBY206501
Cluster7619:	2	BUA.CMHBY207179	hypothetical protein CICLE_v10028755mg [Citrus clementina]	BUA.CMHBY207179	BUA.CMHBY207180
Cluster7638:	2	BUA.CMHBY207409	PREDICTED: inositol oxygenase 1-like [Eucalyptus grandis]	BUA.CMHBY207409	BUA.CMHBY207410
Cluster7657:	2	BUA.CMHBY207570	PREDICTED: uncharacterized protein LOC100853304 [Vitis vinifera]	BUA.CMHBY207570	BUA.CMHBY207571
Cluster7708:	3	BUA.CMHBY213343	F-box/RNI/FBD-like domains-containing protein, putative [Theobroma cacao]	BUA.CMHBY213343	BUA.CMHBY213344	BUA.CMHBY213346
Cluster7776:	2	BUA.CMHBY208900	unnamed protein product [Vitis vinifera]	BUA.CMHBY208900	BUA.CMHBY208901
Cluster7835:	2	BUA.CMHBY209584	PREDICTED: probable dihydrofolate synthetase isoform X2 [Vitis vinifera]	BUA.CMHBY209584	BUA.CMHBY209585
Cluster7937:	2	BUA.CMHBY210811	PREDICTED: UDP-glucose:glycoprotein glucosyltransferase [Prunus mume]	BUA.CMHBY210811	BUA.CMHBY210812
Cluster7945:	2	BUA.CMHBY210930	PREDICTED: uncharacterized protein At5g50100, mitochondrial-like [Citrus sinensis]	BUA.CMHBY210930	BUA.CMHBY210931
Cluster8006:	2	BUA.CMHBY211663	hypothetical protein PRUPE_ppa001980mg [Prunus persica]	BUA.CMHBY211663	BUA.CMHBY211664
Cluster8007:	2	BUA.CMHBY211676	PREDICTED: GDSL esterase/lipase At1g29670 [Vitis vinifera]	BUA.CMHBY211676	BUA.CMHBY211677
Cluster8011:	2	BUA.CMHBY211714	hypothetical protein PRUPE_ppa013136mg [Prunus persica]	BUA.CMHBY211714	BUA.CMHBY211715
Cluster8031:	2	BUA.CMHBY211934	Peroxisome biogenesis factor 10 [Theobroma cacao]	BUA.CMHBY211934	BUA.CMHBY211937
Cluster8034:	2	BUA.CMHBY212031	hypothetical protein JCGZ_06801 [Jatropha curcas]	BUA.CMHBY212031	BUA.CMHBY212032
Cluster8138:	2	BUA.CMHBY213264	Short-chain dehydrogenase/reductase 2 [Morus notabilis]	BUA.CMHBY213264	BUA.CMHBY213265
Cluster8292:	2	BUA.CMHBY215147	PREDICTED: uncharacterized protein LOC100244583 isoform X2 [Vitis vinifera]	BUA.CMHBY215147	BUA.CMHBY215148
Cluster8301:	2	BUA.CMHBY215297	PREDICTED: uncharacterized protein LOC105137676 [Populus euphratica]	BUA.CMHBY215297	BUA.CMHBY215298
Cluster8304:	2	BUA.CMHBY215344	PREDICTED: uncharacterized membrane protein C2G11.09 [Prunus mume]	BUA.CMHBY215344	BUA.CMHBY215345
Cluster8367:	2	BUA.CMHBY218347	hypothetical protein CISIN_1g039645mg [Citrus sinensis]	BUA.CMHBY218347	BUA.CMHBY218351
Cluster8432:	2	BUA.CMHBY217853	PREDICTED: uncharacterized protein LOC103319367 [Prunus mume]	BUA.CMHBY217853	BUA.CMHBY217854
Cluster8529:	5	BUA.CMHBY220163	PREDICTED: proline-rich proteoglycan 2-like [Vitis vinifera]	BUA.CMHBY220163	BUA.CMHBY220164	BUA.CMHBY220165	BUA.CMHBY220166	BUA.CMHBY220167
Cluster8531:	6	BUA.CMHBY220182	hypothetical protein CISIN_1g046632mg, partial [Citrus sinensis]	BUA.CMHBY220182	BUA.CMHBY220184	BUA.CMHBY220186	BUA.CMHBY212593	BUA.CMHBY212595	BUA.CMHBY228341
Cluster8534:	2	BUA.CMHBY220234	PREDICTED: branched-chain-amino-acid aminotransferase-like protein 3, chloroplastic [Eucalyptus grandis]	BUA.CMHBY220234	BUA.CMHBY202420
Cluster8544:	2	BUA.CMHBY202752	P-loop containing nucleoside triphosphate hydrolases superfamily protein isoform 1 [Theobroma cacao]	BUA.CMHBY202752	BUA.CMHBY220455
Cluster8559:	2	BUA.CMHBY221044	PREDICTED: putative ubiquitin-conjugating enzyme E2 38 [Populus euphratica]	BUA.CMHBY221044	BUA.CMHBY221045
Cluster8560:	5	BUA.CMHBY221068	PREDICTED: zinc finger BED domain-containing protein RICESLEEPER 1-like [Nicotiana tomentosiformis]	BUA.CMHBY221068	BUA.CMHBY221069	BUA.CMHBY203556	BUA.CMHBY221070	BUA.CMHBY221071
Cluster8566:	2	BUA.CMHBY221213	Uncharacterized protein TCM_001459 [Theobroma cacao]	BUA.CMHBY221213	BUA.CMHBY221214
Cluster8581:	2	BUA.CMHBY221624	PREDICTED: UPF0057 membrane protein At4g30660-like [Populus euphratica]	BUA.CMHBY221624	BUA.CMHBY204292
Cluster8587:	2	BUA.CMHBY221776	hypothetical protein POPTR_0018s09950g [Populus trichocarpa]	BUA.CMHBY221776	BUA.CMHBY221777
Cluster8590:	3	BUA.CMHBY204580	hypothetical protein CISIN_1g024174mg [Citrus sinensis]	BUA.CMHBY204580	BUA.CMHBY204581	BUA.CMHBY221841
Cluster8591:	2	BUA.CMHBY212202	PREDICTED: uncharacterized protein LOC105646445 [Jatropha curcas]	BUA.CMHBY212202	BUA.CMHBY212203
Cluster8599:	2	BUA.CMHBY222056	Pentatricopeptide repeat-containing protein [Theobroma cacao]	BUA.CMHBY222056	BUA.CMHBY222059
Cluster8657:	2	BUA.CMHBY223942	PREDICTED: uncharacterized protein LOC100246645 [Vitis vinifera]	BUA.CMHBY223942	BUA.CMHBY223943
Cluster8688:	3	BUA.CMHBY224741	C globular stage, putative [Theobroma cacao]	BUA.CMHBY224741	BUA.CMHBY224746	BUA.CMHBY224747
Cluster8701:	2	BUA.CMHBY232289	PREDICTED: pentatricopeptide repeat-containing protein At5g19020, mitochondrial [Prunus mume]	BUA.CMHBY232289	BUA.CMHBY232290
Cluster8713:	2	BUA.CMHBY209542	PREDICTED: uncharacterized protein LOC100243950 [Vitis vinifera]	BUA.CMHBY209542	BUA.CMHBY225772
Cluster8731:	5	BUA.CMHBY226540	PREDICTED: uncharacterized protein LOC100255094 [Vitis vinifera]	BUA.CMHBY226540	BUA.CMHBY226541	BUA.CMHBY226542	BUA.CMHBY226543	BUA.CMHBY226544
Cluster8738:	2	BUA.CMHBY226925	PREDICTED: putative uncharacterized transmembrane protein DDB_G0283059 [Cucumis melo]	BUA.CMHBY226925	BUA.CMHBY226926
Cluster8757:	3	BUA.CMHBY227453	PREDICTED: G-type lectin S-receptor-like serine/threonine-protein kinase RLK1 [Vitis vinifera]	BUA.CMHBY227453	BUA.CMHBY227457	BUA.CMHBY227459
Cluster8764:	2	BUA.CMHBY227603	Uncharacterized protein TCM_037357 [Theobroma cacao]	BUA.CMHBY227603	BUA.CMHBY211724
Cluster8771:	2	BUA.CMHBY227851	Zinc finger CCCH domain-containing protein 42 [Morus notabilis]	BUA.CMHBY227851	BUA.CMHBY212068
Cluster8783:	2	BUA.CMHBY228278	hypothetical protein PRUPE_ppa005241mg [Prunus persica]	BUA.CMHBY228278	BUA.CMHBY228279
Cluster8784:	2	BUA.CMHBY228329	PREDICTED: dnaJ homolog subfamily C member 28 [Jatropha curcas]	BUA.CMHBY228329	BUA.CMHBY212579
Cluster8859:	3	BUA.CMHBY232008	PREDICTED: anthocyanidin 3-O-glucosyltransferase 7-like [Pyrus x bretschneideri]	BUA.CMHBY232008	BUA.CMHBY232009	BUA.CMHBY232010
Cluster8864:	2	BUA.CMHBY232457	hypothetical protein JCGZ_14653 [Jatropha curcas]	BUA.CMHBY232457	BUA.CMHBY232462
Cluster8868:	2	BUA.CMHBY232654	PREDICTED: pentatricopeptide repeat-containing protein At2g17525, mitochondrial [Vitis vinifera]	BUA.CMHBY232654	BUA.CMHBY232655
Cluster8876:	2	BUA.CMHBY236101	ribosomal protein L16 [Lithocarpus balansae]	BUA.CMHBY236101	BUA.CMHBY236111
Cluster8883:	2	BUA.CMHBY236251	putative mitochondrial protein [Morus notabilis]	BUA.CMHBY236251	BUA.CMHBY236252
Cluster8884:	2	BUA.CMHBY236133	hypothetical protein MTR_1g005250 [Medicago truncatula]	BUA.CMHBY236133	BUA.CMHBY236134
Cluster9084:	2	BUA.CMHBY202058	PREDICTED: uncharacterized protein LOC100249192 [Vitis vinifera]	BUA.CMHBY202058	BUA.CMHBY202059
Cluster9131:	2	BUA.CMHBY202443	PREDICTED: protein LOW PSII ACCUMULATION 1, chloroplastic isoform X1 [Vitis vinifera]	BUA.CMHBY202443	BUA.CMHBY202444
Cluster9144:	2	BUA.CMHBY202645	hypothetical protein CICLE_v10008577mg [Citrus clementina]	BUA.CMHBY202645	BUA.CMHBY202646
Cluster9195:	2	BUA.CMHBY203124	PREDICTED: GDSL esterase/lipase At5g03610 isoform X1 [Vitis vinifera]	BUA.CMHBY203124	BUA.CMHBY203125
Cluster9290:	2	BUA.CMHBY204113	PREDICTED: uncharacterized protein LOC102629651 isoform X1 [Citrus sinensis]	BUA.CMHBY204113	BUA.CMHBY204114
Cluster9459:	2	BUA.CMHBY205651	S-adenosyl-L-methionine:carboxyl methyltransferase family protein [Populus trichocarpa]	BUA.CMHBY205651	BUA.CMHBY205653
Cluster9498:	2	BUA.CMHBY216076	PREDICTED: 1-aminocyclopropane-1-carboxylate oxidase homolog 4-like [Fragaria vesca subsp. vesca]	BUA.CMHBY216076	BUA.CMHBY216077
Cluster9762:	3	BUA.CMHBY208702	endo-1,3-1,4-beta-d-glucanase, putative [Ricinus communis]	BUA.CMHBY208702	BUA.CMHBY208704	BUA.CMHBY208705
Cluster9857:	2	BUA.CMHBY209682	hypothetical protein PRUPE_ppa003551mg [Prunus persica]	BUA.CMHBY209682	BUA.CMHBY209683
Cluster9865:	2	BUA.CMHBY209788	hypothetical protein JCGZ_05568 [Jatropha curcas]	BUA.CMHBY209788	BUA.CMHBY209789
Cluster9971:	2	BUA.CMHBY210988	PREDICTED: DNA ligase 4 [Prunus mume]	BUA.CMHBY210988	BUA.CMHBY210989
Cluster10134:	2	BUA.CMHBY212931	Cation/H(+) antiporter 15 [Morus notabilis]	BUA.CMHBY212931	BUA.CMHBY212932
Cluster10330:	2	BUA.CMHBY214988	PREDICTED: protein trichome birefringence-like 43 [Prunus mume]	BUA.CMHBY214988	BUA.CMHBY214989
Cluster10367:	2	BUA.CMHBY215346	PREDICTED: cationic peroxidase 1-like isoform X1 [Nelumbo nucifera]	BUA.CMHBY215346	BUA.CMHBY215349
Cluster10371:	2	BUA.CMHBY215441	PREDICTED: cytochrome P450 704B1 [Populus euphratica]	BUA.CMHBY215441	BUA.CMHBY215442
Cluster10373:	2	BUA.CMHBY215449	PREDICTED: hippocampus abundant transcript-like protein 1 [Prunus mume]	BUA.CMHBY215449	BUA.CMHBY215451
Cluster10378:	2	BUA.CMHBY215506	PREDICTED: ATP-dependent DNA helicase Q-like 3 [Vitis vinifera]	BUA.CMHBY215506	BUA.CMHBY215507
Cluster10594:	2	BUA.CMHBY224011	PREDICTED: uncharacterized protein LOC105632300 isoform X1 [Jatropha curcas]	BUA.CMHBY224011	BUA.CMHBY224015
Cluster10595:	2	BUA.CMHBY200653	PREDICTED: probable mitochondrial chaperone BCS1-A [Fragaria vesca subsp. vesca]	BUA.CMHBY200653	BUA.CMHBY219107
Cluster10602:	2	BUA.CMHBY200987	Ubiquitin 4, putative isoform 1 [Theobroma cacao]	BUA.CMHBY200987	BUA.CMHBY219273
Cluster10612:	5	BUA.CMHBY219416	hypothetical protein CICLE_v10011699mg [Citrus clementina]	BUA.CMHBY219416	BUA.CMHBY219417	BUA.CMHBY219420	BUA.CMHBY219424	BUA.CMHBY219425
Cluster10622:	2	BUA.CMHBY219738	chlorophyll A/B binding protein, putative [Ricinus communis]	BUA.CMHBY219738	BUA.CMHBY219739
Cluster10629:	2	BUA.CMHBY219848	PREDICTED: uncharacterized protein LOC103961606 [Pyrus x bretschneideri]	BUA.CMHBY219848	BUA.CMHBY219849
Cluster10636:	2	BUA.CMHBY233224	Uncharacterized protein TCM_022350 [Theobroma cacao]	BUA.CMHBY233224	BUA.CMHBY233227
Cluster10642:	3	BUA.CMHBY202352	hypothetical protein POPTR_0017s05930g [Populus trichocarpa]	BUA.CMHBY202352	BUA.CMHBY202353	BUA.CMHBY220177
Cluster10657:	3	BUA.CMHBY226394	PREDICTED: F-box/kelch-repeat protein At3g06240-like [Nicotiana sylvestris]	BUA.CMHBY226394	BUA.CMHBY226395	BUA.CMHBY226396
Cluster10659:	4	BUA.CMHBY220631	PREDICTED: anther-specific proline-rich protein APG-like [Citrus sinensis]	BUA.CMHBY220631	BUA.CMHBY220632	BUA.CMHBY220633	BUA.CMHBY220634
Cluster10676:	2	BUA.CMHBY221051	hypothetical protein PHAVU_003G117100g [Phaseolus vulgaris]	BUA.CMHBY221051	BUA.CMHBY221052
Cluster10706:	2	BUA.CMHBY221952	PREDICTED: tropinone reductase-like 1 [Vitis vinifera]	BUA.CMHBY221952	BUA.CMHBY221953
Cluster10711:	6	BUA.CMHBY222051	Soybean gene regulated by cold-2, putative [Theobroma cacao]	BUA.CMHBY222051	BUA.CMHBY222052	BUA.CMHBY222053	BUA.CMHBY222055	BUA.CMHBY222058	BUA.CMHBY222060
Cluster10715:	8	BUA.CMHBY205031	unnamed protein product [Vitis vinifera]	BUA.CMHBY205031	BUA.CMHBY222187	BUA.CMHBY222188	BUA.CMHBY222190	BUA.CMHBY222193	BUA.CMHBY222197	BUA.CMHBY222201	BUA.CMHBY222202
Cluster10755:	2	BUA.CMHBY223766	hypothetical protein CICLE_v10006808mg [Citrus clementina]	BUA.CMHBY223766	BUA.CMHBY223769
Cluster10758:	2	BUA.CMHBY233407	hypothetical protein F383_16450 [Gossypium arboreum]	BUA.CMHBY233407	BUA.CMHBY233411
Cluster10797:	5	BUA.CMHBY225276	hypothetical protein MIMGU_mgv1a005925mg [Erythranthe guttata]	BUA.CMHBY225276	BUA.CMHBY225277	BUA.CMHBY225278	BUA.CMHBY234768	BUA.CMHBY234769
Cluster10809:	2	BUA.CMHBY225690	PREDICTED: uncharacterized protein LOC104593592 [Nelumbo nucifera]	BUA.CMHBY225690	BUA.CMHBY225691
Cluster10819:	2	BUA.CMHBY226144	Plant invertase/pectin methylesterase inhibitor superfamily protein [Theobroma cacao]	BUA.CMHBY226144	BUA.CMHBY226146
Cluster10864:	4	BUA.CMHBY227833	PREDICTED: 3'-N-debenzoyl-2'-deoxytaxol N-benzoyltransferase-like [Vitis vinifera]	BUA.CMHBY227833	BUA.CMHBY227834	BUA.CMHBY227835	BUA.CMHBY227836
Cluster10870:	2	BUA.CMHBY228017	PREDICTED: UPF0481 protein At3g47200-like [Vitis vinifera]	BUA.CMHBY228017	BUA.CMHBY228019
Cluster10871:	7	BUA.CMHBY228022	Uncharacterized protein TCM_031182 [Theobroma cacao]	BUA.CMHBY228022	BUA.CMHBY228023	BUA.CMHBY228024	BUA.CMHBY228025	BUA.CMHBY228026	BUA.CMHBY228027	BUA.CMHBY228028
Cluster10877:	3	BUA.CMHBY228262	PREDICTED: LOB domain-containing protein 24-like [Populus euphratica]	BUA.CMHBY228262	BUA.CMHBY228264	BUA.CMHBY228266
Cluster10878:	2	BUA.CMHBY228325	Non-specific lipid-transfer protein, putative [Theobroma cacao]	BUA.CMHBY228325	BUA.CMHBY228326
Cluster10894:	2	BUA.CMHBY229028	hypothetical protein PHAVU_008G241800g [Phaseolus vulgaris]	BUA.CMHBY229028	BUA.CMHBY229031
Cluster10896:	2	BUA.CMHBY229106	hypothetical protein PRUPE_ppa007579mg [Prunus persica]	BUA.CMHBY229106	BUA.CMHBY229107
Cluster10904:	2	BUA.CMHBY229294	PREDICTED: probable E3 ubiquitin-protein ligase RHA2B [Prunus mume]	BUA.CMHBY229294	BUA.CMHBY229295
Cluster10912:	7	BUA.CMHBY229612	RmlC-like cupins superfamily protein [Theobroma cacao]	BUA.CMHBY229612	BUA.CMHBY229613	BUA.CMHBY229614	BUA.CMHBY214171	BUA.CMHBY214172	BUA.CMHBY217689	BUA.CMHBY217690
Cluster10975:	2	BUA.CMHBY232545	NADH-plastoquinone oxidoreductase subunit I (chloroplast) [Castanopsis echinocarpa]	BUA.CMHBY232545	BUA.CMHBY232546
Cluster10992:	3	BUA.CMHBY235177	PREDICTED: LOW QUALITY PROTEIN: uncharacterized protein LOC105141845 [Populus euphratica]	BUA.CMHBY235177	BUA.CMHBY235180	BUA.CMHBY235181
Cluster10996:	2	BUA.CMHBY211279	PREDICTED: cinnamoyl-CoA reductase 1 [Vitis vinifera]	BUA.CMHBY211279	BUA.CMHBY211281
Cluster11050:	2	BUA.CMHBY200640	PREDICTED: transmembrane protein 136 [Vitis vinifera]	BUA.CMHBY200640	BUA.CMHBY200642
Cluster11090:	2	BUA.CMHBY201070	hypothetical protein PHAVU_008G061400g [Phaseolus vulgaris]	BUA.CMHBY201070	BUA.CMHBY201071
Cluster11566:	2	BUA.CMHBY205987	Binding protein, putative isoform 1 [Theobroma cacao]	BUA.CMHBY205987	BUA.CMHBY205988
Cluster11664:	2	BUA.CMHBY207080	PREDICTED: bark storage protein A [Vitis vinifera]	BUA.CMHBY207080	BUA.CMHBY207081
Cluster11749:	2	BUA.CMHBY208051	RS21-C6, EAR, NTP pyrophosphohydrolase MazG catalytic core, putative [Theobroma cacao]	BUA.CMHBY208051	BUA.CMHBY208052
Cluster12180:	2	BUA.CMHBY212657	hypothetical protein PRUPE_ppa014063mg [Prunus persica]	BUA.CMHBY212657	BUA.CMHBY212658
Cluster12517:	2	BUA.CMHBY217498	PREDICTED: nephrocystin-3-like [Citrus sinensis]	BUA.CMHBY217498	BUA.CMHBY217499
Cluster12627:	3	BUA.CMHBY217001	hypothetical protein EUGRSUZ_I02046 [Eucalyptus grandis]	BUA.CMHBY216998	BUA.CMHBY217000	BUA.CMHBY217001
Cluster12662:	2	BUA.CMHBY220074	PREDICTED: F-box/kelch-repeat protein At3g23880-like isoform X1 [Prunus mume]	BUA.CMHBY220074	BUA.CMHBY220076
Cluster12688:	3	BUA.CMHBY220999	hypothetical protein POPTR_0011s04040g [Populus trichocarpa]	BUA.CMHBY220999	BUA.CMHBY221000	BUA.CMHBY221004
Cluster12711:	2	BUA.CMHBY221862	PREDICTED: pectinesterase inhibitor-like [Prunus mume]	BUA.CMHBY221862	BUA.CMHBY221864
Cluster12721:	2	BUA.CMHBY222335	PREDICTED: rubber cis-polyprenyltransferase HRT2 [Prunus mume]	BUA.CMHBY222335	BUA.CMHBY222336
Cluster12730:	2	BUA.CMHBY222679	PREDICTED: uncharacterized protein LOC104606487 [Nelumbo nucifera]	BUA.CMHBY222679	BUA.CMHBY222680
Cluster12735:	5	BUA.CMHBY230876	hypothetical protein PHAVU_001G071800g [Phaseolus vulgaris]	BUA.CMHBY230876	BUA.CMHBY230877	BUA.CMHBY230878	BUA.CMHBY234280	BUA.CMHBY234283
Cluster12736:	3	BUA.CMHBY205950	hypothetical protein PRUPE_ppa006810mg [Prunus persica]	BUA.CMHBY205950	BUA.CMHBY205951	BUA.CMHBY222939
Cluster12741:	2	BUA.CMHBY223134	S-norcoclaurine synthase [Glycine soja]	BUA.CMHBY223134	BUA.CMHBY206171
Cluster12743:	2	BUA.CMHBY223167	hypothetical protein PRUPE_ppa025058mg [Prunus persica]	BUA.CMHBY223167	BUA.CMHBY223168
Cluster12748:	4	BUA.CMHBY215765	PREDICTED: G-type lectin S-receptor-like serine/threonine-protein kinase At5g35370-like isoform X1 [Citrus sinensis]	BUA.CMHBY215765	BUA.CMHBY231155	BUA.CMHBY231156	BUA.CMHBY231157
Cluster12749:	2	BUA.CMHBY217028	BnaC03g30770D [Brassica napus]	BUA.CMHBY217028	BUA.CMHBY217030
Cluster12771:	2	BUA.CMHBY224509	hypothetical protein PRUPE_ppa023224mg, partial [Prunus persica]	BUA.CMHBY224509	BUA.CMHBY207932
Cluster12773:	3	BUA.CMHBY224661	Calcium-binding EF-hand family protein, putative [Theobroma cacao]	BUA.CMHBY224661	BUA.CMHBY224662	BUA.CMHBY224663
Cluster12777:	3	BUA.CMHBY224856	hypothetical protein EUGRSUZ_B00386 [Eucalyptus grandis]	BUA.CMHBY224856	BUA.CMHBY224857	BUA.CMHBY224860
Cluster12784:	2	BUA.CMHBY225281	PREDICTED: (-)-isopiperitenol/(-)-carveol dehydrogenase, mitochondrial-like [Malus domestica]	BUA.CMHBY225281	BUA.CMHBY225284
Cluster12795:	3	BUA.CMHBY225620	Serine/threonine-protein kinase PBS1, putative [Ricinus communis]	BUA.CMHBY225620	BUA.CMHBY225621	BUA.CMHBY225626
Cluster12824:	5	BUA.CMHBY211216	Oxidoreductase, zinc-binding dehydrogenase family protein [Theobroma cacao]	BUA.CMHBY211216	BUA.CMHBY227159	BUA.CMHBY227160	BUA.CMHBY218057	BUA.CMHBY218058
Cluster12852:	2	BUA.CMHBY228594	Response regulator 24, putative [Theobroma cacao]	BUA.CMHBY228594	BUA.CMHBY228597
Cluster12857:	2	BUA.CMHBY213249	PREDICTED: protein kinase APK1B, chloroplastic-like [Pyrus x bretschneideri]	BUA.CMHBY213249	BUA.CMHBY228879
Cluster12889:	4	BUA.CMHBY233895	hypothetical protein CICLE_v10003144mg [Citrus clementina]	BUA.CMHBY233895	BUA.CMHBY233896	BUA.CMHBY233898	BUA.CMHBY233899
Cluster12908:	2	BUA.CMHBY232499	Disease resistance-responsive family protein, putative [Theobroma cacao]	BUA.CMHBY232499	BUA.CMHBY232503
Cluster12918:	5	BUA.CMHBY235178	ATPase subunit 9 (mitochondrion) [Gossypium hirsutum]	BUA.CMHBY235178	BUA.CMHBY235179	BUA.CMHBY235182	BUA.CMHBY236164	BUA.CMHBY236165
Cluster13174:	2	BUA.CMHBY204235	glycerate dehydrogenase, putative [Ricinus communis]	BUA.CMHBY204235	BUA.CMHBY204236
Cluster13273:	2	BUA.CMHBY205981	hypothetical protein glysoja_014072 [Glycine soja]	BUA.CMHBY205981	BUA.CMHBY205982
Cluster13423:	2	BUA.CMHBY208561	PREDICTED: uncharacterized protein At4g22758-like [Eucalyptus grandis]	BUA.CMHBY208561	BUA.CMHBY208562
Cluster13617:	3	BUA.CMHBY212362	hypothetical protein CICLE_v10001909mg [Citrus clementina]	BUA.CMHBY212362	BUA.CMHBY212365	BUA.CMHBY212368
Cluster13644:	2	BUA.CMHBY212739	PREDICTED: thaumatin-like protein 1b [Populus euphratica]	BUA.CMHBY212739	BUA.CMHBY212741
Cluster13657:	2	BUA.CMHBY212871	PREDICTED: uncharacterized protein LOC102617869 isoform X5 [Citrus sinensis]	BUA.CMHBY212871	BUA.CMHBY212872
Cluster14017:	2	BUA.CMHBY230133	hypothetical protein SORBIDRAFT_04g017846 [Sorghum bicolor]	BUA.CMHBY230133	BUA.CMHBY230134
Cluster14023:	3	BUA.CMHBY202597	PREDICTED: probable polygalacturonase At1g80170 [Prunus mume]	BUA.CMHBY202597	BUA.CMHBY220346	BUA.CMHBY220351
Cluster14025:	2	BUA.CMHBY220566	PREDICTED: calcium-transporting ATPase 12, plasma membrane-type-like [Prunus mume]	BUA.CMHBY220566	BUA.CMHBY202910
Cluster14038:	2	BUA.CMHBY221066	PREDICTED: pectinesterase inhibitor [Malus domestica]	BUA.CMHBY221066	BUA.CMHBY221067
Cluster14052:	3	BUA.CMHBY204293	Eukaryotic initiation factor iso-4F subunit p82-34 [Glycine soja]	BUA.CMHBY204293	BUA.CMHBY221625	BUA.CMHBY204294
Cluster14057:	2	BUA.CMHBY204545	PREDICTED: serine/threonine-protein kinase At5g01020-like [Vitis vinifera]	BUA.CMHBY204545	BUA.CMHBY221798
Cluster14065:	7	BUA.CMHBY222360	PREDICTED: putative F-box protein At1g65770 [Pyrus x bretschneideri]	BUA.CMHBY222360	BUA.CMHBY222361	BUA.CMHBY222362	BUA.CMHBY222363	BUA.CMHBY222364	BUA.CMHBY222365	BUA.CMHBY222366
Cluster14066:	4	BUA.CMHBY222367	PREDICTED: F-box protein SKIP23-like isoform X1 [Glycine max]	BUA.CMHBY222367	BUA.CMHBY222368	BUA.CMHBY222370	BUA.CMHBY222371
Cluster14069:	2	BUA.CMHBY222461	PREDICTED: RING-H2 finger protein ATL70-like [Populus euphratica]	BUA.CMHBY222461	BUA.CMHBY222466
Cluster14095:	2	BUA.CMHBY223997	hypothetical protein POPTR_0013s15300g [Populus trichocarpa]	BUA.CMHBY223997	BUA.CMHBY207372
Cluster14097:	2	BUA.CMHBY224102	PREDICTED: E3 ubiquitin ligase BIG BROTHER-like [Jatropha curcas]	BUA.CMHBY224102	BUA.CMHBY224103
Cluster14106:	4	BUA.CMHBY231459	PREDICTED: probable inactive receptor-like protein kinase At1g65250 [Vitis vinifera]	BUA.CMHBY231459	BUA.CMHBY231463	BUA.CMHBY231465	BUA.CMHBY231469
Cluster14111:	7	BUA.CMHBY224556	skp1, putative [Ricinus communis]	BUA.CMHBY224556	BUA.CMHBY224557	BUA.CMHBY224559	BUA.CMHBY224560	BUA.CMHBY224562	BUA.CMHBY232798	BUA.CMHBY232802
Cluster14114:	3	BUA.CMHBY224722	PREDICTED: 2S albumin-like [Eucalyptus grandis]	BUA.CMHBY224722	BUA.CMHBY224726	BUA.CMHBY224727
Cluster14115:	2	BUA.CMHBY224748	PREDICTED: LOW QUALITY PROTEIN: uncharacterized protein LOC103326392 [Prunus mume]	BUA.CMHBY224748	BUA.CMHBY224749
Cluster14119:	3	BUA.CMHBY228348	PREDICTED: (+)-neomenthol dehydrogenase-like [Populus euphratica]	BUA.CMHBY228348	BUA.CMHBY228350	BUA.CMHBY228351
Cluster14136:	2	BUA.CMHBY234500	PREDICTED: TMV resistance protein N-like [Eucalyptus grandis]	BUA.CMHBY234500	BUA.CMHBY218084
Cluster14140:	6	BUA.CMHBY226332	hypothetical protein B456_011G198500 [Gossypium raimondii]	BUA.CMHBY226332	BUA.CMHBY226335	BUA.CMHBY226337	BUA.CMHBY226339	BUA.CMHBY234629	BUA.CMHBY234631
Cluster14141:	2	BUA.CMHBY234701	PREDICTED: beta-amyrin 28-oxidase-like [Nelumbo nucifera]	BUA.CMHBY234701	BUA.CMHBY218181
Cluster14149:	2	BUA.CMHBY226954	PREDICTED: UPF0481 protein At3g47200-like [Pyrus x bretschneideri]	BUA.CMHBY226954	BUA.CMHBY226955
Cluster14151:	3	BUA.CMHBY233231	ribonuclease t2, putative [Ricinus communis]	BUA.CMHBY233231	BUA.CMHBY233232	BUA.CMHBY233235
Cluster14154:	3	BUA.CMHBY227283	hypothetical protein B456_009G010700 [Gossypium raimondii]	BUA.CMHBY227283	BUA.CMHBY227284	BUA.CMHBY227285
Cluster14170:	2	BUA.CMHBY227831	PREDICTED: pentatricopeptide repeat-containing protein At4g37380, chloroplastic-like [Prunus mume]	BUA.CMHBY227831	BUA.CMHBY227832
Cluster14171:	2	BUA.CMHBY234344	unnamed protein product [Coffea canephora]	BUA.CMHBY234344	BUA.CMHBY234345
Cluster14183:	2	BUA.CMHBY229933	DNAJ heat shock N-terminal domain-containing protein, putative [Theobroma cacao]	BUA.CMHBY229933	BUA.CMHBY229934
Cluster14184:	2	BUA.CMHBY228770	Ankyrin repeat-containing protein [Glycine soja]	BUA.CMHBY228770	BUA.CMHBY228771
Cluster14208:	2	BUA.CMHBY218224	hypothetical protein B456_004G288900 [Gossypium raimondii]	BUA.CMHBY218224	BUA.CMHBY234795
Cluster14216:	3	BUA.CMHBY232456	hypothetical protein POPTR_0014s04950g [Populus trichocarpa]	BUA.CMHBY232456	BUA.CMHBY232458	BUA.CMHBY232463
Cluster14221:	6	BUA.CMHBY230841	hypothetical protein MTR_2g048300 [Medicago truncatula]	BUA.CMHBY230841	BUA.CMHBY230842	BUA.CMHBY230844	BUA.CMHBY230845	BUA.CMHBY230974	BUA.CMHBY230975
Cluster14222:	3	BUA.CMHBY215526	PREDICTED: vacuolar amino acid transporter 1-like [Nelumbo nucifera]	BUA.CMHBY215526	BUA.CMHBY230886	BUA.CMHBY215527
Cluster14229:	5	BUA.CMHBY232702	PREDICTED: ankyrin repeat-containing protein At3g12360-like isoform X3 [Citrus sinensis]	BUA.CMHBY232702	BUA.CMHBY232709	BUA.CMHBY232712	BUA.CMHBY232825	BUA.CMHBY232827
Cluster14237:	2	BUA.CMHBY236103	ribosomal protein S8 [Castanea mollissima]	BUA.CMHBY236103	BUA.CMHBY236109
Cluster14243:	2	BUA.CMHBY236102	ribosomal protein L14 [Castanea mollissima]	BUA.CMHBY236102	BUA.CMHBY236110
Cluster14326:	2	BUA.CMHBY202958	GDSL-like Lipase/Acylhydrolase superfamily protein isoform 1 [Theobroma cacao]	BUA.CMHBY202958	BUA.CMHBY202959
Cluster14342:	2	BUA.CMHBY203541	serine carboxypeptidase S10 family protein [Populus trichocarpa]	BUA.CMHBY203541	BUA.CMHBY203542
Cluster14411:	2	BUA.CMHBY209890	PREDICTED: peroxidase 24-like [Jatropha curcas]	BUA.CMHBY209890	BUA.CMHBY209891
Cluster14425:	2	BUA.CMHBY206481	PREDICTED: uncharacterized protein LOC103431118, partial [Malus domestica]	BUA.CMHBY206480	BUA.CMHBY206481
Cluster14856:	2	BUA.CMHBY218848	conserved hypothetical protein [Ricinus communis]	BUA.CMHBY218848	BUA.CMHBY218849
Cluster14859:	4	BUA.CMHBY231062	PREDICTED: uncharacterized protein LOC105107971 [Populus euphratica]	BUA.CMHBY231062	BUA.CMHBY231068	BUA.CMHBY231074	BUA.CMHBY231078
Cluster14860:	2	BUA.CMHBY230670	putative Ty-1 copia retrotransposon [Phaseolus vulgaris]	BUA.CMHBY230670	BUA.CMHBY230679
Cluster14862:	2	BUA.CMHBY200758	Ankyrin repeat family protein, putative [Theobroma cacao]	BUA.CMHBY200758	BUA.CMHBY219173
Cluster14876:	3	BUA.CMHBY219627	PREDICTED: disease resistance RPP13-like protein 4 [Prunus mume]	BUA.CMHBY219627	BUA.CMHBY219634	BUA.CMHBY219636
Cluster14893:	2	BUA.CMHBY220208	E3 ubiquitin-protein ligase ATL76 [Morus notabilis]	BUA.CMHBY220208	BUA.CMHBY220209
Cluster14902:	5	BUA.CMHBY220876	PREDICTED: putative F-box protein At1g58310 [Beta vulgaris subsp. vulgaris]	BUA.CMHBY220876	BUA.CMHBY220877	BUA.CMHBY220878	BUA.CMHBY212243	BUA.CMHBY212244
Cluster14913:	5	BUA.CMHBY221384	hypothetical protein CISIN_1g021927mg [Citrus sinensis]	BUA.CMHBY221384	BUA.CMHBY221385	BUA.CMHBY221391	BUA.CMHBY233973	BUA.CMHBY233978
Cluster14916:	3	BUA.CMHBY226769	Wound-responsive family protein, putative [Theobroma cacao]	BUA.CMHBY226769	BUA.CMHBY226770	BUA.CMHBY226771
Cluster14927:	4	BUA.CMHBY222189	PREDICTED: F-box/kelch-repeat protein At1g57790-like [Vitis vinifera]	BUA.CMHBY222189	BUA.CMHBY222194	BUA.CMHBY222195	BUA.CMHBY222196
Cluster14945:	2	BUA.CMHBY223042	PREDICTED: LOW QUALITY PROTEIN: uncharacterized protein LOC105630380 [Jatropha curcas]	BUA.CMHBY223042	BUA.CMHBY223043
Cluster14953:	2	BUA.CMHBY224104	hypothetical protein PRUPE_ppa022294mg, partial [Prunus persica]	BUA.CMHBY224104	BUA.CMHBY224105
Cluster14956:	3	BUA.CMHBY207764	Calcium-activated outward-rectifying potassium channel 1 [Morus notabilis]	BUA.CMHBY207764	BUA.CMHBY224373	BUA.CMHBY207765
Cluster14963:	3	BUA.CMHBY224563	hypothetical protein HMPREF1092_02342 [Clostridium colicanis 209318]	BUA.CMHBY224563	BUA.CMHBY207995	BUA.CMHBY207997
Cluster14966:	2	BUA.CMHBY224701	F-box protein [Morus notabilis]	BUA.CMHBY224701	BUA.CMHBY224702
Cluster14975:	2	BUA.CMHBY225260	PREDICTED: (-)-isopiperitenol/(-)-carveol dehydrogenase, mitochondrial-like [Pyrus x bretschneideri]	BUA.CMHBY225260	BUA.CMHBY225262
Cluster14983:	2	BUA.CMHBY225921	PREDICTED: anthocyanidin 3-O-glucosyltransferase 7-like [Pyrus x bretschneideri]	BUA.CMHBY225921	BUA.CMHBY225922
Cluster14986:	2	BUA.CMHBY234181	PREDICTED: uncharacterized protein LOC103334934 [Prunus mume]	BUA.CMHBY234181	BUA.CMHBY234183
Cluster14989:	2	BUA.CMHBY226749	hypothetical protein B456_007G089500 [Gossypium raimondii]	BUA.CMHBY226749	BUA.CMHBY210721
Cluster14990:	5	BUA.CMHBY226751	Calmodulin binding protein, putative [Theobroma cacao]	BUA.CMHBY226751	BUA.CMHBY226752	BUA.CMHBY226753	BUA.CMHBY226754	BUA.CMHBY226755
Cluster15007:	2	BUA.CMHBY228939	Glycosyl hydrolase superfamily protein, putative [Theobroma cacao]	BUA.CMHBY228939	BUA.CMHBY228940
Cluster15017:	5	BUA.CMHBY230805	PREDICTED: auxin-induced in root cultures protein 12-like [Jatropha curcas]	BUA.CMHBY230805	BUA.CMHBY230806	BUA.CMHBY230807	BUA.CMHBY233807	BUA.CMHBY233809
Cluster15022:	3	BUA.CMHBY229508	PREDICTED: uncharacterized protein LOC100852705 [Vitis vinifera]	BUA.CMHBY229508	BUA.CMHBY229509	BUA.CMHBY229510
Cluster15025:	4	BUA.CMHBY214050	BnaC09g20740D [Brassica napus]	BUA.CMHBY214050	BUA.CMHBY229567	BUA.CMHBY214052	BUA.CMHBY214053
Cluster15030:	3	BUA.CMHBY229920	hypothetical protein B456_006G203800 [Gossypium raimondii]	BUA.CMHBY229920	BUA.CMHBY229921	BUA.CMHBY229922
Cluster15049:	5	BUA.CMHBY232703	PREDICTED: uncharacterized protein LOC103960094 isoform X6 [Pyrus x bretschneideri]	BUA.CMHBY232703	BUA.CMHBY232706	BUA.CMHBY232710	BUA.CMHBY232713	BUA.CMHBY232714
Cluster15054:	3	BUA.CMHBY231919	Uncharacterized protein TCM_006778 [Theobroma cacao]	BUA.CMHBY231919	BUA.CMHBY231920	BUA.CMHBY231921
Cluster15055:	5	BUA.CMHBY232328	hypothetical protein POPTR_0006s04280g [Populus trichocarpa]	BUA.CMHBY232328	BUA.CMHBY232329	BUA.CMHBY232330	BUA.CMHBY235005	BUA.CMHBY235006
Cluster15060:	2	BUA.CMHBY236104	ribosomal protein S11 [Castanea mollissima]	BUA.CMHBY236104	BUA.CMHBY236108
Cluster15064:	3	BUA.CMHBY235379	hypothetical protein VITISV_027864 [Vitis vinifera]	BUA.CMHBY235379	BUA.CMHBY235380	BUA.CMHBY235389
Cluster15103:	2	BUA.CMHBY202051	F-box/RNI/FBD-like domains-containing protein, putative [Theobroma cacao]	BUA.CMHBY202051	BUA.CMHBY202052
Cluster15198:	2	BUA.CMHBY207274	Plant invertase/pectin methylesterase inhibitor superfamily [Theobroma cacao]	BUA.CMHBY207274	BUA.CMHBY207275
Cluster15291:	3	BUA.CMHBY213033	PREDICTED: wall-associated receptor kinase 2-like [Sesamum indicum]	BUA.CMHBY213033	BUA.CMHBY213034	BUA.CMHBY213035
Cluster15360:	2	BUA.CMHBY216873	PREDICTED: uncharacterized protein LOC104799910 [Tarenaya hassleriana]	BUA.CMHBY216873	BUA.CMHBY216875
Cluster15561:	4	BUA.CMHBY222861	hypothetical protein B456_011G287400, partial [Gossypium raimondii]	BUA.CMHBY222861	BUA.CMHBY222863	BUA.CMHBY222864	BUA.CMHBY222865
Cluster15567:	4	BUA.CMHBY219526	PREDICTED: collagen alpha-1(II) chain-like [Jatropha curcas]	BUA.CMHBY219526	BUA.CMHBY219527	BUA.CMHBY219528	BUA.CMHBY219529
Cluster15575:	2	BUA.CMHBY234990	hypothetical protein CISIN_1g046632mg, partial [Citrus sinensis]	BUA.CMHBY234990	BUA.CMHBY234991
Cluster15590:	2	BUA.CMHBY232459	PREDICTED: uncharacterized protein LOC103644899 [Zea mays]	BUA.CMHBY232459	BUA.CMHBY232460
Cluster15595:	2	BUA.CMHBY221382	PREDICTED: A/G-specific adenine DNA glycosylase isoform X2 [Jatropha curcas]	BUA.CMHBY221382	BUA.CMHBY221383
Cluster15602:	2	BUA.CMHBY221708	PREDICTED: uncharacterized protein LOC104119519 [Nicotiana tomentosiformis]	BUA.CMHBY221708	BUA.CMHBY221709
Cluster15604:	4	BUA.CMHBY221912	PREDICTED: uncharacterized protein LOC103941512 [Pyrus x bretschneideri]	BUA.CMHBY221912	BUA.CMHBY221913	BUA.CMHBY221914	BUA.CMHBY221915
Cluster15612:	2	BUA.CMHBY229502	PREDICTED: GDSL esterase/lipase EXL3-like [Citrus sinensis]	BUA.CMHBY229502	BUA.CMHBY229503
Cluster15619:	3	BUA.CMHBY222722	hypothetical protein PRUPE_ppb025548mg [Prunus persica]	BUA.CMHBY222722	BUA.CMHBY222723	BUA.CMHBY222724
Cluster15623:	3	BUA.CMHBY205889	hypothetical protein Csa_5G175790 [Cucumis sativus]	BUA.CMHBY205889	BUA.CMHBY205890	BUA.CMHBY222881
Cluster15628:	2	BUA.CMHBY206033	F-box family protein [Populus trichocarpa]	BUA.CMHBY206033	BUA.CMHBY223013
Cluster15642:	2	BUA.CMHBY223562	hypothetical protein PRUPE_ppa020333mg [Prunus persica]	BUA.CMHBY223562	BUA.CMHBY223569
Cluster15643:	2	BUA.CMHBY229364	PREDICTED: transcription elongation factor B polypeptide 3 [Vitis vinifera]	BUA.CMHBY229364	BUA.CMHBY229365
Cluster15678:	2	BUA.CMHBY225657	hypothetical protein PRUPE_ppa000541mg [Prunus persica]	BUA.CMHBY225657	BUA.CMHBY225658
Cluster15683:	3	BUA.CMHBY229414	PREDICTED: wall-associated receptor kinase-like 22 [Malus domestica]	BUA.CMHBY229414	BUA.CMHBY229418	BUA.CMHBY229420
Cluster15686:	2	BUA.CMHBY225872	HVA22 A, putative isoform 2 [Theobroma cacao]	BUA.CMHBY225872	BUA.CMHBY225873
Cluster15698:	3	BUA.CMHBY227014	hypothetical protein OsI_29344 [Oryza sativa Indica Group]	BUA.CMHBY227014	BUA.CMHBY227016	BUA.CMHBY227018
Cluster15703:	2	BUA.CMHBY227180	conserved hypothetical protein [Ricinus communis]	BUA.CMHBY227180	BUA.CMHBY227181
Cluster15704:	3	BUA.CMHBY227691	unnamed protein product [Vitis vinifera]	BUA.CMHBY227691	BUA.CMHBY227692	BUA.CMHBY227697
Cluster15706:	5	BUA.CMHBY227747	PREDICTED: putative pentatricopeptide repeat-containing protein At3g01580 [Vitis vinifera]	BUA.CMHBY227747	BUA.CMHBY227748	BUA.CMHBY227750	BUA.CMHBY231882	BUA.CMHBY231883
Cluster15717:	2	BUA.CMHBY231868	PREDICTED: putative disease resistance RPP13-like protein 1 [Vitis vinifera]	BUA.CMHBY231868	BUA.CMHBY231874
Cluster15720:	3	BUA.CMHBY233932	agglutinin isoform [Castanea crenata]	BUA.CMHBY233932	BUA.CMHBY233933	BUA.CMHBY233934
Cluster15729:	4	BUA.CMHBY230299	f-box protein gid2-like [Arabis alpina]	BUA.CMHBY230299	BUA.CMHBY230300	BUA.CMHBY230301	BUA.CMHBY230302
Cluster15731:	3	BUA.CMHBY230426	PREDICTED: NAC domain-containing protein 77 [Vitis vinifera]	BUA.CMHBY230426	BUA.CMHBY230427	BUA.CMHBY215123
Cluster15735:	2	BUA.CMHBY235822	hypothetical protein CICLE_v10023861mg [Citrus clementina]	BUA.CMHBY235822	BUA.CMHBY235823
Cluster15737:	3	BUA.CMHBY230905	hypothetical protein PRUPE_ppa003712mg [Prunus persica]	BUA.CMHBY230905	BUA.CMHBY230907	BUA.CMHBY215551
Cluster15741:	2	BUA.CMHBY231517	PREDICTED: histone-lysine N-methyltransferase, H3 lysine-9 specific SUVH5 [Vitis vinifera]	BUA.CMHBY231517	BUA.CMHBY231518
Cluster15742:	3	BUA.CMHBY234974	unnamed protein product [Vitis vinifera]	BUA.CMHBY234974	BUA.CMHBY218349	BUA.CMHBY218350
Cluster15750:	3	BUA.CMHBY232688	PREDICTED: uncharacterized protein LOC105125166 [Populus euphratica]	BUA.CMHBY232688	BUA.CMHBY232690	BUA.CMHBY232692
Cluster15755:	2	BUA.CMHBY235374	hypothetical protein CICLE_v10003144mg [Citrus clementina]	BUA.CMHBY235374	BUA.CMHBY235377
Cluster15757:	2	BUA.CMHBY233959	photosystem I P700 apoprotein A1 [Castanea mollissima]	BUA.CMHBY233959	BUA.CMHBY233960
Cluster15777:	2	BUA.CMHBY200624	hypothetical protein L484_021900 [Morus notabilis]	BUA.CMHBY200624	BUA.CMHBY200625
Cluster15863:	3	BUA.CMHBY214059	PREDICTED: protein PLANT CADMIUM RESISTANCE 2-like [Sesamum indicum]	BUA.CMHBY214059	BUA.CMHBY214060	BUA.CMHBY214063
Cluster15876:	2	BUA.CMHBY209446	hypothetical protein POPTR_0015s10530g [Populus trichocarpa]	BUA.CMHBY209446	BUA.CMHBY209447
Cluster15905:	2	BUA.CMHBY216531	PREDICTED: BTB/POZ and MATH domain-containing protein 2-like [Vitis vinifera]	BUA.CMHBY216531	BUA.CMHBY216532
Cluster16238:	2	BUA.CMHBY218981	PREDICTED: Werner Syndrome-like exonuclease [Beta vulgaris subsp. vulgaris]	BUA.CMHBY218981	BUA.CMHBY218982
Cluster16242:	2	BUA.CMHBY218958	AP2/B3 transcriptional factor family protein [Theobroma cacao]	BUA.CMHBY218958	BUA.CMHBY218960
Cluster16248:	2	BUA.CMHBY219267	Matrixin family protein [Theobroma cacao]	BUA.CMHBY219267	BUA.CMHBY219272
Cluster16265:	2	BUA.CMHBY219965	PREDICTED: uncharacterized protein LOC100261167 [Vitis vinifera]	BUA.CMHBY219965	BUA.CMHBY219966
Cluster16281:	4	BUA.CMHBY220863	SAUR-like auxin-responsive protein family [Theobroma cacao]	BUA.CMHBY220863	BUA.CMHBY220864	BUA.CMHBY220865	BUA.CMHBY220867
Cluster16287:	2	BUA.CMHBY221236	PREDICTED: uncharacterized protein LOC100253584 [Vitis vinifera]	BUA.CMHBY221236	BUA.CMHBY221237
Cluster16291:	2	BUA.CMHBY221331	Carboxylesterase 1 [Morus notabilis]	BUA.CMHBY221331	BUA.CMHBY221333
Cluster16307:	2	BUA.CMHBY222185	PREDICTED: F-box/kelch-repeat protein At1g57790-like [Vitis vinifera]	BUA.CMHBY222185	BUA.CMHBY222186
Cluster16309:	3	BUA.CMHBY222607	PREDICTED: transcription elongation factor A protein 1 [Jatropha curcas]	BUA.CMHBY222607	BUA.CMHBY222608	BUA.CMHBY222609
Cluster16321:	3	BUA.CMHBY222917	MYB7 [Theobroma cacao]	BUA.CMHBY222917	BUA.CMHBY222920	BUA.CMHBY222924
Cluster16323:	2	BUA.CMHBY223063	PREDICTED: phenolic glucoside malonyltransferase 1-like [Jatropha curcas]	BUA.CMHBY223063	BUA.CMHBY223064
Cluster16324:	2	BUA.CMHBY206129	unknown [Glycine max]	BUA.CMHBY206129	BUA.CMHBY223094
Cluster16325:	2	BUA.CMHBY223132	PREDICTED: inositol-tetrakisphosphate 1-kinase 1 [Vitis vinifera]	BUA.CMHBY223132	BUA.CMHBY223133
Cluster16330:	3	BUA.CMHBY228954	NAC domain transcriptional regulator superfamily protein, putative [Theobroma cacao]	BUA.CMHBY228954	BUA.CMHBY228957	BUA.CMHBY228958
Cluster16337:	2	BUA.CMHBY223501	catalytic, putative [Ricinus communis]	BUA.CMHBY223501	BUA.CMHBY223508
Cluster16339:	3	BUA.CMHBY229710	PREDICTED: putative disease resistance protein RGA4 [Prunus mume]	BUA.CMHBY229710	BUA.CMHBY229711	BUA.CMHBY229712
Cluster16340:	3	BUA.CMHBY223640	PREDICTED: RNA-binding protein 12-like [Jatropha curcas]	BUA.CMHBY223640	BUA.CMHBY223641	BUA.CMHBY223642
Cluster16343:	4	BUA.CMHBY223709	Basic helix-loop-helix DNA-binding family protein [Theobroma cacao]	BUA.CMHBY223709	BUA.CMHBY223710	BUA.CMHBY223711	BUA.CMHBY223712
Cluster16370:	4	BUA.CMHBY225637	s-receptor kinase, putative [Ricinus communis]	BUA.CMHBY225637	BUA.CMHBY225638	BUA.CMHBY225648	BUA.CMHBY225650
Cluster16374:	2	BUA.CMHBY228807	PREDICTED: G-type lectin S-receptor-like serine/threonine-protein kinase At1g67520 [Prunus mume]	BUA.CMHBY228807	BUA.CMHBY228809
Cluster16376:	4	BUA.CMHBY226061	hypothetical protein CICLE_v10013801mg [Citrus clementina]	BUA.CMHBY226061	BUA.CMHBY226062	BUA.CMHBY226063	BUA.CMHBY226066
Cluster16380:	3	BUA.CMHBY226135	hypothetical protein POPTR_0019s02310g [Populus trichocarpa]	BUA.CMHBY226135	BUA.CMHBY226136	BUA.CMHBY226137
Cluster16384:	3	BUA.CMHBY226203	Fatty acid desaturase 8 isoform 2 [Theobroma cacao]	BUA.CMHBY226203	BUA.CMHBY226207	BUA.CMHBY226208
Cluster16390:	3	BUA.CMHBY226716	TOPLESS-related 1, putative [Theobroma cacao]	BUA.CMHBY226716	BUA.CMHBY226717	BUA.CMHBY226719
Cluster16400:	4	BUA.CMHBY227153	PREDICTED: mediator-associated protein 1-like [Sesamum indicum]	BUA.CMHBY227153	BUA.CMHBY227154	BUA.CMHBY227155	BUA.CMHBY227156
Cluster16412:	3	BUA.CMHBY228061	Major latex protein, putative [Ricinus communis]	BUA.CMHBY228061	BUA.CMHBY212317	BUA.CMHBY228066
Cluster16416:	2	BUA.CMHBY212457	PREDICTED: uncharacterized protein LOC100261746 [Vitis vinifera]	BUA.CMHBY212457	BUA.CMHBY228191
Cluster16421:	3	BUA.CMHBY229690	hypothetical protein L484_001590 [Morus notabilis]	BUA.CMHBY229690	BUA.CMHBY229692	BUA.CMHBY229693
Cluster16422:	2	BUA.CMHBY228394	PREDICTED: probable carboxylesterase 9 [Nicotiana sylvestris]	BUA.CMHBY228394	BUA.CMHBY228395
Cluster16431:	2	BUA.CMHBY228910	hypothetical protein L484_015703 [Morus notabilis]	BUA.CMHBY228910	BUA.CMHBY228914
Cluster16438:	2	BUA.CMHBY230786	carbonyl reductase, putative [Ricinus communis]	BUA.CMHBY230786	BUA.CMHBY215421
Cluster16445:	2	BUA.CMHBY229636	PREDICTED: flavonol synthase/flavanone 3-hydroxylase-like [Prunus mume]	BUA.CMHBY229636	BUA.CMHBY214197
Cluster16446:	3	BUA.CMHBY229657	PREDICTED: cysteine proteinase inhibitor 1-like [Eucalyptus grandis]	BUA.CMHBY229657	BUA.CMHBY229658	BUA.CMHBY229659
Cluster16457:	3	BUA.CMHBY232171	hypothetical protein PRUPE_ppa020335mg [Prunus persica]	BUA.CMHBY232171	BUA.CMHBY232173	BUA.CMHBY232175
Cluster16463:	2	BUA.CMHBY230788	PREDICTED: putative disease resistance protein RGA3 [Jatropha curcas]	BUA.CMHBY230788	BUA.CMHBY230790
Cluster16465:	2	BUA.CMHBY230919	hypothetical protein CICLE_v10029727mg [Citrus clementina]	BUA.CMHBY230919	BUA.CMHBY230920
Cluster16480:	2	BUA.CMHBY232319	hypothetical protein PRUPE_ppa024138mg [Prunus persica]	BUA.CMHBY232319	BUA.CMHBY232320
Cluster16483:	3	BUA.CMHBY232551	PREDICTED: ankyrin repeat-containing protein At3g12360-like isoform X3 [Citrus sinensis]	BUA.CMHBY232551	BUA.CMHBY232552	BUA.CMHBY232553
Cluster16493:	2	BUA.CMHBY236055	PREDICTED: cytochrome b6 [Populus euphratica]	BUA.CMHBY236055	BUA.CMHBY236058
Cluster16507:	2	BUA.CMHBY236151	Cytochrome c biogenesis [Medicago truncatula]	BUA.CMHBY236151	BUA.CMHBY236152
Cluster16563:	4	BUA.CMHBY205641	PREDICTED: senescence-specific cysteine protease SAG39-like [Vitis vinifera]	BUA.CMHBY205641	BUA.CMHBY205642	BUA.CMHBY205643	BUA.CMHBY205644
Cluster16569:	3			BUA.CMHBY206761	BUA.CMHBY206762	BUA.CMHBY206764
Cluster17147:	3	BUA.CMHBY218956	ARM repeat superfamily protein [Theobroma cacao]	BUA.CMHBY218956	BUA.CMHBY218959	BUA.CMHBY218962
Cluster17165:	2	BUA.CMHBY231989	PREDICTED: pectinesterase inhibitor-like [Vitis vinifera]	BUA.CMHBY231989	BUA.CMHBY231990
Cluster17196:	2	BUA.CMHBY202713	PREDICTED: tyrosyl-DNA phosphodiesterase 2 isoform X8 [Populus euphratica]	BUA.CMHBY202713	BUA.CMHBY220436
Cluster17203:	3	BUA.CMHBY203054	PREDICTED: triacylglycerol lipase 2 isoform X1 [Vitis vinifera]	BUA.CMHBY203054	BUA.CMHBY203055	BUA.CMHBY220657
Cluster17205:	3	BUA.CMHBY220757	hypothetical protein glysoja_016856 [Glycine soja]	BUA.CMHBY220757	BUA.CMHBY220758	BUA.CMHBY220759
Cluster17207:	2	BUA.CMHBY220777	PREDICTED: F-box/LRR-repeat protein At5g63520 [Prunus mume]	BUA.CMHBY220777	BUA.CMHBY220778
Cluster17208:	2	BUA.CMHBY224719	PREDICTED: uncharacterized protein LOC102612127 [Citrus sinensis]	BUA.CMHBY224719	BUA.CMHBY224720
Cluster17212:	2	BUA.CMHBY220968	hypothetical protein VITISV_018332 [Vitis vinifera]	BUA.CMHBY220968	BUA.CMHBY220969
Cluster17214:	2	BUA.CMHBY221003	hypothetical protein PRUPE_ppb014730mg, partial [Prunus persica]	BUA.CMHBY221003	BUA.CMHBY221006
Cluster17219:	2	BUA.CMHBY221159	unnamed protein product [Coffea canephora]	BUA.CMHBY221159	BUA.CMHBY221161
Cluster17220:	2	BUA.CMHBY203706	PREDICTED: uncharacterized protein LOC103502470 [Cucumis melo]	BUA.CMHBY203706	BUA.CMHBY221172
Cluster17224:	2	BUA.CMHBY229956	PREDICTED: ATP synthase mitochondrial F1 complex assembly factor 2 [Fragaria vesca subsp. vesca]	BUA.CMHBY229956	BUA.CMHBY229958
Cluster17233:	2	BUA.CMHBY221693	PREDICTED: F-box/kelch-repeat protein At3g23880-like [Vitis vinifera]	BUA.CMHBY221693	BUA.CMHBY221695
Cluster17241:	2	BUA.CMHBY221924	PREDICTED: protein YLS9 [Glycine max]	BUA.CMHBY221924	BUA.CMHBY221926
Cluster17254:	3	BUA.CMHBY222476	hypothetical protein POPTR_0016s14440g [Populus trichocarpa]	BUA.CMHBY222476	BUA.CMHBY222477	BUA.CMHBY222478
Cluster17255:	2	BUA.CMHBY222540	hypothetical protein POPTR_0005s17230g [Populus trichocarpa]	BUA.CMHBY222540	BUA.CMHBY222541
Cluster17275:	3	BUA.CMHBY223437	hypothetical protein CICLE_v10028688mg [Citrus clementina]	BUA.CMHBY223437	BUA.CMHBY223441	BUA.CMHBY223446
Cluster17278:	2	BUA.CMHBY223453	Uncharacterized protein TCM_015393 [Theobroma cacao]	BUA.CMHBY223453	BUA.CMHBY223455
Cluster17280:	3	BUA.CMHBY223471	hypothetical protein PHAVU_009G183100g [Phaseolus vulgaris]	BUA.CMHBY223471	BUA.CMHBY223472	BUA.CMHBY223479
Cluster17288:	3	BUA.CMHBY223850	hypothetical protein POPTR_0013s08120g [Populus trichocarpa]	BUA.CMHBY223850	BUA.CMHBY223851	BUA.CMHBY223852
Cluster17296:	3	BUA.CMHBY224047	PREDICTED: putative disease resistance protein RGA3 [Jatropha curcas]	BUA.CMHBY224047	BUA.CMHBY224054	BUA.CMHBY224055
Cluster17303:	3	BUA.CMHBY224202	hypothetical protein VITISV_000449 [Vitis vinifera]	BUA.CMHBY224202	BUA.CMHBY224203	BUA.CMHBY224204
Cluster17308:	2	BUA.CMHBY224364	hypothetical protein B456_009G449300 [Gossypium raimondii]	BUA.CMHBY224364	BUA.CMHBY224365
Cluster17311:	2	BUA.CMHBY224456	PREDICTED: uncharacterized protein LOC104597731 [Nelumbo nucifera]	BUA.CMHBY224456	BUA.CMHBY224457
Cluster17315:	2	BUA.CMHBY224656	hypothetical protein VITISV_023174 [Vitis vinifera]	BUA.CMHBY224656	BUA.CMHBY224658
Cluster17317:	2	BUA.CMHBY224793	PREDICTED: uncharacterized protein LOC104882115 [Vitis vinifera]	BUA.CMHBY224793	BUA.CMHBY224794
Cluster17319:	3	BUA.CMHBY208369	PREDICTED: putative F-box protein At1g49610 [Nelumbo nucifera]	BUA.CMHBY208369	BUA.CMHBY208371	BUA.CMHBY224945
Cluster17322:	3	BUA.CMHBY225036	hypothetical protein MIMGU_mgv1a006424mg [Erythranthe guttata]	BUA.CMHBY225036	BUA.CMHBY208533	BUA.CMHBY225037
Cluster17335:	2	BUA.CMHBY229148	hypothetical protein VITISV_023226 [Vitis vinifera]	BUA.CMHBY229148	BUA.CMHBY229150
Cluster17336:	2	BUA.CMHBY225579	hypothetical protein CISIN_1g046398mg [Citrus sinensis]	BUA.CMHBY225579	BUA.CMHBY225581
Cluster17337:	2	BUA.CMHBY225585	Auxin-induced in root cultures protein 12 [Morus notabilis]	BUA.CMHBY225585	BUA.CMHBY225586
Cluster17342:	2	BUA.CMHBY233555	hypothetical protein POPTR_0012s09910g [Populus trichocarpa]	BUA.CMHBY233555	BUA.CMHBY233557
Cluster17350:	2	BUA.CMHBY232879	PREDICTED: regulatory protein NPR1 isoform X3 [Jatropha curcas]	BUA.CMHBY232879	BUA.CMHBY232880
Cluster17355:	2	BUA.CMHBY226226	hypothetical protein CICLE_v10024167mg [Citrus clementina]	BUA.CMHBY226226	BUA.CMHBY226228
Cluster17357:	3	BUA.CMHBY226328	hypothetical protein CISIN_1g041682mg [Citrus sinensis]	BUA.CMHBY226328	BUA.CMHBY226329	BUA.CMHBY226330
Cluster17364:	2	BUA.CMHBY226831	class I chitinase [Dimocarpus longan]	BUA.CMHBY226831	BUA.CMHBY210827
Cluster17365:	3	BUA.CMHBY226866	PREDICTED: uncharacterized protein LOC102585642 [Solanum tuberosum]	BUA.CMHBY226866	BUA.CMHBY226867	BUA.CMHBY226870
Cluster17367:	2	BUA.CMHBY235291	putative S-adenosylmethionine-dependent methyltransferase [Morus notabilis]	BUA.CMHBY235291	BUA.CMHBY235290
Cluster17368:	2	BUA.CMHBY226950	hypothetical protein L484_001671 [Morus notabilis]	BUA.CMHBY226950	BUA.CMHBY226951
Cluster17370:	2	BUA.CMHBY229250	PREDICTED: classical arabinogalactan protein 1-like [Populus euphratica]	BUA.CMHBY229250	BUA.CMHBY229251
Cluster17371:	2	BUA.CMHBY226986	PREDICTED: putative B3 domain-containing protein Os03g0621600 [Vitis vinifera]	BUA.CMHBY226986	BUA.CMHBY211025
Cluster17376:	2	BUA.CMHBY227247	PREDICTED: uncharacterized protein LOC103335868 [Prunus mume]	BUA.CMHBY227247	BUA.CMHBY227248
Cluster17384:	3	BUA.CMHBY227505	hypothetical protein POPTR_0010s01620g [Populus trichocarpa]	BUA.CMHBY227505	BUA.CMHBY227506	BUA.CMHBY227507
Cluster17396:	3	BUA.CMHBY228268	PREDICTED: LOB domain-containing protein 24-like [Populus euphratica]	BUA.CMHBY228268	BUA.CMHBY228270	BUA.CMHBY228271
Cluster17400:	2	BUA.CMHBY232871	hypothetical protein [Methylobacterium nodulans]	BUA.CMHBY232871	BUA.CMHBY232872
Cluster17401:	2	BUA.CMHBY229941	MADS-box protein, partial [Betula platyphylla]	BUA.CMHBY229941	BUA.CMHBY229942
Cluster17409:	3	BUA.CMHBY228909	PREDICTED: cell wall / vacuolar inhibitor of fructosidase 2 [Vitis vinifera]	BUA.CMHBY228909	BUA.CMHBY228913	BUA.CMHBY228918
Cluster17425:	2	BUA.CMHBY229624	hypothetical protein B456_006G069500 [Gossypium raimondii]	BUA.CMHBY229624	BUA.CMHBY229625
Cluster17426:	3	BUA.CMHBY229617	PREDICTED: non-specific lipid transfer protein GPI-anchored 2-like [Populus euphratica]	BUA.CMHBY229617	BUA.CMHBY229618	BUA.CMHBY229619
Cluster17446:	2	BUA.CMHBY230520	NADH-plastoquinone oxidoreductase, putative [Ricinus communis]	BUA.CMHBY230520	BUA.CMHBY215215
Cluster17448:	2	BUA.CMHBY230639	hypothetical protein POPTR_0013s15210g [Populus trichocarpa]	BUA.CMHBY230639	BUA.CMHBY230640
Cluster17453:	2	BUA.CMHBY231152	G-type lectin S-receptor-like serine/threonine-protein kinase [Morus notabilis]	BUA.CMHBY231152	BUA.CMHBY231154
Cluster17455:	3	BUA.CMHBY230826	hypothetical protein CICLE_v10003144mg [Citrus clementina]	BUA.CMHBY230826	BUA.CMHBY230828	BUA.CMHBY230829
Cluster17462:	2	BUA.CMHBY230954	proline-rich protein PRP1 [Castanea sativa]	BUA.CMHBY230954	BUA.CMHBY230945
Cluster17470:	3	BUA.CMHBY231287	hypothetical protein CISIN_1g042307mg, partial [Citrus sinensis]	BUA.CMHBY231287	BUA.CMHBY231285	BUA.CMHBY231283
Cluster17481:	3	BUA.CMHBY231666	PREDICTED: probable inactive purple acid phosphatase 2-like [Citrus sinensis]	BUA.CMHBY231666	BUA.CMHBY231669	BUA.CMHBY231676
Cluster17483:	2	BUA.CMHBY216328	PREDICTED: LOW QUALITY PROTEIN: G-type lectin S-receptor-like serine/threonine-protein kinase CES101 [Sesamum indicum]	BUA.CMHBY216328	BUA.CMHBY231739
Cluster17484:	3	BUA.CMHBY231815	hypothetical protein PRUPE_ppa019012mg [Prunus persica]	BUA.CMHBY231815	BUA.CMHBY231816	BUA.CMHBY231817
Cluster17485:	2	BUA.CMHBY231899	PREDICTED: uncharacterized protein LOC103319162 [Prunus mume]	BUA.CMHBY231899	BUA.CMHBY216474
Cluster17486:	2	BUA.CMHBY231900	hypothetical protein PRUPE_ppb021408mg [Prunus persica]	BUA.CMHBY231900	BUA.CMHBY231902
Cluster17487:	2	BUA.CMHBY231901	metal ion binding protein, putative [Ricinus communis]	BUA.CMHBY231901	BUA.CMHBY231904
Cluster17489:	2	BUA.CMHBY232072	DNA-binding protein [Medicago truncatula]	BUA.CMHBY232072	BUA.CMHBY232073
Cluster17499:	3	BUA.CMHBY232400	hypothetical protein CICLE_v10026662mg [Citrus clementina]	BUA.CMHBY232400	BUA.CMHBY232403	BUA.CMHBY232404
Cluster17501:	2	BUA.CMHBY232559	Uncharacterized protein TCM_026800 [Theobroma cacao]	BUA.CMHBY232559	BUA.CMHBY232560
Cluster17506:	2	BUA.CMHBY232746	UDP-Glycosyltransferase superfamily protein, putative [Theobroma cacao]	BUA.CMHBY232746	BUA.CMHBY232747
Cluster17515:	2	BUA.CMHBY233312	PREDICTED: elongation factor 1-gamma-like [Beta vulgaris subsp. vulgaris]	BUA.CMHBY233312	BUA.CMHBY233315
Cluster17522:	2	BUA.CMHBY233854	PREDICTED: TMV resistance protein N-like isoform X2 [Prunus mume]	BUA.CMHBY233854	BUA.CMHBY217727
Cluster17533:	2	BUA.CMHBY234751	PREDICTED: uncharacterized protein LOC101299390 [Fragaria vesca subsp. vesca]	BUA.CMHBY234751	BUA.CMHBY234755
Cluster17548:	2	BUA.CMHBY200294	PREDICTED: uncharacterized protein LOC105645689 [Jatropha curcas]	BUA.CMHBY200293	BUA.CMHBY200294
Cluster17562:	2	BUA.CMHBY201661	PREDICTED: protein NRT1/ PTR FAMILY 5.7-like [Vitis vinifera]	BUA.CMHBY201661	BUA.CMHBY201662
Cluster17580:	2	BUA.CMHBY202546	hypothetical protein VITISV_040899 [Vitis vinifera]	BUA.CMHBY202546	BUA.CMHBY202547
Cluster17636:	2	BUA.CMHBY208367	PREDICTED: putative F-box protein At1g49610 [Nelumbo nucifera]	BUA.CMHBY208367	BUA.CMHBY208368
Cluster17647:	2	BUA.CMHBY209589	cation diffusion facilitator 10 [Stylosanthes hamata]	BUA.CMHBY209589	BUA.CMHBY209590
Cluster17677:	2	BUA.CMHBY212860	BnaC01g21730D [Brassica napus]	BUA.CMHBY212860	BUA.CMHBY212861
Cluster17713:	2	BUA.CMHBY216287	PREDICTED: uncharacterized protein LOC101207526 [Cucumis sativus]	BUA.CMHBY216287	BUA.CMHBY216289
Cluster17717:	2	BUA.CMHBY217018	Death-associated protein kinase 1 [Morus notabilis]	BUA.CMHBY217018	BUA.CMHBY217019
Cluster18791:	2	BUA.CMHBY200260	PREDICTED: abscisic stress-ripening protein 1-like [Phoenix dactylifera]	BUA.CMHBY200260	BUA.CMHBY218829
Cluster18796:	2	BUA.CMHBY219008	PREDICTED: uncharacterized protein LOC104592931 [Nelumbo nucifera]	BUA.CMHBY219008	BUA.CMHBY219009
Cluster18801:	2	BUA.CMHBY218925	B3 domain-containing transcription factor VRN1 [Morus notabilis]	BUA.CMHBY218925	BUA.CMHBY218928
Cluster18805:	2	BUA.CMHBY219046	PREDICTED: probable receptor-like protein kinase At1g11050 isoform X2 [Jatropha curcas]	BUA.CMHBY219046	BUA.CMHBY219047
Cluster18807:	2	BUA.CMHBY219062	hypothetical protein PRUPE_ppb022522mg [Prunus persica]	BUA.CMHBY219062	BUA.CMHBY219065
Cluster18809:	2	BUA.CMHBY219115	Xyloglucan endotransglucosylase/hydrolase 2, putative [Theobroma cacao]	BUA.CMHBY219115	BUA.CMHBY219116
Cluster18810:	2	BUA.CMHBY219160	Duplicated homeodomain-like superfamily protein [Theobroma cacao]	BUA.CMHBY219160	BUA.CMHBY219163
Cluster18827:	2	BUA.CMHBY219538	PREDICTED: uncharacterized protein LOC103449702 [Malus domestica]	BUA.CMHBY219538	BUA.CMHBY219539
Cluster18832:	2	BUA.CMHBY219605	hypothetical protein L484_006538 [Morus notabilis]	BUA.CMHBY219605	BUA.CMHBY201509
Cluster18833:	2	BUA.CMHBY201507	PREDICTED: F-box/FBD/LRR-repeat protein At5g53840-like isoform X2 [Sesamum indicum]	BUA.CMHBY201507	BUA.CMHBY219607
Cluster18839:	2	BUA.CMHBY219653	hypothetical protein VITISV_041623 [Vitis vinifera]	BUA.CMHBY219653	BUA.CMHBY219659
Cluster18865:	2	BUA.CMHBY220029	hypothetical protein CISIN_1g005896mg [Citrus sinensis]	BUA.CMHBY220029	BUA.CMHBY220030
Cluster18876:	2	BUA.CMHBY220210	PREDICTED: putative RING-H2 finger protein ATL19-like [Glycine max]	BUA.CMHBY220210	BUA.CMHBY220211
Cluster18879:	2	BUA.CMHBY220312	PREDICTED: 2-oxoglutarate-dependent dioxygenase AOP2-like [Citrus sinensis]	BUA.CMHBY220312	BUA.CMHBY220313
Cluster18886:	2	BUA.CMHBY220399	PREDICTED: uncharacterized protein LOC103454045 [Malus domestica]	BUA.CMHBY220399	BUA.CMHBY220401
Cluster18887:	2	BUA.CMHBY220400	putative nodulin-like21 protein [Arabidopsis thaliana]	BUA.CMHBY220400	BUA.CMHBY220402
Cluster18889:	2	BUA.CMHBY220445	PREDICTED: uncharacterized protein LOC105141445 [Populus euphratica]	BUA.CMHBY220445	BUA.CMHBY220448
Cluster18908:	2	BUA.CMHBY220663	hypothetical protein POPTR_0007s03380g [Populus trichocarpa]	BUA.CMHBY220663	BUA.CMHBY220668
Cluster18909:	2	BUA.CMHBY220664	PREDICTED: probable beta-D-xylosidase 5 [Jatropha curcas]	BUA.CMHBY220664	BUA.CMHBY220667
Cluster18912:	2	BUA.CMHBY220704	hypothetical protein CICLE_v10013016mg [Citrus clementina]	BUA.CMHBY220704	BUA.CMHBY220705
Cluster18932:	2	BUA.CMHBY221041	PREDICTED: putative ubiquitin-conjugating enzyme E2 39 [Vitis vinifera]	BUA.CMHBY221041	BUA.CMHBY221042
Cluster18953:	2	BUA.CMHBY221433	Nodulin-like protein [Medicago truncatula]	BUA.CMHBY221433	BUA.CMHBY221436
Cluster18961:	2	BUA.CMHBY221534	conserved hypothetical protein [Ricinus communis]	BUA.CMHBY221534	BUA.CMHBY221535
Cluster18971:	2	BUA.CMHBY221668	PREDICTED: uncharacterized protein LOC101489562 [Cicer arietinum]	BUA.CMHBY221668	BUA.CMHBY221670
Cluster19001:	2	BUA.CMHBY222084	Uncharacterized protein TCM_031181 [Theobroma cacao]	BUA.CMHBY222084	BUA.CMHBY222086
Cluster19010:	2	BUA.CMHBY222205	SIN3-like 2, putative isoform 2 [Theobroma cacao]	BUA.CMHBY222205	BUA.CMHBY205039
Cluster19046:	2	BUA.CMHBY222840	hypothetical protein VITISV_003242 [Vitis vinifera]	BUA.CMHBY222840	BUA.CMHBY222847
Cluster19049:	2	BUA.CMHBY222913	hypothetical protein MIMGU_mgv1a022591mg [Erythranthe guttata]	BUA.CMHBY222913	BUA.CMHBY222915
Cluster19051:	2	BUA.CMHBY222931	PREDICTED: probable leucine-rich repeat receptor-like protein kinase At2g33170-like [Citrus sinensis]	BUA.CMHBY222931	BUA.CMHBY222932
Cluster19069:	2	BUA.CMHBY223233	PREDICTED: uncharacterized protein At1g08160-like [Jatropha curcas]	BUA.CMHBY223233	BUA.CMHBY223234
Cluster19072:	2	BUA.CMHBY223278	PREDICTED: uncharacterized protein LOC103438026 [Malus domestica]	BUA.CMHBY223278	BUA.CMHBY206384
Cluster19084:	2	BUA.CMHBY223426	putative 26S proteasome non-ATPase regulatory subunit 3 [Gossypium arboreum]	BUA.CMHBY223426	BUA.CMHBY223429
Cluster19092:	2	BUA.CMHBY223527	Eukaryotic aspartyl protease family protein, putative [Theobroma cacao]	BUA.CMHBY223527	BUA.CMHBY223528
Cluster19094:	2	BUA.CMHBY223540	P-loop containing nucleoside triphosphate hydrolases superfamily protein isoform 1 [Theobroma cacao]	BUA.CMHBY223540	BUA.CMHBY223547
Cluster19098:	2	BUA.CMHBY223579	Senescence-associated gene 12, putative [Theobroma cacao]	BUA.CMHBY223579	BUA.CMHBY223580
Cluster19105:	2	BUA.CMHBY223667	PREDICTED: uncharacterized protein LOC105644688 isoform X2 [Jatropha curcas]	BUA.CMHBY223667	BUA.CMHBY223668
Cluster19116:	2	BUA.CMHBY223837	hypothetical protein PRUPE_ppa019114mg [Prunus persica]	BUA.CMHBY223837	BUA.CMHBY223839
Cluster19121:	2	BUA.CMHBY223930	PREDICTED: probable disease resistance protein At1g12280 [Jatropha curcas]	BUA.CMHBY223930	BUA.CMHBY223931
Cluster19125:	2	BUA.CMHBY224000	Non-specific lipid-transfer protein, putative [Theobroma cacao]	BUA.CMHBY224000	BUA.CMHBY224003
Cluster19130:	2	BUA.CMHBY224106	PREDICTED: uncharacterized protein LOC104757629 isoform X1 [Camelina sativa]	BUA.CMHBY224106	BUA.CMHBY224107
Cluster19131:	2	BUA.CMHBY224127	PREDICTED: 18.5 kDa class I heat shock protein-like [Cicer arietinum]	BUA.CMHBY224127	BUA.CMHBY224131
Cluster19133:	2	BUA.CMHBY224132	PREDICTED: 18.5 kDa class I heat shock protein-like [Cicer arietinum]	BUA.CMHBY224132	BUA.CMHBY224139
Cluster19144:	2	BUA.CMHBY224235	PREDICTED: NAC domain-containing protein 68-like [Prunus mume]	BUA.CMHBY224235	BUA.CMHBY224236
Cluster19148:	2	BUA.CMHBY224290	Uncharacterized protein TCM_026440 [Theobroma cacao]	BUA.CMHBY224290	BUA.CMHBY224292
Cluster19149:	2	BUA.CMHBY224291	hypothetical protein CICLE_v10001604mg [Citrus clementina]	BUA.CMHBY224291	BUA.CMHBY224293
Cluster19169:	2	BUA.CMHBY224535	PREDICTED: probable (S)-N-methylcoclaurine 3'-hydroxylase isozyme 2-like [Solanum tuberosum]	BUA.CMHBY224535	BUA.CMHBY224536
Cluster19174:	2	BUA.CMHBY224597	hypothetical protein POPTR_0003s20980g [Populus trichocarpa]	BUA.CMHBY224597	BUA.CMHBY224599
Cluster19184:	2	BUA.CMHBY224669	Calcium-binding EF-hand family protein, putative [Theobroma cacao]	BUA.CMHBY224669	BUA.CMHBY224670
Cluster19197:	2	BUA.CMHBY224853	PREDICTED: RNA polymerase II C-terminal domain phosphatase-like 4 [Amborella trichopoda]	BUA.CMHBY224853	BUA.CMHBY224854
Cluster19202:	2	BUA.CMHBY224889	hypothetical protein L484_000537 [Morus notabilis]	BUA.CMHBY224889	BUA.CMHBY224890
Cluster19222:	2	BUA.CMHBY225162	PREDICTED: uncharacterized protein LOC102612127 [Citrus sinensis]	BUA.CMHBY225162	BUA.CMHBY225164
Cluster19233:	2	BUA.CMHBY225326	PREDICTED: cytochrome P450 71A24-like, partial [Fragaria vesca subsp. vesca]	BUA.CMHBY225326	BUA.CMHBY225327
Cluster19236:	2	BUA.CMHBY225381	PREDICTED: uncharacterized protein LOC105631187 [Jatropha curcas]	BUA.CMHBY225381	BUA.CMHBY225382
Cluster19243:	2	BUA.CMHBY225429	hypothetical protein PRUPE_ppa024520mg, partial [Prunus persica]	BUA.CMHBY225429	BUA.CMHBY225431
Cluster19244:	2	BUA.CMHBY225437	PREDICTED: uncharacterized protein LOC105641295 [Jatropha curcas]	BUA.CMHBY225437	BUA.CMHBY225438
Cluster19245:	2	BUA.CMHBY209042	Doublesex- and mab-3-related transcription factor 3 [Gossypium arboreum]	BUA.CMHBY209042	BUA.CMHBY225439
Cluster19257:	2	BUA.CMHBY225699	hypothetical protein B456_013G016400 [Gossypium raimondii]	BUA.CMHBY225699	BUA.CMHBY225701
Cluster19282:	2	BUA.CMHBY226105	Peroxidase superfamily protein [Theobroma cacao]	BUA.CMHBY226105	BUA.CMHBY226106
Cluster19303:	2	BUA.CMHBY226294	PREDICTED: LOW QUALITY PROTEIN: probable LRR receptor-like serine/threonine-protein kinase At4g08850 [Prunus mume]	BUA.CMHBY226294	BUA.CMHBY226296
Cluster19312:	2	BUA.CMHBY226418	PREDICTED: cysteine-rich repeat secretory protein 38-like [Prunus mume]	BUA.CMHBY226418	BUA.CMHBY226419
Cluster19334:	2	BUA.CMHBY226864	hypothetical protein POPTR_0012s10120g [Populus trichocarpa]	BUA.CMHBY226864	BUA.CMHBY226869
Cluster19336:	2	BUA.CMHBY210865	PREDICTED: putative leucine-rich repeat receptor-like protein kinase At2g19210 isoform X2 [Vitis vinifera]	BUA.CMHBY210865	BUA.CMHBY226857
Cluster19344:	2	BUA.CMHBY227057	Mitochondrial transcription termination factor family protein [Theobroma cacao]	BUA.CMHBY227057	BUA.CMHBY227061
Cluster19347:	2	BUA.CMHBY227052	hypothetical protein L484_004425 [Morus notabilis]	BUA.CMHBY227052	BUA.CMHBY227053
Cluster19352:	2	BUA.CMHBY227122	hypothetical protein B456_005G267600 [Gossypium raimondii]	BUA.CMHBY227122	BUA.CMHBY227123
Cluster19357:	2	BUA.CMHBY227168	hypothetical protein CISIN_1g0480481mg, partial [Citrus sinensis]	BUA.CMHBY227168	BUA.CMHBY227171
Cluster19360:	2	BUA.CMHBY227208	Cytochrome P450 superfamily protein isoform 1 [Theobroma cacao]	BUA.CMHBY227208	BUA.CMHBY227209
Cluster19362:	2	BUA.CMHBY227220	unnamed protein product [Coffea canephora]	BUA.CMHBY227220	BUA.CMHBY227221
Cluster19363:	2	BUA.CMHBY211302	F-box family protein with a domain of Uncharacterized protein function, putative [Theobroma cacao]	BUA.CMHBY211302	BUA.CMHBY227250
Cluster19376:	2	BUA.CMHBY227466	PREDICTED: extensin-2-like [Fragaria vesca subsp. vesca]	BUA.CMHBY227466	BUA.CMHBY227467
Cluster19378:	2	BUA.CMHBY227477	PREDICTED: uncharacterized protein LOC102629172 [Citrus sinensis]	BUA.CMHBY227477	BUA.CMHBY227479
Cluster19385:	2	BUA.CMHBY227528	MATE efflux family protein [Populus trichocarpa]	BUA.CMHBY227528	BUA.CMHBY227529
Cluster19395:	2	BUA.CMHBY227672	PREDICTED: uncharacterized protein LOC103950940 [Pyrus x bretschneideri]	BUA.CMHBY227672	BUA.CMHBY227675
Cluster19402:	2	BUA.CMHBY227799	PREDICTED: probable pre-mRNA-splicing factor ATP-dependent RNA helicase isoform X1 [Elaeis guineensis]	BUA.CMHBY227799	BUA.CMHBY227802
Cluster19421:	2	BUA.CMHBY228244	PREDICTED: UDP-glycosyltransferase 90A1-like [Nelumbo nucifera]	BUA.CMHBY228244	BUA.CMHBY228247
Cluster19448:	2	BUA.CMHBY228691	pollen allergen Que a 1 isoform [Quercus alba]	BUA.CMHBY228691	BUA.CMHBY228693
Cluster19456:	2	BUA.CMHBY228763	Ankyrin repeat-containing protein [Morus notabilis]	BUA.CMHBY228763	BUA.CMHBY228767
Cluster19457:	2	BUA.CMHBY228765	hypothetical protein CICLE_v10019208mg [Citrus clementina]	BUA.CMHBY228765	BUA.CMHBY228769
Cluster19465:	2	BUA.CMHBY213296	PREDICTED: cell number regulator 7-like [Nicotiana tomentosiformis]	BUA.CMHBY213296	BUA.CMHBY228921
Cluster19471:	2	BUA.CMHBY228974	hypothetical protein JCGZ_15610 [Jatropha curcas]	BUA.CMHBY228974	BUA.CMHBY228980
Cluster19493:	2	BUA.CMHBY229355	hypothetical protein CICLE_v10003898mg [Citrus clementina]	BUA.CMHBY229355	BUA.CMHBY229357
Cluster19495:	2	BUA.CMHBY229419	PREDICTED: wall-associated receptor kinase-like 22 [Malus domestica]	BUA.CMHBY229419	BUA.CMHBY229421
Cluster19496:	2	BUA.CMHBY229427	hypothetical protein EUGRSUZ_D02193 [Eucalyptus grandis]	BUA.CMHBY229427	BUA.CMHBY229428
Cluster19508:	2	BUA.CMHBY229606	hypothetical protein PRUPE_ppa023336mg [Prunus persica]	BUA.CMHBY229606	BUA.CMHBY229607
Cluster19523:	2	BUA.CMHBY229879	PREDICTED: F-box protein CPR30-like isoform X3 [Fragaria vesca subsp. vesca]	BUA.CMHBY229879	BUA.CMHBY229880
Cluster19547:	2	BUA.CMHBY230164	unnamed protein product [Coffea canephora]	BUA.CMHBY230164	BUA.CMHBY230165
Cluster19554:	2	BUA.CMHBY230222	PREDICTED: protein SRG1-like [Jatropha curcas]	BUA.CMHBY230222	BUA.CMHBY230223
Cluster19555:	2	BUA.CMHBY230278	PREDICTED: cell wall / vacuolar inhibitor of fructosidase 2 [Vitis vinifera]	BUA.CMHBY230278	BUA.CMHBY230279
Cluster19577:	2	BUA.CMHBY230674	PREDICTED: CSC1-like protein ERD4 [Jatropha curcas]	BUA.CMHBY230674	BUA.CMHBY230677
Cluster19578:	2	BUA.CMHBY230688	hypothetical protein L484_019539 [Morus notabilis]	BUA.CMHBY230688	BUA.CMHBY230690
Cluster19599:	2	BUA.CMHBY231075	hypothetical protein VITISV_037939 [Vitis vinifera]	BUA.CMHBY231075	BUA.CMHBY231079
Cluster19621:	2	BUA.CMHBY231436	PREDICTED: uncharacterized protein LOC104422983 [Eucalyptus grandis]	BUA.CMHBY231436	BUA.CMHBY231442
Cluster19634:	2	BUA.CMHBY231667	PREDICTED: probable inactive purple acid phosphatase 2 [Fragaria vesca subsp. vesca]	BUA.CMHBY231667	BUA.CMHBY231670
Cluster19647:	2	BUA.CMHBY232035	PREDICTED: uncharacterized protein LOC105352906 [Fragaria vesca subsp. vesca]	BUA.CMHBY232035	BUA.CMHBY232036
Cluster19650:	2	BUA.CMHBY232101	nematode resistance-like protein [Prunus cerasifera]	BUA.CMHBY232101	BUA.CMHBY232102
Cluster19653:	2	BUA.CMHBY232106	hypothetical protein PRUPE_ppa016982mg, partial [Prunus persica]	BUA.CMHBY232106	BUA.CMHBY232108
Cluster19663:	2	BUA.CMHBY232437	unknown [Arabidopsis thaliana]	BUA.CMHBY232437	BUA.CMHBY232438
Cluster19673:	2	BUA.CMHBY232744	conserved hypothetical protein [Ricinus communis]	BUA.CMHBY232744	BUA.CMHBY232745
Cluster19676:	2	BUA.CMHBY232791	LRR receptor-like kinase family protein [Medicago truncatula]	BUA.CMHBY232791	BUA.CMHBY232790
Cluster19682:	2	BUA.CMHBY232927	GAI-like protein [Juglans regia]	BUA.CMHBY232927	BUA.CMHBY232929
Cluster19687:	2	BUA.CMHBY232942	hypothetical protein POPTR_0010s16620g [Populus trichocarpa]	BUA.CMHBY232942	BUA.CMHBY217218
Cluster19700:	2	BUA.CMHBY233049	hypothetical protein CICLE_v100081232mg [Citrus clementina]	BUA.CMHBY233049	BUA.CMHBY233052
Cluster19719:	2	BUA.CMHBY233446	hypothetical protein POPTR_0019s02430g [Populus trichocarpa]	BUA.CMHBY233446	BUA.CMHBY233448
Cluster19724:	2	BUA.CMHBY233537	Receptor like protein 53, putative [Theobroma cacao]	BUA.CMHBY233537	BUA.CMHBY233538
Cluster19737:	2	BUA.CMHBY233824	hypothetical protein CISIN_1g037980mg, partial [Citrus sinensis]	BUA.CMHBY233824	BUA.CMHBY233827
Cluster19741:	2	BUA.CMHBY233914	hypothetical protein B456_001G025000 [Gossypium raimondii]	BUA.CMHBY233914	BUA.CMHBY217761
Cluster19751:	2	BUA.CMHBY234258	hypothetical protein (mitochondrion) [Capsicum annuum]	BUA.CMHBY234258	BUA.CMHBY234257
Cluster19754:	2	BUA.CMHBY234308	PREDICTED: cyclic nucleotide-gated ion channel 1-like [Fragaria vesca subsp. vesca]	BUA.CMHBY234308	BUA.CMHBY234309
Cluster19766:	2	BUA.CMHBY234762	LisH/CRA/RING-U-box domains-containing protein isoform 1 [Theobroma cacao]	BUA.CMHBY234762	BUA.CMHBY234766
Cluster19772:	2	BUA.CMHBY235528	PREDICTED: carboxypeptidase A6 [Picoides pubescens]	BUA.CMHBY235528	BUA.CMHBY235529
Cluster19776:	2	BUA.CMHBY235833	hypothetical protein BDFG_09353 [Blastomyces dermatitidis ATCC 26199]	BUA.CMHBY235833	BUA.CMHBY235837
Cluster19779:	2	BUA.CMHBY235853	hypothetical protein ArthMp108 [Arabidopsis thaliana]	BUA.CMHBY235853	BUA.CMHBY235854
Cluster19862:	2	BUA.CMHBY203710	PREDICTED: WAT1-related protein At5g07050-like [Fragaria vesca subsp. vesca]	BUA.CMHBY203710	BUA.CMHBY203711
Cluster19925:	2	BUA.CMHBY206449	PREDICTED: uncharacterized protein LOC104610357 isoform X5 [Nelumbo nucifera]	BUA.CMHBY206449	BUA.CMHBY206453
Cluster19935:	2	BUA.CMHBY206983	Transcription factor AtMYC2, putative [Ricinus communis]	BUA.CMHBY206983	BUA.CMHBY206985
Cluster19940:	2	BUA.CMHBY207302	PREDICTED: protein AAR2 homolog [Cicer arietinum]	BUA.CMHBY207302	BUA.CMHBY207304
Cluster20082:	2			BUA.CMHBY215495	BUA.CMHBY215496
Cluster20093:	2			BUA.CMHBY215913	BUA.CMHBY215914
Cluster20130:	2	BUA.CMHBY217841	PREDICTED: flavonol synthase/flavanone 3-hydroxylase-like [Fragaria vesca subsp. vesca]	BUA.CMHBY217841	BUA.CMHBY217843
[truncated: 26 more columns]
