# Supplementary material for: Hybrid de novo genome assembly of Chinese chestnut (Castanea mollissima)
Source: Gigascience. 2019 Sep 12;8(9):giz112. doi: 10.1093/gigascience/giz112 (PMC6741814; doi:10.1093/gigascience/giz112)
Supplement: giz112_Supplemental_Figures_and_Tables [file giz112_supplemental_figures_and_tables.zip › Table S6.xls]

## Sheet: Table S6
Table S6. The alignment between the assembled genome and the physical map of C. mollissima
Physical map contigs	BAC	Ends Left	Ends Right	BAC end sequence forward					BAC end sequence reverse
				Genome assembly contigs（in this study）	contigs length	orientation	start	end	Genome assembly contigs（in this study）	contigs length	orientation	start	end
ctg1	CMCMBB032F13	0	53	ctg1474	66463	+	38516	39271	ctg0212	1011889	-	73848	74607
ctg1	CMCMBB035J07	140	184	ctg0212	1011889	-	94117	94901	ctg0212	1011889	+	6413	7216
ctg1	CMCMBB125H11	317	359	ctg1132	113166	-	38357	39155	ctg1132	113166	+	3524	4243
ctg1	CMCMBB108F04	401	484	ctg0370	647434	+	562290	562999
ctg1	CMCMBB041H03	521	564	ctg0370	647434	+	491537	492387
ctg3	CMCMBB045P16	50	276	ctg0045	2071988	+	1295453	1296217	ctg0045	2071988	-	1409159	1409947
ctg3	CMCMBB001D22	80	244	ctg0346	690232	-	237560	238297	ctg0346	690232	+	96919	97780
ctg3	CMCMBB098K24	102	212	ctg0108	1486455	-	833599	834398	ctg0108	1486455	+	769105	769815
ctg3	CMCMBB001B03	105	209	ctg1050	129732	+	12666	13460	ctg1050	129732	-	35717	36523
ctg3	CMCMBB099N13	114	214	ctg0583	378816	-	361759	362467
ctg3	CMCMBB002B10	117	207	ctg0134	1284470	-	1066115	1066844	ctg0026	2605298	+	1903492	1904196
ctg3	CMCMBB019F13	124	192	ctg0350	682878	-	64844	65463	ctg0165	1173751	+	1159559	1160086
ctg3	CMCMBB161N20	134	188	ctg0075	1746278	-	911025	911663
ctg3	CMCMBB002A11	211	309	ctg0297	797185	-	179011	179800	ctg0297	797185	+	94561	95391
ctg6	CMCMBB077A06	87	165	ctg0301	792006	+	371590	372256	ctg0301	792006	-	503549	504228
ctg6	CMCMBB122D23	106	155	ctg0301	792006	-	508970	509848	ctg0301	792006	+	391851	392755
ctg6	CMCMBB011D22	141	230	ctg0301	792006	-	429451	430236	ctg0301	792006	+	323935	324744
ctg6	CMCMBB108D17	270	400	ctg0411	585214	-	268689	269494	ctg0411	585214	+	123780	124477
ctg6	CMCMBB014P01	334	397	ctg0411	585214	-	229816	230600	ctg0411	585214	+	93726	94356
ctg6	CMCMBB178A12	353	395	ctg0601	361649	-	142658	142900
ctg6	CMCMBB054B08	397	456	ctg0411	585214	-	123134	123756	ctg0847	192461	-	22689	23290
ctg6	CMCMBB010J08	471	525	ctg1189	99591	+	87108	87858	ctg0847	192461	+	60420	60686
ctg6	CMCMBB160P16	483	556	ctg0847	192461	+	93914	94547
ctg6	CMCMBB136P07	484	555	ctg0655	320733	+	203407	204099	ctg0004	4337511	-	784543	785333
ctg6	CMCMBB067N13	488	538	ctg0529	435634	-	111752	112496
ctg6	CMCMBB107M19	547	650	ctg0092	1573076	+	56030	56884	ctg0092	1573076	-	169094	169842
ctg6	CMCMBB024O20	571	613	ctg0092	1573076	-	133911	134681	ctg0092	1573076	+	14493	15218
ctg6	CMCMBB125L05	620	657	ctg0092	1573076	-	284034	284858	ctg0092	1573076	+	143720	144451
ctg6	CMCMBB062A15	662	703	ctg0700	282775	-	132452	132837	ctg0634	336433	+	282914	283654
ctg6	CMCMBB070M21	752	830	ctg0700	282775	+	112622	112925	ctg0529	435634	+	375288	375912
ctg6	CMCMBB017P19	827	895	ctg0529	435634	+	279421	280045
ctg6	CMCMBB113K22	869	910	ctg0529	435634	+	226925	227699	ctg0529	435634	-	347676	348401
ctg6	CMCMBB056I01	1007	1067	ctg0104	1501834	+	786900	787032
ctg7	CMCMBB034I21	0	58	ctg0105	1489592	-	1470796	1471509	ctg0105	1489592	+	1416928	1417706
ctg7	CMCMBB053G12	52	120	ctg0072	1759209	-	47591	48304	ctg0105	1489592	+	1415330	1416125
ctg7	CMCMBB023E11	56	119	ctg2021	32952	-	17748	18330
ctg7	CMCMBB158M04	209	273	ctg0072	1759209	-	269273	269822	ctg0072	1759209	+	78142	78800
ctg7	CMCMBB035L19	335	398	ctg0072	1759209	+	234796	235491	ctg0072	1759209	-	394577	395301
ctg7	CMCMBB179E13	338	413	ctg0072	1759209	+	253260	253922	ctg0072	1759209	-	375264	375842
ctg7	CMCMBB016M13	360	450	ctg0072	1759209	+	227328	227606	ctg0072	1759209	-	371635	372179
ctg7	CMCMBB089N17	543	634	ctg0072	1759209	-	471305	471906
ctg7	CMCMBB008K12	714	769	ctg0072	1759209	-	756627	756855	ctg0072	1759209	+	633131	633591
ctg7	CMCMBB179D12	717	749	ctg0072	1759209	+	601639	602394	ctg0072	1759209	-	713642	714408
ctg7	CMCMBB178I23	820	927	ctg0072	1759209	+	768476	768731
ctg7	CMCMBB164E06	891	966	ctg0072	1759209	-	989158	989785	ctg0072	1759209	+	870735	871444
ctg9	CMCMBB081L16	0	131	ctg0423	566427	-	27616	27816
ctg9	CMCMBB117G10	185	223	ctg1363	76213	-	45890	46359	ctg0423	566427	-	67828	68215
ctg9	CMCMBB074A16	286	340	ctg0423	566427	+	29157	29772	ctg0423	566427	-	141509	142136
ctg9	CMCMBB115M22	316	381	ctg0423	566427	+	68229	68601
ctg10	CMCMBB172H03	0	112	ctg0031	2432071	+	781702	782462	ctg0031	2432071	-	911582	912350
ctg10	CMCMBB040E24	44	91	ctg0031	2432071	-	913064	913932
ctg10	CMCMBB111O11	48	84	ctg0031	2432071	-	907816	908454	ctg0031	2432071	+	770706	771179
ctg10	CMCMBB019D24	153	206	ctg0031	2432071	+	831210	831464	ctg0031	2432071	-	957721	958312
ctg10	CMCMBB080G01	182	218	ctg0031	2432071	-	993550	994089	ctg0031	2432071	+	883224	883638
ctg10	CMCMBB150E14	317	359	ctg0031	2432071	-	1141578	1142332
ctg10	CMCMBB031B13	357	416	ctg0031	2432071	+	1118711	1119132	ctg0031	2432071	-	1298384	1298715
ctg10	CMCMBB169B08	532	603	ctg0031	2432071	-	1458127	1458930
ctg10	CMCMBB063B05	620	688	ctg0031	2432071	-	1570764	1571239	ctg0031	2432071	+	1427771	1428196
ctg10	CMCMBB145L22	636	671	ctg0031	2432071	+	1458940	1459601	ctg0031	2432071	-	1567772	1568402
ctg10	CMCMBB055P04	642	709	ctg0031	2432071	-	1651731	1652139	ctg0031	2432071	+	1543746	1544498
ctg10	CMCMBB109D22	780	869	ctg0031	2432071	-	1674938	1675739	ctg0031	2432071	+	1550811	1551528
ctg10	CMCMBB015H02	1098	1163	ctg0031	2432071	-	1945958	1946351	ctg0031	2432071	+	1825064	1825685
ctg10	CMCMBB035D10	1350	1386	ctg0031	2432071	-	2157373	2157710
ctg11	CMCMBB093G22	131	250	ctg0647	324716	+	30801	31234
ctg11	CMCMBB065B13	167	234	ctg0647	324716	+	23530	24283	ctg0647	324716	-	124271	125026
ctg11	CMCMBB156G13	195	288	ctg0647	324716	+	69863	70591	ctg0647	324716	-	188446	188965
ctg11	CMCMBB114G05	279	356	ctg0647	324716	+	94829	95089	ctg0647	324716	-	246775	247048
ctg11	CMCMBB061A24	301	333	ctg0647	324716	-	207133	207823	ctg0647	324716	+	69860	70562
ctg11	CMCMBB060K17	411	471	ctg0994	140391	-	19089	19872
ctg11	CMCMBB136I05	417	504	ctg0647	324716	+	212686	213446	ctg0994	140391	-	22655	23496
ctg18	CMCMBB152A24	0	56	ctg0066	1818482	-	47049	47806	ctg0116	1425877	-	104027	104524
ctg18	CMCMBB133F15	14	68	ctg0066	1818482	-	45375	45979	ctg0116	1425877	-	95017	95866
ctg18	CMCMBB060K10	58	106	ctg0116	1425877	-	11012	11292	ctg0066	1818482	-	100637	101399
ctg18	CMCMBB139A11	418	449	ctg0319	741356	+	632462	632937	ctg0319	741356	-	689336	690124
ctg18	CMCMBB050F11	433	481	ctg0319	741356	-	689104	689744	ctg0319	741356	+	554661	555101
ctg18	CMCMBB159H12	463	517	ctg0319	741356	-	702555	703189
ctg18	CMCMBB070M06	670	748	ctg0116	1425877	-	688005	688631	ctg0116	1425877	+	562487	563139
ctg18	CMCMBB005L01	677	715	ctg0949	153859	+	100341	101095	ctg0116	1425877	-	648724	649440
ctg18	CMCMBB138M09	908	968	ctg0097	1548017	+	863615	864246	ctg0097	1548017	-	1006641	1007378
ctg18	CMCMBB160B16	930	971	ctg0097	1548017	+	903442	903822
ctg18	CMCMBB005L18	1005	1074	ctg0097	1548017	-	1044823	1045477	ctg0097	1548017	+	915279	915901
ctg18	CMCMBB137D06	1063	1106	ctg0097	1548017	-	1134334	1135049	ctg0097	1548017	+	1045490	1046167
ctg18	CMCMBB013M23	1089	1146	ctg0097	1548017	-	1177329	1177639	ctg0097	1548017	+	1066952	1067436
ctg18	CMCMBB027N09	1691	1761	ctg0136	1284111	+	926700	927273	ctg0136	1284111	-	1046326	1046912
ctg18	CMCMBB101N07	1704	1752	ctg0136	1284111	-	1076394	1077087	ctg0136	1284111	+	956214	956950
ctg18	CMCMBB118A10	1746	1794	ctg0136	1284111	-	969569	969827	ctg0136	1284111	+	852357	852937
ctg18	CMCMBB107D03	1908	2013	ctg0136	1284111	-	779925	780606	ctg0136	1284111	+	624843	625351
ctg18	CMCMBB108H24	1924	2038	ctg0136	1284111	-	764503	765226	ctg0136	1284111	+	581909	582696
ctg18	CMCMBB058G23	2010	2105	ctg0136	1284111	+	540192	540764	ctg0136	1284111	-	647182	647995
ctg18	CMCMBB060I04	2029	2095	ctg0136	1284111	+	508005	508471	ctg0136	1284111	-	597278	597965
ctg18	CMCMBB019C13	2036	2138	ctg0136	1284111	+	418843	419412
ctg18	CMCMBB003H01	2084	2120	ctg0136	1284111	-	538896	539600	ctg0136	1284111	+	418844	419598
ctg18	CMCMBB115G21	2205	2258	ctg0035	2284363	-	2006359	2007075	ctg0035	2284363	+	1876998	1877785
ctg18	CMCMBB024J19	2216	2286	ctg0035	2284363	+	1921831	1922604
ctg18	CMCMBB152O06	2301	2398	ctg0035	2284363	-	2103156	2103839	ctg0035	2284363	+	1970085	1970742
ctg18	CMCMBB085L06	2319	2435	ctg0035	2284363	-	2140960	2141603	ctg0035	2284363	+	1976433	1977095
ctg18	CMCMBB164P12	2583	2668	ctg0029	2576301	+	1582519	1583302	ctg0029	2576301	-	1684005	1684608
ctg18	CMCMBB029F03	2601	2666	ctg0029	2576301	-	1709190	1709788	ctg0029	2576301	+	1604520	1605150
ctg18	CMCMBB033E12	2641	2681	ctg0080	1663386	+	628723	629145
ctg23	CMCMBB075H22	0	75	ctg0047	2060207	+	749851	750509	ctg0047	2060207	-	908040	908732
ctg23	CMCMBB141N20	0	31	ctg0047	2060207	+	757270	758098	ctg0047	2060207	-	914688	915373
ctg23	CMCMBB021D03	15	73	ctg0047	2060207	-	889618	889825	ctg0047	2060207	+	778209	778755
ctg23	CMCMBB161F05	334	394	ctg0047	2060207	+	913015	913661
ctg23	CMCMBB028L20	339	389	ctg0047	2060207	-	1029269	1029828
ctg23	CMCMBB170A04	363	441	ctg0047	2060207	-	1074226	1074952	ctg0047	2060207	+	937711	938191
ctg23	CMCMBB072E08	378	459	ctg0047	2060207	+	984312	984943	ctg0047	2060207	-	1109907	1110578
ctg25	CMCMBB130B21	72	184	ctg0197	1049842	+	560874	561532
ctg25	CMCMBB024N14	451	503	ctg0533	427036	+	167172	167944	ctg0533	427036	-	263455	264205
ctg25	CMCMBB144C01	549	645	ctg0533	427036	+	203689	204242	ctg0533	427036	-	351775	352465
ctg25	CMCMBB051L01	560	622	ctg0533	427036	-	313728	314423	ctg0533	427036	+	202820	203302
ctg25	CMCMBB167K07	640	693	ctg0533	427036	+	292643	293377	ctg0533	427036	-	420123	420560
ctg25	CMCMBB096C19	647	734	ctg1247	91571	+	41483	42207
ctg31	CMCMBB007B20	67	114	ctg0409	589374	+	124835	125562
ctg31	CMCMBB017L05	158	219	ctg0409	589374	-	165561	165818	ctg0409	589374	+	50005	50490
ctg31	CMCMBB028G09	181	206	ctg0409	589374	-	155958	156513
ctg31	CMCMBB151D11	209	263	ctg0409	589374	-	67079	67689	ctg1362	76435	-	5769	6380
ctg31	CMCMBB138N22	470	504	ctg0360	659778	-	187803	188338
ctg31	CMCMBB137L22	471	503	ctg0360	659778	-	176402	177163	ctg0360	659778	+	102551	103381
ctg31	CMCMBB016B01	624	691	ctg0360	659778	-	464506	465201
ctg31	CMCMBB161K16	685	740	ctg0360	659778	-	567623	568291	ctg0360	659778	+	441113	441868
ctg31	CMCMBB021J21	758	843	ctg0360	659778	+	538870	539356	ctg0232	949825	+	839436	839966
ctg31	CMCMBB144O01	948	1039	ctg0232	949825	-	788138	788837	ctg1126	112970	-	69919	70326
ctg31	CMCMBB049N18	1147	1175	ctg0232	949825	-	547183	547637	ctg0232	949825	+	440028	440373
ctg33	CMCMBB010I22	38	83	ctg0155	1186662	-	764491	765308	ctg0155	1186662	+	662912	663710
ctg33	CMCMBB024C07	307	380	ctg0155	1186662	+	412874	413431
ctg33	CMCMBB020M12	325	392	ctg0155	1186662	+	398977	399530	ctg0155	1186662	-	512460	513008
ctg33	CMCMBB170D17	330	417	ctg0155	1186662	+	358317	359044	ctg0155	1186662	-	515651	516245
ctg33	CMCMBB008J18	346	403	ctg0155	1186662	+	358362	358871	ctg0155	1186662	-	482794	483603
ctg36	CMCMBB043B15	0	36	ctg1093	119466	-	15507	16308	ctg0950	152388	-	60584	61395
ctg36	CMCMBB145B16	38	77	ctg1093	119466	-	6569	7034	ctg0950	152388	-	28132	28780
ctg36	CMCMBB021L10	108	192	ctg0379	633032	+	56866	57435	ctg1093	119466	-	88436	89051
ctg36	CMCMBB032J06	125	178	ctg1093	119466	-	88297	89048	ctg0379	633032	+	73482	74228
ctg36	CMCMBB145B02	254	299	ctg0309	764296	-	537151	537884	ctg0719	269925	-	238903	239620
ctg36	CMCMBB138A01	306	332	ctg0309	764296	-	603747	604436	ctg0309	764296	+	546321	547040
ctg36	CMCMBB172M14	473	551	ctg0309	764296	-	733093	733736	ctg0309	764296	+	574638	574867
ctg46	CMCMBB102B09	0	45	ctg0035	2284363	+	1165021	1165681	ctg0035	2284363	-	1284432	1285140
ctg46	CMCMBB059I10	43	97	ctg0035	2284363	+	1216985	1217707	ctg0035	2284363	-	1333381	1334091
ctg46	CMCMBB141K19	63	111	ctg0035	2284363	+	1182470	1183154	ctg0035	2284363	-	1306872	1307416
ctg46	CMCMBB031F02	361	414	ctg0035	2284363	-	1178758	1179560	ctg0035	2284363	+	1063267	1064078
ctg46	CMCMBB156G06	451	477	ctg0035	2284363	-	1070912	1071642	ctg0035	2284363	+	964743	965386
ctg46	CMCMBB096B21	525	570	ctg0035	2284363	+	946690	947479	ctg0035	2284363	-	1033235	1033992
ctg48	CMCMBB068A22	72	115	ctg0116	1425877	-	1154062	1154831
ctg48	CMCMBB016F19	100	170	ctg0116	1425877	+	1116884	1117597	ctg0116	1425877	-	1222082	1222667
ctg48	CMCMBB076M19	176	250	ctg0116	1425877	+	1108397	1108814	ctg0116	1425877	-	1231225	1231758
ctg50	CMCMBB052A02	37	112	ctg0121	1405239	+	10738	11281
ctg50	CMCMBB192I20	187	370	ctg0121	1405239	+	71375	72060	ctg0121	1405239	-	186996	187765
ctg50	CMCMBB127K23	367	431	ctg0121	1405239	+	242159	242644	ctg0121	1405239	-	398109	398848
ctg50	CMCMBB050K16	438	483	ctg1972	35673	-	18580	19329	ctg0121	1405239	+	218283	218924
ctg50	CMCMBB006K02	516	569	ctg0121	1405239	-	401464	402193	ctg0121	1405239	+	322767	323304
ctg50	CMCMBB008C02	516	574	ctg0121	1405239	-	367782	368016	ctg0121	1405239	+	248153	248908
ctg53	CMCMBB130N21	0	45	ctg0494	482765	+	306814	307258	ctg0494	482765	-	355347	356174
ctg53	CMCMBB103J12	303	329	ctg0011	3364811	+	2835987	2836573	ctg0504	462198	+	363812	364411
ctg53	CMCMBB065I12	392	440	ctg0504	462198	+	312813	313648	ctg0504	462198	-	451656	452454
ctg53	CMCMBB006H20	401	438	ctg0504	462198	-	419727	420343
ctg57	CMCMBB111N01	36	72	ctg0016	3157890	+	354699	355073	ctg0016	3157890	-	457179	457827
ctg57	CMCMBB179N04	47	109	ctg0016	3157890	+	303462	304176	ctg0016	3157890	-	418072	418605
ctg57	CMCMBB066K08	349	414	ctg0250	901502	-	641207	641941	ctg0250	901502	+	505697	506451
ctg57	CMCMBB057K11	377	436	ctg0250	901502	+	442587	443349	ctg0250	901502	-	565685	566481
ctg57	CMCMBB043I17	422	477	ctg0250	901502	+	377765	378448	ctg0250	901502	-	499898	500566
ctg57	CMCMBB078M19	473	572	ctg0250	901502	+	319761	320453	ctg0250	901502	-	434331	435096
ctg57	CMCMBB143O22	598	663	ctg0250	901502	-	349672	350417	ctg0250	901502	+	239718	240523
ctg57	CMCMBB105J22	689	707	ctg0250	901502	-	157265	157937	ctg0250	901502	+	42815	43455
ctg57	CMCMBB008D08	929	970	ctg0120	1418038	+	1205272	1206096	ctg0120	1418038	-	1319625	1320439
ctg57	CMCMBB101D09	1187	1220	ctg0120	1418038	-	1044875	1045611	ctg0120	1418038	+	927662	928356
ctg57	CMCMBB084C19	1741	1831	ctg0120	1418038	+	313496	314167	ctg0120	1418038	-	445052	445590
ctg57	CMCMBB081O12	1759	1844	ctg0120	1418038	-	429808	430404
ctg57	CMCMBB007G17	1849	1944	ctg0120	1418038	-	300289	301056	ctg0120	1418038	+	187384	188107
ctg57	CMCMBB034N12	1854	1908	ctg0120	1418038	-	307675	308544	ctg0120	1418038	+	221968	222795
ctg57	CMCMBB172C11	2008	2046	ctg0120	1418038	+	62458	62714
ctg58	CMCMBB121M13	61	96	ctg0172	1156018	-	1085412	1086177
ctg58	CMCMBB058G15	224	277	ctg0172	1156018	-	928882	929258	ctg0172	1156018	+	835227	836005
ctg58	CMCMBB171M02	398	471	ctg0172	1156018	+	605179	605908	ctg0172	1156018	-	720969	721678
ctg58	CMCMBB037G21	452	566	ctg0172	1156018	+	587703	588461	ctg0172	1156018	-	720920	721697
ctg63	CMCMBB055E18	60	128	ctg0026	2605298	-	1446076	1446770	ctg0026	2605298	+	1345921	1346659
ctg63	CMCMBB074G01	66	124	ctg0026	2605298	-	1480486	1480991	ctg0026	2605298	+	1370325	1371024
ctg63	CMCMBB012K19	229	327	ctg0026	2605298	-	1273544	1274353	ctg0026	2605298	+	1128013	1128743
ctg63	CMCMBB174G05	276	351	ctg0026	2605298	-	1203496	1204110	ctg0026	2605298	+	1065968	1066646
ctg63	CMCMBB157H12	358	455	ctg0026	2605298	-	1139530	1140179	ctg0026	2605298	+	1021437	1022077
ctg63	CMCMBB144A22	632	722	ctg0026	2605298	+	862316	862505	ctg0026	2605298	-	1020732	1021336
ctg63	CMCMBB007K08	665	715	ctg0026	2605298	-	989431	989828	ctg0026	2605298	+	874471	875282
ctg63	CMCMBB119K11	710	736	ctg0026	2605298	-	885991	886803
ctg67	CMCMBB132F24	31	75	ctg0007	3754377	+	1029842	1030597	ctg0007	3754377	-	1165663	1166130
ctg67	CMCMBB063M08	46	108	ctg0007	3754377	-	1205775	1206158
ctg67	CMCMBB081P16	70	171	ctg0007	3754377	-	1216881	1217638	ctg0007	3754377	+	1099471	1099781
ctg67	CMCMBB026P15	236	294	ctg0007	3754377	-	1274051	1274281	ctg0007	3754377	+	1134826	1135440
ctg67	CMCMBB101J19	249	276	ctg0007	3754377	-	1251555	1252224	ctg0007	3754377	+	1145164	1145901
ctg67	CMCMBB059M01	295	361	ctg0007	3754377	-	1322411	1323136	ctg0007	3754377	+	1167521	1168298
ctg67	CMCMBB148N14	383	416	ctg0007	3754377	-	1465081	1465601	ctg0007	3754377	+	1369780	1370593
ctg67	CMCMBB145D22	391	437	ctg0007	3754377	-	1482505	1482780
ctg69	CMCMBB191E09	0	161	ctg0392	614274	-	84428	85077	ctg0544	417424	+	340473	340968
ctg69	CMCMBB057N16	61	132	ctg0544	417424	+	335897	336353	ctg0392	614274	-	70405	71170
ctg69	CMCMBB019L15	67	124	ctg0392	614274	-	43085	43669	ctg0544	417424	+	335531	336118
ctg69	CMCMBB179A13	73	183	ctg0392	614274	+	18322	18452	ctg0392	614274	-	166621	166964
ctg69	CMCMBB176C21	88	161	ctg0392	614274	-	107650	108138	ctg0544	417424	+	393176	393687
ctg69	CMCMBB125D02	220	264	ctg0392	614274	-	265279	266073	ctg0392	614274	+	102869	103694
ctg69	CMCMBB038N17	227	271	ctg0392	614274	+	154235	154983	ctg0392	614274	-	316165	316925
ctg69	CMCMBB015J06	330	389	ctg0392	614274	+	201496	201997	ctg0392	614274	-	365204	366030
ctg69	CMCMBB061J08	422	480	ctg0392	614274	+	366441	366733	ctg0392	614274	-	485315	485760
ctg69	CMCMBB167J06	431	511	ctg0392	614274	+	353236	353996	ctg0392	614274	-	472259	472963
ctg69	CMCMBB125E03	484	515	ctg0044	2117142	+	13564	13927	ctg0044	2117142	-	128943	129715
ctg69	CMCMBB135E03	564	609	ctg0392	614274	+	312631	313308	ctg0392	614274	+	533790	534487
ctg69	CMCMBB024N24	570	613	ctg0392	614274	+	352341	353114	ctg0392	614274	+	519155	519940
ctg69	CMCMBB078I04	905	1025	ctg0058	1919909	+	1663457	1664202	ctg0058	1919909	-	1813259	1814065
ctg69	CMCMBB067C21	949	1024	ctg0058	1919909	-	1834546	1835327
ctg69	CMCMBB170M02	1023	1120	ctg0058	1919909	+	1695027	1695707
ctg69	CMCMBB117A06	1069	1121	ctg0058	1919909	+	1695777	1695916	ctg0058	1919909	-	1816904	1817647
ctg70	CMCMBB145F08	238	292	ctg0004	4337511	+	963062	963607
ctg70	CMCMBB168E11	258	290	ctg0004	4337511	-	1079956	1080643	ctg0004	4337511	+	1019619	1020096
ctg76	CMCMBB053E11	51	94	ctg0368	651144	-	418705	419367	ctg0368	651144	+	286325	287054
ctg76	CMCMBB185N21	108	166	ctg0368	651144	-	336003	336713	ctg0368	651144	+	221468	222131
ctg76	CMCMBB135G20	112	153	ctg0368	651144	-	304384	305137	ctg0368	651144	+	206000	206805
ctg76	CMCMBB074K09	141	205	ctg0368	651144	-	315782	316399	ctg0368	651144	+	187154	187787
ctg76	CMCMBB126K13	515	607	ctg0219	982342	-	910885	911602	ctg0219	982342	+	799962	800682
ctg76	CMCMBB006J17	602	645	ctg0219	982342	-	832691	833504	ctg0219	982342	+	744985	745771
ctg76	CMCMBB141B04	632	689	ctg0100	1526442	+	373079	373563
ctg76	CMCMBB008E16	633	685	ctg0219	982342	+	633392	633652	ctg0219	982342	-	778667	779564
ctg76	CMCMBB060C06	711	776	ctg0219	982342	-	742198	742947	ctg0219	982342	+	611702	612445
ctg76	CMCMBB109I04	729	807	ctg0219	982342	-	670123	670903	ctg0219	982342	+	560540	561159
ctg76	CMCMBB112C24	1002	1034	ctg0219	982342	+	314955	315810	ctg0219	982342	-	437041	437841
ctg76	CMCMBB011L13	1037	1115	ctg0219	982342	+	90687	91277
ctg76	CMCMBB022I01	1089	1200	ctg0242	922101	-	23055	23669	ctg0219	982342	-	131498	132085
ctg76	CMCMBB095P15	1109	1182	ctg0219	982342	-	105231	105886	ctg0242	922101	-	11359	12050
ctg76	CMCMBB072I07	1156	1223	ctg0219	982342	+	52465	53165	ctg0219	982342	-	179724	180363
ctg76	CMCMBB171K06	1283	1364	ctg0242	922101	-	191711	192437	ctg0242	922101	+	60872	61604
ctg76	CMCMBB110N09	1355	1378	ctg0242	922101	+	61105	61773	ctg0242	922101	-	192052	192787
ctg76	CMCMBB122O13	1379	1451	ctg0242	922101	-	277597	278255
ctg76	CMCMBB169A08	1405	1470	ctg0242	922101	+	200778	201433	ctg0242	922101	-	338579	339350
ctg76	CMCMBB057A12	1506	1582	ctg0242	922101	+	373474	374041
ctg76	CMCMBB048A06	1670	1727	ctg0242	922101	-	718612	719365	ctg0242	922101	+	589519	590279
ctg76	CMCMBB118F22	1680	1712	ctg0242	922101	-	729278	730048
ctg76	CMCMBB025D21	1804	1848	ctg0242	922101	-	793019	793761	ctg0242	922101	+	715267	715485
ctg76	CMCMBB100B06	1839	1900	ctg0242	922101	+	715271	715480	ctg0242	922101	-	856107	856806
ctg76	CMCMBB085I15	1960	2042	ctg0242	922101	+	879135	879711
ctg76	CMCMBB176P09	1980	2041	ctg0823	208224	+	2758	3433	ctg0823	208224	-	147415	148011
ctg76	CMCMBB075N16	2051	2120	ctg0823	208224	-	155000	155408
ctg78	CMCMBB157N03	0	137	ctg0543	417525	-	187198	188023	ctg0543	417525	+	100431	101223
ctg78	CMCMBB029B08	63	123	ctg0543	417525	-	189484	189784	ctg0160	1182212	-	744810	745577
ctg78	CMCMBB168K12	191	266	ctg0044	2117142	-	1300651	1301528	ctg0543	417525	+	50962	51821
ctg79	CMCMBB006L08	0	63	ctg0493	481887	-	439984	440755
ctg79	CMCMBB044L06	13	43	ctg0493	481887	-	412345	413020
ctg90	CMCMBB184P18	0	41	ctg0008	3531624	-	1414516	1415285	ctg0008	3531624	+	1308233	1309010
ctg90	CMCMBB164D10	1	46	ctg0008	3531624	+	1308308	1308876	ctg0008	3531624	-	1436755	1437374
ctg90	CMCMBB066B15	52	130	ctg0418	573814	-	151450	152049	ctg0008	3531624	-	1382760	1383229
ctg90	CMCMBB015B11	71	152	ctg0008	3531624	-	1375984	1376298
ctg90	CMCMBB150C06	194	248	ctg0008	3531624	+	1184569	1185125	ctg0008	3531624	-	1295369	1295926
ctg90	CMCMBB039L08	206	244	ctg0008	3531624	-	1281585	1282053	ctg0008	3531624	+	1180070	1180878
ctg90	CMCMBB168M15	541	603	ctg0008	3531624	+	918802	919290	ctg0008	3531624	-	1025200	1025742
ctg90	CMCMBB074E14	544	613	ctg0008	3531624	+	907427	907878
ctg90	CMCMBB032K10	654	699	ctg0008	3531624	+	822077	822871	ctg0008	3531624	-	940513	941272
ctg90	CMCMBB069D13	662	694	ctg0008	3531624	+	843462	843924	ctg0008	3531624	-	905883	906731
ctg90	CMCMBB047D19	721	786	ctg0332	710401	-	340663	340882
ctg90	CMCMBB121P10	926	951	ctg0025	2708051	+	887527	888230
ctg90	CMCMBB186P19	933	985	ctg0025	2708051	-	962586	963136	ctg0025	2708051	+	860761	861458
ctg90	CMCMBB114L09	1029	1055	ctg0337	702060	+	170962	171502	ctg0337	702060	-	302857	303507
ctg90	CMCMBB003F12	1120	1173	ctg0337	702060	-	463805	464313	ctg0337	702060	+	353753	354409
ctg90	CMCMBB070E01	1241	1318	ctg0337	702060	-	513463	513770	ctg0337	702060	+	389381	390175
ctg90	CMCMBB077J18	1241	1321	ctg0337	702060	+	389380	390113	ctg0337	702060	-	520575	521312
ctg90	CMCMBB050N10	1471	1539	ctg0337	702060	+	543321	544108	ctg0727	266045	+	178113	178709
ctg90	CMCMBB038M09	1536	1602	ctg0727	266045	-	204876	205064	ctg0727	266045	+	53371	53697
ctg90	CMCMBB012H16	1564	1612	ctg0727	266045	-	202234	203055	ctg0727	266045	+	87697	88465
ctg91	CMCMBB032C15	254	318	ctg0050	2038052	+	1851051	1851870	ctg0050	2038052	-	1964700	1965469
ctg91	CMCMBB063J17	309	367	ctg0050	2038052	-	2018058	2018666	ctg0050	2038052	+	1908578	1909209
ctg91	CMCMBB185G18	453	510	ctg1101	117995	-	48826	49569	ctg0050	2038052	+	1965573	1966329
ctg92	CMCMBB031M16	116	172	ctg0053	1957476	+	1494517	1495313	ctg0053	1957476	-	1626627	1627365
ctg92	CMCMBB094F05	138	204	ctg0053	1957476	+	1528312	1528821	ctg0053	1957476	-	1626260	1626984
ctg92	CMCMBB154N07	214	251	ctg0053	1957476	+	1555586	1556116	ctg0053	1957476	-	1668240	1668961
ctg92	CMCMBB044K12	217	263	ctg0053	1957476	+	1560570	1561390	ctg0053	1957476	-	1665650	1666453
ctg92	CMCMBB118I22	236	298	ctg0053	1957476	-	1668505	1668932	ctg0053	1957476	+	1559601	1560304
ctg92	CMCMBB033F03	457	513	ctg0075	1746278	+	1146015	1146396	ctg0075	1746278	-	1239429	1239822
ctg92	CMCMBB072B13	587	624	ctg0053	1957476	+	1848564	1849258	ctg0012	3329766	-	2356064	2356829
ctg92	CMCMBB187M02	590	636	ctg0012	3329766	-	2359817	2360515
ctg92	CMCMBB072I03	671	724	ctg0053	1957476	+	1807718	1808284	ctg0012	3329766	-	2316169	2316852
ctg97	CMCMBB014C13	38	121	ctg1217	95893	+	84130	84858	ctg0820	208734	+	100423	101239
ctg97	CMCMBB137G07	87	146	ctg0820	208734	+	126447	127045	ctg0820	208734	-	29286	29747
ctg97	CMCMBB183I12	150	205	ctg1737	48487	+	20867	21662	ctg0820	208734	-	99635	100365
ctg102	CMCMBB161J24	44	107	ctg0644	327336	-	121973	122727	ctg0644	327336	+	5978	6794
ctg102	CMCMBB028A08	234	289	ctg0644	327336	+	272948	273132	ctg0083	1649013	-	4502	5293
ctg102	CMCMBB066B09	237	305	ctg0644	327336	+	272077	272522	ctg1061	125165	-	117358	118076
ctg102	CMCMBB141N19	486	523	ctg0083	1649013	-	322241	323012	ctg0053	1957476	+	725941	726728
ctg109	CMCMBB107E09	35	116	ctg0749	243910	+	105639	105767
ctg109	CMCMBB145P19	47	107	ctg0001	6584328	-	724077	724656	ctg0001	6584328	+	562445	563171
ctg109	CMCMBB028F20	181	240	ctg0001	6584328	+	524375	524928
ctg109	CMCMBB135C18	197	237	ctg0001	6584328	+	523848	524391
ctg109	CMCMBB009B03	265	316	ctg0001	6584328	-	529799	530545
ctg109	CMCMBB034P04	286	326	ctg0001	6584328	-	490970	491693	ctg0001	6584328	+	342941	343498
ctg109	CMCMBB003F10	288	324	ctg0001	6584328	-	466439	466889
ctg109	CMCMBB162M06	295	395	ctg0001	6584328	+	449950	450663	ctg0001	6584328	-	556937	557682
ctg109	CMCMBB164F14	324	396	ctg0001	6584328	-	604536	605284	ctg0001	6584328	+	488008	488373
ctg109	CMCMBB167E10	384	426	ctg0001	6584328	-	636104	636824	ctg0001	6584328	+	505906	506679
ctg109	CMCMBB176B20	389	471	ctg0001	6584328	+	562429	563078	ctg0001	6584328	-	680287	681018
ctg109	CMCMBB043A11	409	456	ctg0001	6584328	+	566705	567258
ctg109	CMCMBB052P21	416	443	ctg0001	6584328	+	547005	547606	ctg0001	6584328	-	675800	676517
ctg109	CMCMBB022E06	479	537	ctg0001	6584328	+	638577	639142	ctg0001	6584328	-	754827	755369
ctg109	CMCMBB010F04	490	527	ctg0001	6584328	+	653332	653962	ctg0001	6584328	-	757672	758493
ctg109	CMCMBB188H12	537	707	ctg0001	6584328	-	841824	842490
ctg109	CMCMBB083J06	653	692	ctg0001	6584328	-	894722	895278	ctg0001	6584328	+	773060	773721
ctg109	CMCMBB116P10	654	683	ctg0001	6584328	-	834534	835294
ctg109	CMCMBB033G01	783	835	ctg1344	78425	+	556	918
ctg109	CMCMBB106F13	789	838	ctg0001	6584328	+	913304	914165	ctg0001	6584328	-	1051403	1052235
ctg109	CMCMBB077B09	884	960	ctg0001	6584328	-	1182065	1182795	ctg0001	6584328	+	1047288	1047775
ctg109	CMCMBB166A24	885	951	ctg0001	6584328	-	1164039	1164763	ctg0001	6584328	-	6105751	6106417
ctg110	CMCMBB158E24	0	42	ctg0060	1876295	-	89762	90548	ctg0604	359550	+	352563	353306
ctg114	CMCMBB117N23	80	123	ctg0323	728924	-	695836	696621
ctg114	CMCMBB048E03	247	333	ctg0030	2528805	-	544851	545616	ctg0030	2528805	+	420680	421484
ctg115	CMCMBB140K07	73	119	ctg0096	1553474	-	1463275	1463978	ctg0096	1553474	+	1345384	1346038
ctg115	CMCMBB131A24	485	529	ctg0096	1553474	-	1329915	1330640
ctg115	CMCMBB186M10	523	580	ctg0096	1553474	-	1327709	1328428	ctg0096	1553474	+	1218724	1219468
ctg115	CMCMBB113H16	646	683	ctg0096	1553474	-	1119502	1120331	ctg0096	1553474	+	1008632	1009468
ctg115	CMCMBB142C22	646	695	ctg0096	1553474	-	1181569	1182227	ctg0096	1553474	+	1033305	1033787
ctg115	CMCMBB145H05	806	847	ctg0096	1553474	-	957764	958236	ctg0096	1553474	+	845961	846593
ctg115	CMCMBB041F09	889	936	ctg0096	1553474	-	901836	902626
ctg115	CMCMBB156F04	949	983	ctg0096	1553474	-	845258	845952	ctg0096	1553474	+	743158	743862
ctg115	CMCMBB084H22	975	1043	ctg0096	1553474	-	841767	842462
ctg115	CMCMBB119A08	1009	1060	ctg0096	1553474	+	686207	686941	ctg0096	1553474	-	817564	818284
ctg115	CMCMBB014D20	1238	1301	ctg0096	1553474	-	663488	664222	ctg0096	1553474	+	512802	513173
ctg115	CMCMBB016K10	1393	1449	ctg0096	1553474	+	374675	375386	ctg0096	1553474	-	488800	489594
ctg115	CMCMBB125E04	1399	1447	ctg1666	52056	+	11340	11776	ctg0102	1515906	-	28320	29120
ctg115	CMCMBB181N16	1479	1511	ctg0096	1553474	+	330263	330382
ctg115	CMCMBB068G20	1529	1599	ctg0096	1553474	+	252536	253100
ctg115	CMCMBB078H24	1591	1677	ctg0096	1553474	+	225760	226321	ctg0096	1553474	-	328575	329239
ctg128	CMCMBB030L09	34	69	ctg0173	1154755	-	498123	498907
ctg128	CMCMBB107B17	85	190	ctg0054	1940224	+	864332	864979	ctg0339	698187	-	218664	219378
ctg128	CMCMBB062M06	115	163	ctg0054	1940224	-	870979	871482	ctg0054	1940224	+	754053	754590
ctg128	CMCMBB024A22	210	253	ctg1432	70066	+	12334	13021	ctg0054	1940224	+	977736	978500
ctg128	CMCMBB185I12	219	276	ctg0054	1940224	-	1035138	1035807	ctg0054	1940224	+	928997	929695
ctg128	CMCMBB129H08	352	397	ctg0054	1940224	-	1273114	1273891	ctg0054	1940224	+	1132171	1132926
ctg128	CMCMBB044G01	437	527	ctg0054	1940224	-	1204409	1205090	ctg0054	1940224	+	1101010	1101735
ctg128	CMCMBB134L21	501	553	ctg0054	1940224	+	1267726	1268419	ctg0054	1940224	-	1382547	1383043
ctg128	CMCMBB143N04	549	598	ctg0054	1940224	+	1351127	1351374	ctg0054	1940224	-	1546297	1546992
ctg128	CMCMBB003C09	590	647	ctg0054	1940224	-	1658177	1658833	ctg0054	1940224	+	1537338	1538144
ctg128	CMCMBB166A11	671	765	ctg0054	1940224	+	1558901	1559543	ctg0218	982782	+	496619	497288
ctg128	CMCMBB151H13	732	798	ctg0054	1940224	-	1796297	1797021	ctg0054	1940224	+	1685080	1685852
ctg128	CMCMBB157K13	825	880	ctg0105	1489592	+	467017	467759	ctg0054	1940224	+	1773076	1773841
ctg128	CMCMBB038A12	830	883	ctg0082	1654604	-	26018	26516	ctg0054	1940224	+	1771188	1771966
ctg128	CMCMBB095F14	841	919	ctg0082	1654604	-	10456	10932	ctg0054	1940224	+	1800284	1801025
ctg128	CMCMBB071K08	959	1011	ctg0054	1940224	-	1799457	1800230	ctg0054	1940224	+	1874621	1875392
ctg128	CMCMBB055C19	1001	1070	ctg0082	1654604	-	248836	249412	ctg0082	1654604	+	131473	131807
ctg128	CMCMBB112J09	1017	1047	ctg0082	1654604	+	155405	156188	ctg0932	159647	-	22546	23408
ctg128	CMCMBB024K17	1025	1074	ctg0082	1654604	-	183763	184176	ctg0082	1654604	+	78697	79454
ctg128	CMCMBB173O07	1061	1112	ctg0082	1654604	+	20108	20749	ctg0082	1654604	-	89257	89425
ctg132	CMCMBB077G23	170	242	ctg0029	2576301	+	574054	574786	ctg0029	2576301	-	696556	697326
ctg132	CMCMBB153L17	273	323	ctg0029	2576301	+	650231	650996
ctg132	CMCMBB019P15	278	344	ctg0029	2576301	-	822135	822733
ctg132	CMCMBB023A03	302	383	ctg0029	2576301	-	881130	881779
ctg132	CMCMBB149F08	482	527	ctg0029	2576301	-	1080441	1081117	ctg0029	2576301	+	942278	942933
ctg132	CMCMBB107C17	583	632	ctg0029	2576301	-	1119783	1120544	ctg0029	2576301	+	1084072	1084771
ctg132	CMCMBB017M15	831	897	ctg0029	2576301	+	1306954	1307619
ctg132	CMCMBB033F02	835	880	ctg0029	2576301	+	1231528	1232248	ctg0029	2576301	-	1358423	1359205
ctg134	CMCMBB054P14	47	86	ctg0267	858228	+	784521	785149	ctg0129	1336845	-	28920	29441
ctg134	CMCMBB170C14	177	296	ctg0267	858228	+	610603	611272	ctg0267	858228	-	732993	733661
ctg134	CMCMBB013H15	372	436	ctg0267	858228	+	440525	440903	ctg0267	858228	-	577296	577865
ctg134	CMCMBB125G16	377	419	ctg0105	1489592	-	1082648	1083423
ctg134	CMCMBB053A04	412	464	ctg0267	858228	+	420724	421374
ctg138	CMCMBB080B16	0	36	ctg0346	690232	+	517256	518076	ctg0346	690232	-	613229	613914
ctg151	CMCMBB031G20	66	114	ctg0135	1285073	+	454624	454851	ctg0135	1285073	-	559444	559941
ctg151	CMCMBB057B04	342	403	ctg0135	1285073	+	664785	665143
ctg151	CMCMBB136D17	352	403	ctg0135	1285073	-	849075	849821	ctg0151	1210467	+	426231	426972
ctg151	CMCMBB172H11	560	623	ctg0135	1285073	-	941032	941682	ctg0746	245695	-	99431	100087
ctg151	CMCMBB166C19	722	774	ctg0017	3153612	-	2533339	2534056	ctg0017	3153612	-	2402029	2402760
ctg151	CMCMBB013J22	779	830	ctg0135	1285073	-	1238666	1239015	ctg0135	1285073	+	1137870	1138404
ctg151	CMCMBB079F03	974	1081	ctg0006	3799498	-	2690097	2690811
ctg151	CMCMBB180N04	1016	1070	ctg0006	3799498	-	2734521	2735321	ctg0006	3799498	+	2614755	2615597
ctg151	CMCMBB142A21	1141	1221	ctg0006	3799498	+	2736847	2737588	ctg0006	3799498	-	2917941	2918576
ctg151	CMCMBB131B17	1160	1208	ctg0182	1122605	+	120094	120378	ctg0182	1122605	-	224290	224987
ctg151	CMCMBB020M23	1229	1280	ctg0006	3799498	+	2918637	2919224	ctg0006	3799498	-	3031233	3031886
ctg151	CMCMBB133D14	1277	1329	ctg0006	3799498	-	3096404	3097081	ctg0006	3799498	+	2956216	2956976
ctg151	CMCMBB075H02	1317	1385	ctg0006	3799498	-	3098747	3099245	ctg0006	3799498	+	2970395	2970863
ctg151	CMCMBB058K16	1411	1487	ctg0006	3799498	+	3065501	3065930	ctg0006	3799498	-	3211905	3212670
ctg151	CMCMBB081M21	1526	1607	ctg0006	3799498	+	3261138	3261868	ctg0006	3799498	-	3338243	3338875
ctg151	CMCMBB141N06	1567	1628	ctg0006	3799498	+	3253395	3254171	ctg0006	3799498	-	3381763	3382513
ctg151	CMCMBB069N01	1595	1655	ctg0006	3799498	+	3301413	3302206
ctg151	CMCMBB034L16	1639	1664	ctg0006	3799498	-	3469828	3470653	ctg0006	3799498	+	3379553	3380296
ctg151	CMCMBB107P19	1739	1833	ctg0006	3799498	+	3505925	3506451	ctg0006	3799498	-	3612805	3613517
ctg151	CMCMBB106E15	1895	1917	ctg0006	3799498	+	3646666	3647213	ctg0006	3799498	-	3760533	3761013
ctg151	CMCMBB042F16	2066	2136	ctg0468	520303	-	96911	97697
ctg151	CMCMBB006E20	2071	2143	ctg0468	520303	-	119258	119950	ctg0468	520303	+	15955	16558
ctg151	CMCMBB028B07	2113	2173	ctg0632	338522	-	261614	262118	ctg0468	520303	+	136116	136438
ctg151	CMCMBB107K17	2241	2364	ctg0468	520303	-	433573	434316	ctg0468	520303	+	291955	292691
ctg151	CMCMBB118A22	2247	2284	ctg0468	520303	+	290836	291586
ctg152	CMCMBB133J06	104	142	ctg0791	221745	-	190570	191245	ctg0791	221745	+	70818	71112
ctg152	CMCMBB010G16	163	218	ctg0201	1039971	-	26408	27193	ctg0791	221745	-	75048	75602
ctg152	CMCMBB153K24	516	572	ctg0043	2122299	-	1707466	1708205	ctg0043	2122299	+	1589346	1590052
ctg152	CMCMBB101M07	526	559	ctg0043	2122299	+	1580431	1581210	ctg0043	2122299	-	1703449	1703993
ctg152	CMCMBB101L02	545	580	ctg0043	2122299	+	1561421	1562196	ctg0043	2122299	-	1692650	1693390
ctg152	CMCMBB184F24	549	605	ctg0043	2122299	+	1502309	1503067	ctg0043	2122299	-	1653479	1654080
ctg152	CMCMBB063L12	559	632	ctg0043	2122299	+	1502436	1502711	ctg0043	2122299	-	1625035	1625407
ctg152	CMCMBB033A16	667	715	ctg0043	2122299	-	1505272	1505731
ctg152	CMCMBB004K24	853	902	ctg0043	2122299	-	1306892	1307612	ctg0043	2122299	+	1159170	1160043
ctg152	CMCMBB076G11	913	1000	ctg0043	2122299	+	1051935	1052439	ctg0043	2122299	-	1203180	1203768
ctg152	CMCMBB054M15	933	990	ctg0043	2122299	-	1150680	1151041	ctg0043	2122299	+	1042256	1042964
ctg152	CMCMBB015H03	1057	1130	ctg0043	2122299	+	918254	919026	ctg0043	2122299	-	1077671	1078427
ctg152	CMCMBB080M04	1095	1174	ctg0043	2122299	-	1046493	1046950	ctg0043	2122299	+	916967	917475
ctg152	CMCMBB138J20	1110	1159	ctg0043	2122299	+	918254	918675	ctg0043	2122299	-	1047765	1048147
ctg152	CMCMBB173P16	1198	1230	ctg0043	2122299	+	858251	858939
ctg152	CMCMBB167L08	1374	1462	ctg0043	2122299	+	701923	702659	ctg0043	2122299	-	813483	814030
ctg152	CMCMBB066D19	1508	1572	ctg0043	2122299	+	525909	526478
ctg152	CMCMBB140I02	1515	1565	ctg0043	2122299	+	511105	511727	ctg0043	2122299	-	635436	636141
ctg152	CMCMBB076E10	1548	1592	ctg0043	2122299	+	1211047	1211788	ctg0043	2122299	-	645975	646756
ctg152	CMCMBB134N21	1596	1638	ctg0043	2122299	+	488635	489339	ctg0043	2122299	-	602295	602890
ctg152	CMCMBB123G06	1599	1634	ctg0043	2122299	+	525122	525826	ctg0043	2122299	-	646127	646715
ctg152	CMCMBB003N16	1605	1652	ctg0043	2122299	+	485516	486381
ctg152	CMCMBB003B11	1626	1670	ctg0043	2122299	+	473603	474366
ctg162	CMCMBB100C10	135	170	ctg0661	315188	+	88913	89769
ctg162	CMCMBB183D12	135	223	ctg0527	438016	-	426989	427705	ctg0527	438016	+	237601	237970
ctg164	CMCMBB007M19	0	50	ctg0305	772860	-	421105	421903
ctg164	CMCMBB177A14	117	153	ctg0305	772860	+	308163	308767	ctg0305	772860	-	404682	405300
ctg164	CMCMBB175A21	187	276	ctg0305	772860	+	414108	414701	ctg0305	772860	-	534905	535451
ctg164	CMCMBB127H24	279	301	ctg0056	1934236	-	550400	550517	ctg0056	1934236	+	416960	417743
ctg164	CMCMBB064D18	324	413	ctg0305	772860	-	708676	709137	ctg0305	772860	+	553628	554026
ctg164	CMCMBB063H04	429	490	ctg0383	629881	-	55065	55543	ctg0305	772860	+	725181	725722
ctg164	CMCMBB008D09	441	486	ctg0383	629881	-	35967	36757	ctg0305	772860	+	709152	709932
ctg164	CMCMBB029N11	530	607	ctg0383	629881	-	223422	224005	ctg0383	629881	+	111499	112101
ctg164	CMCMBB150N23	584	637	ctg0383	629881	+	178923	179480	ctg0383	629881	-	306346	307105
ctg164	CMCMBB057F20	890	969	ctg0383	629881	+	530121	530370
ctg164	CMCMBB077L02	906	970	ctg0047	2060207	-	116194	116869	ctg0047	2060207	+	459708	460465
ctg164	CMCMBB186B18	1292	1346	ctg0014	3218296	-	335233	335966
ctg164	CMCMBB029I08	1297	1345	ctg0014	3218296	-	335431	335849	ctg0770	230549	-	156008	156575
ctg164	CMCMBB106E04	1553	1654	ctg0014	3218296	+	561882	562613	ctg0014	3218296	-	695623	696454
ctg164	CMCMBB026K08	1653	1715	ctg0014	3218296	-	775680	776213	ctg0014	3218296	+	661045	661231
ctg164	CMCMBB110L15	1661	1684	ctg0014	3218296	+	673159	673749	ctg0014	3218296	-	801017	801198
ctg164	CMCMBB109E07	1814	1939	ctg0014	3218296	-	1019909	1020652	ctg0014	3218296	+	883628	884390
ctg164	CMCMBB146H24	1838	1892	ctg0014	3218296	+	875455	876179	ctg0014	3218296	-	1009865	1010628
ctg164	CMCMBB044D16	1961	2018	ctg0014	3218296	-	1157973	1158530
ctg165	CMCMBB088F16	9	70	ctg0177	1142795	-	31626	32293
ctg165	CMCMBB114D05	9	38	ctg0177	1142795	-	22626	23446	ctg0349	685097	-	108635	109369
ctg165	CMCMBB161I07	307	371	ctg0081	1660164	-	987537	988227	ctg0349	685097	-	320242	320987
ctg165	CMCMBB072D17	379	432	ctg0349	685097	+	308257	308886	ctg0349	685097	-	412779	413472
ctg165	CMCMBB185C24	494	538	ctg0349	685097	+	410541	411289	ctg0349	685097	-	531915	532529
ctg165	CMCMBB188G22	559	661	ctg0349	685097	+	517987	518752	ctg0349	685097	-	627433	628186
ctg165	CMCMBB169N24	584	667	ctg0349	685097	-	660083	660759
ctg165	CMCMBB068G08	720	774	ctg0349	685097	+	632887	633223	ctg0029	2576301	-	60892	61570
ctg166	CMCMBB030F20	0	61	ctg0164	1173179	+	711868	712466	ctg0162	1176600	-	1042664	1043528
ctg166	CMCMBB066A22	29	89	ctg0951	152399	-	21213	21968	ctg0951	152399	-	11011	11664
ctg166	CMCMBB038E05	53	89	ctg0951	152399	-	11201	11713	ctg0265	862754	+	94361	94850
ctg166	CMCMBB134L17	56	103	ctg0951	152399	-	63820	64499
ctg166	CMCMBB185N24	60	139	ctg0162	1176600	-	985728	986361	ctg0951	152399	-	107442	108009
ctg166	CMCMBB050J22	177	238	ctg0044	2117142	+	1789491	1790215	ctg0951	152399	+	63774	64428
ctg166	CMCMBB044J16	186	235	ctg0951	152399	+	91129	91619
ctg166	CMCMBB118F13	343	383	ctg0951	152399	+	110846	111628	ctg0162	1176600	+	1077151	1078008
ctg166	CMCMBB051E12	383	436	ctg0941	156291	-	130500	131192
ctg166	CMCMBB150A12	388	435	ctg0941	156291	-	129097	129713
ctg167	CMCMBB144C14	0	83	ctg0116	1425877	+	967695	968248	ctg0116	1425877	-	1112133	1112783
ctg167	CMCMBB055E05	36	95	ctg0116	1425877	-	1105927	1106592	ctg0116	1425877	+	994975	995714
ctg167	CMCMBB031E08	204	259	ctg0116	1425877	+	833215	833598	ctg0116	1425877	-	952841	953331
ctg167	CMCMBB147M17	217	259	ctg0116	1425877	+	790594	790984	ctg0116	1425877	-	928865	929617
ctg167	CMCMBB047A23	294	352	ctg0116	1425877	+	790603	790983	ctg0116	1425877	-	915695	915828
ctg169	CMCMBB023B17	37	104	ctg0178	1134512	+	295619	296380	ctg0178	1134512	-	426748	427400
ctg169	CMCMBB020C07	42	101	ctg0178	1134512	+	281387	281695	ctg0178	1134512	-	422960	423575
ctg169	CMCMBB065E14	261	307	ctg0178	1134512	+	300870	301598	ctg0178	1134512	-	395730	396443
ctg169	CMCMBB135I04	335	390	ctg0178	1134512	-	602449	602769	ctg0178	1134512	+	501087	501834
ctg169	CMCMBB136J07	408	484	ctg0382	630247	+	422258	423004	ctg0382	630247	-	320102	320868
ctg169	CMCMBB143E18	420	469	ctg0178	1134512	+	595693	596364
ctg169	CMCMBB152F08	426	468	ctg0178	1134512	+	608388	608814	ctg0178	1134512	-	711084	711811
ctg169	CMCMBB142F05	527	571	ctg0178	1134512	+	657512	658230	ctg0178	1134512	-	788536	789195
ctg169	CMCMBB126M24	614	655	ctg0178	1134512	+	670028	670746	ctg0178	1134512	-	787299	788006
ctg169	CMCMBB105I10	619	642	ctg0929	161554	+	20081	20659	ctg0178	1134512	+	712033	712218
ctg169	CMCMBB165F04	773	825	ctg0178	1134512	-	1022159	1022745	ctg0178	1134512	+	893582	894140
ctg169	CMCMBB143E17	874	911	ctg0107	1484774	+	939886	940567	ctg0178	1134512	+	996783	997462
ctg169	CMCMBB149I24	877	910	ctg0107	1484774	+	939932	940537	ctg0178	1134512	+	1017384	1017747
ctg169	CMCMBB028J21	885	921	ctg0178	1134512	+	1085297	1085983	ctg0107	1484774	+	939858	940638
ctg170	CMCMBB035J03	40	105	ctg0197	1049842	+	1010462	1011135	ctg0928	162633	-	107777	108471
ctg170	CMCMBB154M01	228	264	ctg0928	162633	-	92060	92850	ctg0928	162633	+	3619	4410
ctg170	CMCMBB145B06	342	396	ctg0924	163970	-	108356	109036	ctg1540	60814	+	56013	56720
ctg171	CMCMBB047I04	0	60	ctg0429	554866	-	445075	445783	ctg0429	554866	+	324230	324861
ctg179	CMCMBB030L07	0	34	ctg0051	2018835	+	1105260	1105569	ctg0051	2018835	-	1231560	1231765
ctg179	CMCMBB124B14	21	71	ctg0221	977830	-	280818	281525	ctg0221	977830	+	148869	149071
ctg179	CMCMBB175A19	21	52	ctg0221	977830	+	143042	143671	ctg0221	977830	-	272713	272963
ctg179	CMCMBB168O15	47	111	ctg0221	977830	+	213721	214364	ctg0221	977830	-	273036	273543
ctg179	CMCMBB173E14	114	179	ctg0221	977830	-	372323	372969
ctg179	CMCMBB043F11	135	204	ctg0221	977830	-	406470	406925
ctg179	CMCMBB156F02	135	249	ctg0221	977830	+	303828	304424	ctg0221	977830	-	416602	417289
ctg179	CMCMBB162B10	271	384	ctg0221	977830	+	443661	444008	ctg0221	977830	-	586135	586960
ctg179	CMCMBB159G18	445	498	ctg0558	409672	-	325034	325722	ctg0558	409672	+	175846	176536
ctg180	CMCMBB177P19	140	211	ctg0266	859876	+	413252	413398
ctg180	CMCMBB160B04	218	297	ctg0266	859876	+	283940	284613
ctg180	CMCMBB179H12	334	416	ctg0266	859876	+	179190	179742	ctg0266	859876	-	296629	297117
ctg180	CMCMBB107H06	423	525	ctg0266	859876	-	276294	277069
ctg180	CMCMBB139F01	423	453	ctg0266	859876	+	110981	111649
ctg180	CMCMBB067I01	550	619	ctg0266	859876	-	119978	120715
ctg180	CMCMBB020B24	713	771	ctg0930	160280	+	4803	5344	ctg0930	160280	-	154761	155351
ctg184	CMCMBB054K05	0	51	ctg0161	1177064	-	1041652	1042371	ctg0161	1177064	+	934075	934817
ctg184	CMCMBB100B07	26	67	ctg0161	1177064	-	1041185	1041737	ctg0161	1177064	+	916737	917418
ctg184	CMCMBB043E08	128	186	ctg0161	1177064	+	1001026	1001400	ctg0161	1177064	-	1150342	1150717
ctg184	CMCMBB147M04	133	176	ctg0161	1177064	+	921856	922337	ctg0161	1177064	-	1058225	1058993
ctg184	CMCMBB149L20	145	183	ctg0161	1177064	-	1149340	1149975	ctg0161	1177064	+	1027701	1028399
ctg184	CMCMBB079F07	204	307	ctg0440	550555	-	22174	22973	ctg0161	1177064	+	1084086	1084767
ctg184	CMCMBB166E16	285	365	ctg0440	550555	-	257072	257736	ctg0440	550555	+	130327	130690
ctg184	CMCMBB023H24	402	481	ctg0440	550555	-	406397	407138	ctg0440	550555	+	274491	274962
ctg184	CMCMBB074M14	543	602	ctg0440	550555	-	509865	510458	ctg0440	550555	+	389021	389644
ctg184	CMCMBB159G01	679	716	ctg0440	550555	+	463561	464327	ctg0514	452212	-	68997	69663
ctg184	CMCMBB016C07	732	898	ctg0514	452212	+	68553	69049	ctg1138	109232	+	23259	23783
ctg184	CMCMBB015K15	1345	1426	ctg0514	452212	+	428856	429643	ctg0571	396780	-	119324	120145
ctg187	CMCMBB118E12	45	78	ctg0236	941110	-	662316	663102
ctg187	CMCMBB066N19	132	189	ctg0236	941110	+	440288	440889
ctg187	CMCMBB185L04	223	281	ctg0236	941110	-	405600	405865	ctg0236	941110	+	270157	270792
ctg187	CMCMBB078N13	245	361	ctg0236	941110	+	216730	217610	ctg0236	941110	-	324072	324754
ctg190	CMCMBB128C13	45	101	ctg0585	377188	-	72590	72742	ctg0974	147042	+	96515	97260
ctg190	CMCMBB187P10	232	280	ctg0022	3001042	-	1084676	1085386	ctg0022	3001042	+	981485	981994
ctg190	CMCMBB153D23	356	394	ctg0022	3001042	-	966982	967799	ctg0022	3001042	+	896684	897464
ctg190	CMCMBB049H19	686	745	ctg0022	3001042	-	1359458	1359909
ctg190	CMCMBB030C03	714	747	ctg0022	3001042	-	1307103	1307512	ctg0022	3001042	+	1248538	1249371
ctg190	CMCMBB138L18	844	900	ctg0022	3001042	-	1454320	1454553	ctg0022	3001042	+	1316820	1317343
ctg190	CMCMBB117G04	938	975	ctg0022	3001042	+	1441034	1441158	ctg0022	3001042	-	1592778	1593543
ctg190	CMCMBB165G19	974	1016	ctg0022	3001042	+	1471912	1472685	ctg0022	3001042	-	1586512	1587285
ctg190	CMCMBB097H15	1035	1092	ctg0022	3001042	+	1489780	1490586	ctg0022	3001042	-	1631334	1632120
ctg190	CMCMBB022A06	1180	1257	ctg0022	3001042	+	1710687	1711300	ctg0022	3001042	-	1826646	1827304
ctg191	CMCMBB167B07	0	50	ctg0317	741556	+	128972	129647	ctg0317	741556	-	258067	258643
ctg191	CMCMBB065J15	11	72	ctg0317	741556	-	258033	258514	ctg0317	741556	+	128991	129629
ctg191	CMCMBB003J01	113	141	ctg0317	741556	-	211991	212734
ctg191	CMCMBB120L17	164	202	ctg0317	741556	+	19409	20155	ctg0317	741556	-	128914	129659
ctg191	CMCMBB179P12	169	211	ctg0317	741556	-	123154	123655	ctg0317	741556	+	2817	3549
ctg191	CMCMBB105D07	235	273	ctg0317	741556	-	128040	128890	ctg0317	741556	+	2768	3589
ctg191	CMCMBB121E21	238	270	ctg0317	741556	-	117993	118761
ctg191	CMCMBB012F02	287	350	ctg0317	741556	-	212049	212355	ctg0317	741556	+	99749	100395
ctg191	CMCMBB169C24	287	343	ctg0317	741556	+	115634	116408	ctg0317	741556	-	239191	239630
ctg191	CMCMBB123J03	310	343	ctg0317	741556	-	222655	223461	ctg0317	741556	+	115608	116426
ctg192	CMCMBB165E13	56	82	ctg0150	1211298	-	1103538	1103736	ctg0150	1211298	+	1027012	1027491
ctg192	CMCMBB097L16	202	292	ctg0376	638124	+	167819	168598	ctg0376	638124	-	290815	291577
ctg192	CMCMBB127G06	332	364	ctg0376	638124	-	464440	465245	ctg0376	638124	+	343974	344401
ctg192	CMCMBB145E18	338	378	ctg0376	638124	+	365195	365643	ctg0376	638124	-	469627	469831
ctg192	CMCMBB072A23	345	424	ctg0073	1758153	+	1302949	1303675	ctg0076	1704404	-	1527032	1527712
ctg194	CMCMBB039M02	20	46	ctg0128	1348256	+	127172	128007	ctg0128	1348256	-	178850	179683
ctg194	CMCMBB192L01	73	107	ctg0128	1348256	+	118075	118709	ctg0128	1348256	-	252348	252698
ctg194	CMCMBB138N24	98	145	ctg0002	5420102	-	39715	40102	ctg0128	1348256	-	73267	74010
ctg194	CMCMBB153D17	98	152	ctg0128	1348256	+	17660	18348	ctg0128	1348256	-	140107	140267
ctg195	CMCMBB111D09	18	62	ctg0221	977830	-	634434	635090	ctg0221	977830	+	506110	506847
ctg195	CMCMBB038E19	34	84	ctg0221	977830	+	451441	451862	ctg0221	977830	-	586757	587229
ctg195	CMCMBB049M04	36	83	ctg0221	977830	+	451475	452075
ctg195	CMCMBB072B04	49	88	ctg0221	977830	-	555859	556541	ctg0221	977830	+	505629	506415
ctg195	CMCMBB020G22	245	325	ctg0221	977830	-	813343	813927	ctg0221	977830	+	687575	688179
ctg195	CMCMBB160A15	269	325	ctg0035	2284363	-	421838	422175	ctg0035	2284363	+	270451	271169
ctg195	CMCMBB060G07	324	400	ctg0221	977830	+	793928	794522
ctg195	CMCMBB026J10	407	470	ctg0221	977830	-	943380	944105	ctg0221	977830	+	823400	823706
ctg195	CMCMBB052G16	552	638	ctg0004	4337511	-	135420	136024	ctg0221	977830	+	959138	959787
ctg195	CMCMBB152O22	562	625	ctg0004	4337511	-	118050	118803	ctg0221	977830	+	944118	944865
ctg195	CMCMBB129E01	646	684	ctg0004	4337511	+	119011	119739	ctg0004	4337511	-	243073	243799
ctg195	CMCMBB184H20	786	819	ctg0004	4337511	+	264899	265618	ctg0004	4337511	-	344702	345294
ctg195	CMCMBB104I02	968	1021	ctg0004	4337511	-	461292	462053	ctg0004	4337511	+	348766	349601
ctg195	CMCMBB171H01	971	1039	ctg0004	4337511	-	516512	517234	ctg0004	4337511	+	416727	417228
ctg195	CMCMBB021F07	979	1025	ctg0004	4337511	-	495985	496557
ctg195	CMCMBB051O05	1145	1198	ctg0004	4337511	+	451648	452365	ctg0004	4337511	-	508705	509474
ctg195	CMCMBB145A16	1215	1278	ctg0004	4337511	+	586914	587684	ctg0004	4337511	-	706605	707379
ctg195	CMCMBB027K17	1247	1308	ctg0004	4337511	+	635005	635562	ctg0004	4337511	-	786691	787184
ctg195	CMCMBB019F08	1313	1374	ctg0004	4337511	-	803834	804602
ctg195	CMCMBB074I08	1318	1376	ctg0004	4337511	-	842409	842652	ctg0004	4337511	+	714688	715323
ctg195	CMCMBB071B06	1481	1547	ctg0004	4337511	-	968608	969044	ctg0004	4337511	+	825983	826700
ctg201	CMCMBB063G19	110	238	ctg0091	1575167	-	901609	902006	ctg0091	1575167	+	754591	754989
ctg201	CMCMBB145H24	159	230	ctg0091	1575167	+	819072	819617
ctg201	CMCMBB101D18	268	310	ctg0091	1575167	-	1021528	1022311	ctg0091	1575167	+	894618	894922
ctg201	CMCMBB180P09	321	338	ctg0091	1575167	-	1043106	1043764	ctg0091	1575167	+	935879	936532
ctg201	CMCMBB019H04	530	562	ctg0091	1575167	-	1299837	1300569	ctg0091	1575167	+	1249725	1250523
ctg201	CMCMBB107L03	731	834	ctg0091	1575167	+	1499059	1499661
ctg201	CMCMBB102C08	866	903	ctg0744	249307	+	90490	91235	ctg0744	249307	-	180979	181676
ctg201	CMCMBB003K22	867	905	ctg0744	249307	+	88578	89144	ctg0744	249307	-	191515	192387
ctg201	CMCMBB130H09	987	1066	ctg0920	164560	-	71879	72597	ctg1744	48018	+	4969	5667
ctg201	CMCMBB151F19	1002	1034	ctg0164	1173179	-	990767	991547	ctg0744	249307	-	15671	16208
ctg202	CMCMBB011B09	125	198	ctg0313	751060	+	212038	212782	ctg0313	751060	-	347645	348398
ctg202	CMCMBB117I04	134	188	ctg0313	751060	+	211064	211283	ctg0313	751060	+	210957	211681
ctg202	CMCMBB146L02	141	178	ctg0313	751060	+	374629	374890	ctg0313	751060	-	487423	487582
ctg202	CMCMBB144M19	148	180	ctg0828	205869	-	144703	145477	ctg0313	751060	+	464431	465169
ctg202	CMCMBB168A21	152	231	ctg0313	751060	+	219598	219907
ctg202	CMCMBB009O03	171	216	ctg0313	751060	-	373739	374378	ctg0313	751060	+	227348	228125
ctg202	CMCMBB083K07	174	200	ctg0313	751060	-	434000	434749	ctg0313	751060	+	311301	311941
ctg202	CMCMBB190P07	373	425	ctg0313	751060	+	681465	682201	ctg0243	921298	-	197583	197820
ctg202	CMCMBB010M18	390	432	ctg0243	921298	+	59431	60187	ctg0243	921298	-	206813	207321
ctg202	CMCMBB104H20	488	513	ctg0243	921298	-	419173	419584
ctg202	CMCMBB127L19	493	511	ctg0425	563809	+	439818	440263	ctg0056	1934236	-	27219	27887
ctg202	CMCMBB183H01	506	555	ctg0243	921298	-	348094	348862	ctg0243	921298	+	222361	223068
ctg202	CMCMBB137J24	513	549	ctg0243	921298	-	322397	323056	ctg0243	921298	+	209197	209996
ctg202	CMCMBB112H23	585	635	ctg0195	1054503	+	738354	739036	ctg0195	1054503	-	877794	878543
ctg202	CMCMBB069B17	601	659	ctg0195	1054503	+	838833	839635
ctg202	CMCMBB096C15	646	781	ctg0195	1054503	-	935299	936115	ctg0195	1054503	+	757821	758520
ctg202	CMCMBB037D12	768	802	ctg0195	1054503	-	801007	801748	ctg0195	1054503	+	692983	693752
ctg202	CMCMBB085N15	916	1000	ctg0195	1054503	+	376012	376541	ctg0195	1054503	-	507896	508589
ctg202	CMCMBB074D06	1022	1095	ctg0195	1054503	+	393056	393551	ctg0195	1054503	-	522446	523097
ctg202	CMCMBB132E09	1065	1110	ctg0195	1054503	-	437751	438411
ctg202	CMCMBB079G06	1144	1261	ctg0195	1054503	+	229733	229898
ctg202	CMCMBB010B05	1191	1225	ctg0195	1054503	-	373249	373957	ctg0195	1054503	+	250301	251088
ctg202	CMCMBB022A20	1310	1374	ctg0195	1054503	-	195383	195782	ctg0195	1054503	+	76204	77006
ctg202	CMCMBB059M19	1406	1462	ctg0195	1054503	-	79443	79667	ctg0322	735990	+	683219	683400
ctg202	CMCMBB055P02	1414	1472	ctg0195	1054503	-	99105	99532	ctg0195	1054503	-	98875	99558
ctg202	CMCMBB153P14	1471	1511	ctg0195	1054503	-	56869	57604
ctg202	CMCMBB011P01	1583	1623	ctg0322	735990	+	569823	570495	ctg0322	735990	-	682731	683019
ctg205	CMCMBB086O12	240	286	ctg0279	834202	+	186492	186654	ctg0279	834202	-	319880	320451
ctg205	CMCMBB005B04	261	306	ctg0279	834202	-	244889	245566	ctg0279	834202	+	175349	176132
ctg205	CMCMBB059C23	365	403	ctg0279	834202	-	376006	376622	ctg0279	834202	+	285784	286568
ctg205	CMCMBB106K17	447	499	ctg0279	834202	-	553731	554610	ctg0279	834202	+	439174	439906
ctg205	CMCMBB106A08	581	661	ctg0279	834202	+	604678	605217	ctg0279	834202	-	743911	744248
ctg205	CMCMBB061A23	597	649	ctg0279	834202	+	563083	563703	ctg0279	834202	-	681884	682689
ctg205	CMCMBB029K03	604	649	ctg0279	834202	-	729087	729612	ctg0279	834202	-	729223	729445
ctg205	CMCMBB017F22	717	803	ctg0279	834202	+	773626	774248
ctg205	CMCMBB100J17	853	884	ctg0444	543205	-	156526	157104	ctg0444	543205	+	42441	43103
ctg205	CMCMBB172K12	935	1017	ctg0444	543205	+	183527	184251	ctg0444	543205	-	289071	289609
ctg205	CMCMBB166P21	946	1057	ctg0444	543205	-	344249	345037	ctg0444	543205	+	225336	225674
ctg205	CMCMBB066I17	1014	1092	ctg0444	543205	-	442424	443145
ctg205	CMCMBB106H19	1259	1334	ctg0382	630247	-	269611	270183	ctg0382	630247	+	150728	151121
ctg205	CMCMBB052A14	1472	1538	ctg0382	630247	-	518777	519349
ctg205	CMCMBB176J04	1545	1620	ctg0382	630247	-	590234	590535	ctg0382	630247	+	489791	490404
ctg205	CMCMBB073I15	1576	1661	ctg0022	3001042	-	1322155	1322706	ctg0022	3001042	+	1199291	1199942
ctg205	CMCMBB077H23	1581	1636	ctg0382	630247	+	521305	521474	ctg0382	630247	-	626003	626704
ctg205	CMCMBB011H10	1992	2052	ctg0355	671079	+	77698	78410
ctg205	CMCMBB170F05	2062	2158	ctg0485	488925	+	129139	129834	ctg0485	488925	-	275977	276342
ctg205	CMCMBB024K21	2084	2115	ctg0485	488925	-	275949	276349
ctg205	CMCMBB162J19	2096	2180	ctg0485	488925	-	113279	113946	ctg0616	349024	-	12245	12899
ctg205	CMCMBB024K03	2142	2184	ctg0485	488925	-	125947	126576	ctg0485	488925	+	12351	13143
ctg205	CMCMBB043E10	2313	2388	ctg0616	349024	+	44918	45711	ctg0616	349024	-	165631	166398
ctg205	CMCMBB033M23	2652	2696	ctg0120	1418038	+	93656	93812
ctg205	CMCMBB057B06	2653	2710	ctg0070	1782726	-	153999	154593
ctg205	CMCMBB146P14	2654	2691	ctg0070	1782726	-	60251	60823
ctg205	CMCMBB176L22	2685	2758	ctg0070	1782726	+	95356	96023	ctg0070	1782726	-	245978	246631
ctg205	CMCMBB015N16	2791	2843	ctg1052	128871	+	8911	9286
ctg205	CMCMBB030I03	2849	2903	ctg1019	135397	-	114969	115567	ctg1052	128871	+	60813	61581
ctg205	CMCMBB109C15	2867	2954	ctg0164	1173179	-	290595	291436	ctg1019	135397	+	21733	22479
ctg205	CMCMBB125A11	2958	2988	ctg0028	2598301	+	1628642	1629268
ctg205	CMCMBB048N08	2991	3023	ctg0164	1173179	+	314392	314818	ctg0164	1173179	-	417275	417809
ctg208	CMCMBB021P22	1	36	ctg0435	554257	-	392023	392367	ctg0435	554257	+	308873	309550
ctg208	CMCMBB111K17	259	294	ctg0435	554257	-	51295	51930	ctg0926	162728	+	97702	98331
ctg208	CMCMBB152L15	359	398	ctg0926	162728	+	139632	140343	ctg0435	554257	-	95364	96160
ctg208	CMCMBB072L17	536	585	ctg0718	270352	+	221899	222550	ctg0926	162728	-	32087	32728
ctg208	CMCMBB183A24	540	590	ctg0926	162728	-	13543	14235
ctg208	CMCMBB159L17	618	708	ctg0718	270352	-	190750	191468
ctg208	CMCMBB079C21	620	694	ctg0718	270352	-	214427	215238	ctg0718	270352	+	85065	85786
ctg208	CMCMBB169A06	776	868	ctg0925	163082	+	58476	59179
ctg208	CMCMBB177E18	880	972	ctg0029	2576301	+	2443596	2444318	ctg0925	163082	+	154767	155367
ctg208	CMCMBB050E14	1307	1363	ctg0029	2576301	+	1866546	1867352	ctg0029	2576301	-	1978831	1979446
ctg208	CMCMBB101J10	1415	1452	ctg0029	2576301	+	1801942	1802563	ctg0029	2576301	-	1924655	1925110
ctg211	CMCMBB183L20	121	170	ctg0562	406991	+	199313	200147	ctg0562	406991	-	315525	316272
ctg211	CMCMBB034C13	153	240	ctg0562	406991	-	255690	256007
ctg211	CMCMBB020E13	188	256	ctg0562	406991	-	245174	245845	ctg0562	406991	+	130054	130632
ctg211	CMCMBB068N22	409	460	ctg0533	427036	+	27731	28342	ctg0533	427036	-	166348	167118
ctg211	CMCMBB183C23	526	571	ctg0533	427036	-	211930	212736	ctg0533	427036	+	125626	126376
ctg211	CMCMBB140B13	532	566	ctg0533	427036	-	219110	219722	ctg0533	427036	+	126189	126986
ctg214	CMCMBB023A19	0	66	ctg0606	357483	+	139713	140488	ctg0597	362791	+	272188	272932
ctg214	CMCMBB067L24	13	58	ctg0597	362791	+	304888	305660	ctg0606	357483	+	138607	139330
ctg214	CMCMBB033K17	22	72	ctg0606	357483	+	148114	148857	ctg0597	362791	+	285252	285990
ctg214	CMCMBB111M15	140	211	ctg0597	362791	-	243520	244307	ctg1337	79687	+	41723	42532
ctg214	CMCMBB182J06	181	232	ctg0597	362791	+	173918	174560	ctg0597	362791	-	213569	213876
ctg217	CMCMBB074B01	47	98	ctg0215	994451	+	472319	473080	ctg0215	994451	-	579827	580570
ctg217	CMCMBB123B17	55	98	ctg0215	994451	+	298955	299634	ctg0215	994451	-	502770	503487
ctg217	CMCMBB039D23	575	640	ctg0467	521014	+	114962	115685	ctg0467	521014	-	234047	234758
ctg217	CMCMBB155A09	660	776	ctg0467	521014	-	128742	129459	ctg0180	1131510	+	1054539	1055367
ctg217	CMCMBB143A13	683	751	ctg0180	1131510	-	1003020	1003508	ctg0180	1131510	+	852493	853169
ctg217	CMCMBB140E13	826	888	ctg0180	1131510	-	810856	811644	ctg0180	1131510	+	695098	695855
ctg217	CMCMBB140L21	875	928	ctg0180	1131510	+	642973	643597
ctg217	CMCMBB036J19	956	997	ctg0180	1131510	+	532724	533483	ctg0180	1131510	-	671219	671979
ctg217	CMCMBB079N24	965	1064	ctg0180	1131510	-	627792	628490
ctg217	CMCMBB025L05	1070	1146	ctg0180	1131510	+	402223	402864	ctg0180	1131510	-	531099	531535
ctg217	CMCMBB098N19	1150	1355	ctg0180	1131510	-	370992	371674	ctg0180	1131510	+	228679	229371
ctg217	CMCMBB001H11	1172	1362	ctg0453	539268	-	309740	310497	ctg0453	539268	+	124111	124792
ctg217	CMCMBB045J11	1220	1375	ctg0385	624865	+	249387	249980
ctg217	CMCMBB045L09	1236	1378	ctg0036	2275649	+	1278818	1279457	ctg0036	2275649	-	1397968	1398360
ctg217	CMCMBB099B24	1236	1344	ctg0760	237688	-	55919	56771	ctg0760	237688	+	186120	186870
ctg217	CMCMBB099H16	1255	1379	ctg0007	3754377	+	2184488	2185265	ctg0007	3754377	-	2292821	2293525
ctg217	CMCMBB045D22	1273	1396	ctg1657	52755	+	44405	45101
ctg217	CMCMBB045J20	1290	1378	ctg0002	5420102	+	2943203	2943896
ctg217	CMCMBB011E11	1414	1479	ctg0180	1131510	+	48111	48879	ctg0180	1131510	-	141408	142248
ctg217	CMCMBB014F22	1490	1558	ctg0180	1131510	-	39553	40123	ctg0264	863195	-	96641	96965
ctg217	CMCMBB058I04	1515	1544	ctg0180	1131510	-	9766	10120	ctg0264	863195	-	25486	26243
ctg217	CMCMBB130C07	1544	1576	ctg0180	1131510	-	140337	141098
ctg217	CMCMBB125L24	1547	1580	ctg0180	1131510	+	26195	26979	ctg0180	1131510	-	143297	144060
ctg217	CMCMBB034F08	1603	1670	ctg0264	863195	+	41141	41831	ctg0264	863195	-	196266	196974
ctg217	CMCMBB097E19	1700	1795	ctg0264	863195	+	188885	189637	ctg0264	863195	-	297069	297782
ctg217	CMCMBB141H15	1706	1769	ctg0264	863195	+	158561	159261	ctg0264	863195	-	264322	265035
ctg217	CMCMBB132P12	1739	1784	ctg0264	863195	-	292432	292738	ctg0264	863195	+	186942	187628
ctg217	CMCMBB013M17	1823	1885	ctg0264	863195	+	296142	296468	ctg0264	863195	-	417923	418266
ctg217	CMCMBB007J05	1830	1868	ctg0264	863195	-	415794	416484	ctg0264	863195	+	297835	298586
ctg217	CMCMBB151D13	1871	1906	ctg0264	863195	-	467679	468324	ctg0264	863195	+	360497	361074
ctg217	CMCMBB163K05	1961	2004	ctg0264	863195	-	563114	563861	ctg0264	863195	+	439943	440182
ctg217	CMCMBB042B16	1970	2028	ctg0264	863195	+	495256	495589	ctg0264	863195	-	609363	609908
ctg217	CMCMBB073P20	2131	2221	ctg0184	1101115	+	342034	342731	ctg0184	1101115	-	499307	500048
ctg217	CMCMBB148F04	2196	2222	ctg0066	1818482	+	1717092	1717489	ctg0066	1818482	-	1793904	1794303
ctg217	CMCMBB107H20	2311	2398	ctg0066	1818482	+	1558863	1559708
ctg217	CMCMBB078K09	2446	2543	ctg0066	1818482	-	1671720	1672468
ctg217	CMCMBB107A07	2446	2535	ctg0066	1818482	-	1588859	1589723	ctg0066	1818482	+	1459373	1460212
ctg217	CMCMBB155D11	2475	2515	ctg0066	1818482	+	1499368	1499904	ctg0066	1818482	-	1638291	1638969
ctg217	CMCMBB017F15	2550	2578	ctg0066	1818482	-	1558055	1558848
ctg217	CMCMBB021B23	2582	2612	ctg0066	1818482	-	1471095	1471803	ctg0066	1818482	+	1411262	1411942
ctg217	CMCMBB142A06	2718	2758	ctg0066	1818482	+	1301000	1301462
ctg217	CMCMBB158A16	2718	2758	ctg0066	1818482	+	1279088	1279776
ctg217	CMCMBB060O05	2786	2849	ctg0066	1818482	+	1188896	1189551	ctg0066	1818482	-	1324381	1325168
ctg217	CMCMBB146C21	2800	2844	ctg0066	1818482	+	1151883	1152307	ctg0066	1818482	-	1274988	1275583
ctg217	CMCMBB023L04	2894	2942	ctg0066	1818482	+	1045670	1046346	ctg0066	1818482	-	1189215	1190022
ctg217	CMCMBB108I05	3011	3112	ctg0066	1818482	-	1003148	1003717	ctg0066	1818482	+	894768	895490
ctg218	CMCMBB095I17	0	93	ctg0035	2284363	+	421185	421591	ctg0035	2284363	-	534329	534953
ctg218	CMCMBB015I02	24	79	ctg0035	2284363	+	421819	422260	ctg0035	2284363	-	536869	537466
ctg218	CMCMBB162M11	56	121	ctg0035	2284363	+	382743	383367	ctg0035	2284363	-	523961	524623
ctg218	CMCMBB044M12	163	236	ctg0035	2284363	-	367184	367805
ctg218	CMCMBB158H06	280	319	ctg0035	2284363	+	110775	111468	ctg0035	2284363	-	236872	237602
ctg218	CMCMBB105L19	360	402	ctg0035	2284363	-	183403	184003	ctg0035	2284363	+	60245	60859
ctg218	CMCMBB171N07	457	534	ctg0035	2284363	-	103428	104036	ctg0221	977830	-	102222	102915
ctg223	CMCMBB061J05	82	160	ctg0146	1245690	+	518097	518817	ctg0146	1245690	-	643461	644245
ctg223	CMCMBB080H03	150	206	ctg0146	1245690	-	817407	817983	ctg0146	1245690	-	537158	537304
ctg223	CMCMBB148L09	166	204	ctg1536	60828	+	2086	2774	ctg0138	1277478	+	1149617	1150306
ctg223	CMCMBB110M05	311	389	ctg2229	20490	-	10337	11004	ctg2229	20490	+	11044	11831
ctg223	CMCMBB131H12	324	374	ctg0146	1245690	+	177998	178744
ctg223	CMCMBB009M19	443	559	ctg0157	1185513	-	440429	441180
ctg223	CMCMBB021L11	457	540	ctg0503	463334	+	119132	119612
ctg223	CMCMBB164M23	459	539	ctg0146	1245690	-	1228820	1229527	ctg0146	1245690	+	1050516	1051029
ctg223	CMCMBB060J24	465	533	ctg0146	1245690	+	927995	928734	ctg0146	1245690	-	1063486	1064018
ctg223	CMCMBB140B06	475	528	ctg0146	1245690	-	888418	888845	ctg0146	1245690	+	790307	791021
ctg223	CMCMBB005H15	480	522	ctg0503	463334	+	19126	19931	ctg0503	463334	-	132625	133103
ctg223	CMCMBB129K13	491	509	ctg0202	1029870	+	658510	658776	ctg0202	1029870	-	774447	775229
ctg223	CMCMBB162J08	550	619	ctg0503	463334	+	58705	59371
ctg223	CMCMBB138G24	652	707	ctg1455	68226	-	31327	31923	ctg1455	68226	+	7953	8728
ctg223	CMCMBB146N23	656	705	ctg0690	288514	-	139664	140196
ctg223	CMCMBB001K03	729	778	ctg0093	1570580	-	402422	403162	ctg0097	1548017	-	23722	24437
ctg223	CMCMBB032B03	967	1009	ctg0097	1548017	-	325004	325460
ctg223	CMCMBB171M21	1047	1134	ctg0097	1548017	-	451573	452305	ctg0097	1548017	+	334359	334815
ctg223	CMCMBB169E09	1251	1369	ctg0097	1548017	+	618679	619313	ctg0097	1548017	-	754784	755244
ctg231	CMCMBB142I21	24	65	ctg0292	810423	+	205020	205748	ctg0292	810423	-	345536	346244
ctg231	CMCMBB072K24	166	230	ctg0292	810423	-	476639	477380	ctg0292	810423	+	352559	353289
ctg231	CMCMBB004B15	305	329	ctg0292	810423	-	551843	552552	ctg0292	810423	+	423010	423685
ctg231	CMCMBB031N15	365	449	ctg0292	810423	+	496222	496742
ctg231	CMCMBB009M21	435	521	ctg0292	810423	-	678884	679376	ctg0292	810423	+	564439	565269
ctg231	CMCMBB065H19	516	566	ctg0292	810423	-	757450	758195	ctg0292	810423	+	674486	675257
ctg231	CMCMBB072L01	549	591	ctg0292	810423	+	722651	723319	ctg0292	810423	-	803316	803694
ctg231	CMCMBB084L01	550	590	ctg0292	810423	-	798977	799649	ctg0292	810423	+	719721	719853
ctg231	CMCMBB009C10	633	659	ctg0292	810423	+	791773	792516	ctg0170	1162996	-	60006	60828
ctg231	CMCMBB010K19	742	841	ctg0170	1162996	-	254335	254979	ctg0170	1162996	+	112485	112911
ctg231	CMCMBB059F13	753	818	ctg0170	1162996	+	93665	94415	ctg0170	1162996	-	246800	247634
ctg231	CMCMBB066F10	842	912	ctg0170	1162996	-	356129	356565
ctg231	CMCMBB054D10	851	910	ctg0170	1162996	+	170099	170719	ctg0170	1162996	-	298038	298685
ctg231	CMCMBB089B21	863	903	ctg0170	1162996	-	365936	366670
ctg231	CMCMBB011F05	934	991	ctg0170	1162996	-	472091	472801	ctg0170	1162996	+	386604	387346
ctg235	CMCMBB168E21	0	42	ctg0128	1348256	-	384016	384195	ctg0128	1348256	+	257004	257606
ctg235	CMCMBB129L22	31	71	ctg0128	1348256	-	340360	341070	ctg0128	1348256	+	221259	222104
ctg235	CMCMBB033G14	90	147	ctg0128	1348256	+	255996	256138	ctg0160	1182212	-	114047	114428
ctg235	CMCMBB148P07	200	252	ctg0128	1348256	+	353884	354638	ctg0105	1489592	-	1082636	1083418
ctg235	CMCMBB041J19	347	394	ctg0128	1348256	-	610008	610741
ctg235	CMCMBB142P17	409	450	ctg0128	1348256	+	583627	584257	ctg0128	1348256	-	714524	715055
ctg235	CMCMBB030C05	411	486	ctg0128	1348256	-	714653	715070	ctg0128	1348256	+	605161	605751
ctg235	CMCMBB032L17	517	592	ctg0128	1348256	-	837180	837905	ctg0027	2596688	+	2064829	2065557
ctg235	CMCMBB183N13	762	839	ctg0128	1348256	-	1140155	1140910	ctg0128	1348256	+	999038	999660
ctg235	CMCMBB131C02	819	864	ctg0071	1758560	+	315922	316246	ctg0038	2163651	-	2097698	2098477
ctg235	CMCMBB065H18	979	1058	ctg0241	924628	-	143081	143799	ctg0241	924628	+	11173	11815
ctg235	CMCMBB149H03	1020	1057	ctg0241	924628	+	73566	74207	ctg0241	924628	-	196561	197298
ctg235	CMCMBB080B07	1066	1149	ctg0241	924628	+	147072	147866	ctg0241	924628	-	287636	288244
ctg235	CMCMBB051O19	1244	1274	ctg0241	924628	-	377290	378084	ctg0241	924628	+	334812	335477
ctg235	CMCMBB078C12	1279	1375	ctg0241	924628	-	503869	504640	ctg0241	924628	+	381409	382160
ctg235	CMCMBB041P22	1285	1342	ctg0241	924628	-	506877	507686
ctg235	CMCMBB161B03	1497	1648	ctg0241	924628	-	778754	779420
ctg235	CMCMBB092D23	1516	1593	ctg0241	924628	+	575965	576230
ctg235	CMCMBB171E15	1688	1769	ctg0096	1553474	+	1481476	1482101	ctg0241	924628	+	853688	854322
ctg235	CMCMBB162P02	1718	1792	ctg0096	1553474	+	1468013	1468720	ctg0241	924628	+	884220	884967
ctg235	CMCMBB061C08	1727	1765	ctg0241	924628	+	904359	905149	ctg0096	1553474	+	1464359	1465086
ctg238	CMCMBB114L17	0	199	ctg0428	557628	+	555284	555734	ctg0317	741556	-	93042	93339
ctg238	CMCMBB011D02	87	140	ctg0008	3531624	+	3193951	3194594	ctg0008	3531624	-	3317656	3318001
ctg238	CMCMBB083J11	102	127	ctg0008	3531624	-	3296709	3297456	ctg0008	3531624	+	3193697	3194434
ctg238	CMCMBB017C13	438	511	ctg0743	253459	-	67292	68045	ctg1402	72811	+	33065	33844
ctg238	CMCMBB068J07	507	577	ctg0587	373441	+	339293	340048	ctg0743	253459	+	54191	54823
ctg238	CMCMBB058K07	529	594	ctg0587	373441	+	266437	267089	ctg0743	253459	+	117479	117987
ctg238	CMCMBB108I03	532	626	ctg0743	253459	+	110800	111629	ctg0587	373441	+	283247	284023
ctg238	CMCMBB095N10	680	760	ctg0587	373441	+	98223	98958	ctg0587	373441	-	215169	215943
ctg238	CMCMBB013N18	690	752	ctg0587	373441	+	98247	98896	ctg0587	373441	-	212294	212916
ctg238	CMCMBB029J22	739	797	ctg0147	1232003	-	392367	393016	ctg0147	1232003	+	267227	267921
ctg238	CMCMBB168A14	759	831	ctg0147	1232003	+	135606	136316	ctg0147	1232003	-	299215	299880
ctg238	CMCMBB045I09	801	865	ctg0147	1232003	+	336937	337598	ctg0147	1232003	-	444280	444944
ctg238	CMCMBB075B12	964	1034	ctg0215	994451	+	850671	850809	ctg0147	1232003	-	72177	72280
ctg238	CMCMBB055H07	965	1030	ctg0653	320183	+	86048	86539	ctg0653	320183	-	305853	306558
ctg238	CMCMBB183D10	1190	1280	ctg0215	994451	-	761932	762603	ctg0215	994451	+	630401	630905
ctg238	CMCMBB020D05	1196	1305	ctg0071	1758560	+	1459328	1459813
ctg238	CMCMBB062D24	1247	1321	ctg0215	994451	-	715405	716075	ctg0215	994451	+	618902	619497
ctg238	CMCMBB067C08	1293	1361	ctg0215	994451	-	820295	821024	ctg0215	994451	+	656844	657531
ctg238	CMCMBB119H08	1314	1352	ctg0215	994451	-	820250	821005
ctg260	CMCMBB162A17	18	150	ctg0288	813066	+	272862	273573
ctg260	CMCMBB101B23	49	98	ctg0288	813066	+	256762	257424	ctg1000	138950	-	62141	62978
ctg260	CMCMBB090I15	171	188	ctg0267	858228	-	34609	34802	ctg1000	138950	+	90578	91177
ctg260	CMCMBB053A14	292	348	ctg0267	858228	-	232716	233204	ctg0267	858228	+	85610	86276
ctg260	CMCMBB042G18	419	479	ctg0267	858228	+	134942	135473	ctg0160	1182212	+	927326	927819
ctg260	CMCMBB185D06	437	494	ctg0267	858228	-	353741	354340	ctg0267	858228	+	181683	182339
ctg260	CMCMBB025A07	601	682	ctg0267	858228	-	461604	462294	ctg0267	858228	+	372402	373166
ctg263	CMCMBB130C04	0	32	ctg0005	4169243	-	3201760	3201915	ctg0005	4169243	+	3039146	3039863
ctg263	CMCMBB172N05	56	140	ctg1853	42647	+	10452	11203	ctg0168	1168270	-	913224	913837
ctg263	CMCMBB184E04	308	331	ctg0168	1168270	-	678343	678913	ctg0168	1168270	+	584124	584836
ctg263	CMCMBB030G13	369	455	ctg0168	1168270	+	476381	477006	ctg0168	1168270	-	588320	589111
ctg263	CMCMBB091P15	750	770	ctg0168	1168270	-	219009	219559
ctg263	CMCMBB028F17	798	863	ctg0168	1168270	-	174482	175072	ctg0168	1168270	+	44637	45224
ctg263	CMCMBB003J09	940	1015	ctg0156	1186491	+	1114381	1114960	ctg0156	1186491	+	699316	699623
ctg263	CMCMBB109G04	1056	1111	ctg0156	1186491	-	95000	95735	ctg0149	1226180	+	1205158	1205931
ctg263	CMCMBB106D07	1058	1125	ctg0156	1186491	-	1096286	1097159	ctg0156	1186491	+	952272	953062
ctg263	CMCMBB177N16	1064	1122	ctg0149	1226180	+	806477	807173	ctg0149	1226180	-	908512	908761
ctg263	CMCMBB055C03	1065	1121	ctg0149	1226180	-	918966	919680	ctg0149	1226180	+	796745	797464
ctg263	CMCMBB087N21	1125	1161	ctg0156	1186491	-	1065616	1066395
ctg263	CMCMBB071A24	1150	1188	ctg0156	1186491	+	943998	944714	ctg0156	1186491	-	1064355	1064978
ctg263	CMCMBB183L16	1229	1286	ctg0149	1226180	-	359924	360411
ctg263	CMCMBB074H13	1232	1307	ctg0149	1226180	+	465307	465603
ctg263	CMCMBB132B06	1236	1277	ctg0149	1226180	+	237009	237706	ctg0149	1226180	-	354217	355033
ctg263	CMCMBB062I24	1237	1278	ctg0149	1226180	+	297289	297905	ctg0149	1226180	-	391181	391940
ctg263	CMCMBB033J21	1298	1338	ctg0335	705602	-	602049	602280	ctg0335	705602	+	487171	487537
ctg263	CMCMBB139K17	1303	1335	ctg0156	1186491	+	744145	744467
ctg263	CMCMBB151K19	1324	1358	ctg0149	1226180	-	400351	401108	ctg0149	1226180	+	270015	270623
ctg263	CMCMBB019C04	1370	1414	ctg0156	1186491	-	130177	130952	ctg0156	1186491	+	15849	16551
ctg263	CMCMBB012O21	1372	1457	ctg0156	1186491	+	616510	617248	ctg0156	1186491	-	745487	746346
ctg263	CMCMBB069C18	1381	1447	ctg0156	1186491	+	684771	684996	ctg0156	1186491	-	803348	803734
ctg263	CMCMBB148J11	1510	1531	ctg0156	1186491	-	634684	635484	ctg0156	1186491	+	619476	620229
ctg263	CMCMBB064K03	1595	1675	ctg0156	1186491	-	634946	635640
ctg263	CMCMBB008A21	1629	1689	ctg0156	1186491	-	330646	331389	ctg0156	1186491	+	200121	200887
ctg263	CMCMBB011P06	1632	1684	ctg0156	1186491	-	208587	209085	ctg0156	1186491	+	113543	114193
ctg263	CMCMBB113K01	1633	1672	ctg0156	1186491	-	189555	190231	ctg0156	1186491	+	99306	99968
ctg263	CMCMBB100G11	1635	1680	ctg0156	1186491	+	103873	104773	ctg0156	1186491	-	210437	211063
ctg263	CMCMBB104L05	1650	1666	ctg0138	1277478	+	172879	173277
ctg268	CMCMBB095M20	37	124	ctg0086	1608309	+	421093	421889	ctg0086	1608309	-	527161	527583
ctg268	CMCMBB013I19	72	137	ctg0086	1608309	-	601424	601759	ctg0086	1608309	+	468512	469082
ctg268	CMCMBB187P19	272	324	ctg0086	1608309	-	918213	918981	ctg0086	1608309	+	803403	804132
ctg268	CMCMBB172L01	277	339	ctg0086	1608309	-	800009	800760	ctg0086	1608309	+	655683	656515
ctg268	CMCMBB039I03	278	318	ctg0086	1608309	+	803355	803750	ctg0086	1608309	-	915241	915426
ctg268	CMCMBB045E20	288	323	ctg0086	1608309	+	656838	657425
ctg268	CMCMBB144G16	288	326	ctg0086	1608309	+	743610	744264	ctg0086	1608309	-	807869	808566
ctg268	CMCMBB168E22	293	436	ctg0012	3329766	+	2607375	2607970	ctg0012	3329766	-	2767980	2768344
ctg268	CMCMBB014N03	307	353	ctg0086	1608309	+	743610	744401	ctg0086	1608309	-	852504	853025
ctg268	CMCMBB162I12	441	528	ctg0012	3329766	+	2413384	2414123	ctg0012	3329766	-	2535198	2535899
ctg268	CMCMBB093B07	443	521	ctg0372	646620	+	495550	496140	ctg0012	3329766	+	2485531	2486318
ctg268	CMCMBB060C20	589	648	ctg0012	3329766	-	2463425	2464184	ctg0012	3329766	+	2362306	2363146
ctg268	CMCMBB109K10	601	681	ctg0012	3329766	-	2464933	2465578
ctg269	CMCMBB179K15	21	108	ctg0021	3023512	+	613052	613273	ctg0021	3023512	-	729685	730189
ctg269	CMCMBB063L08	220	281	ctg0021	3023512	+	859418	859916	ctg0021	3023512	-	967297	967627
ctg269	CMCMBB067F05	220	264	ctg0021	3023512	-	934395	935120	ctg0021	3023512	+	810074	810812
ctg269	CMCMBB145J06	254	354	ctg0021	3023512	+	897899	898164	ctg0021	3023512	-	1011459	1011880
ctg269	CMCMBB151J16	298	351	ctg0021	3023512	+	933880	934405	ctg0021	3023512	-	1059480	1060124
ctg269	CMCMBB127M01	301	346	ctg0021	3023512	-	945234	945909	ctg0021	3023512	+	838279	838977
ctg269	CMCMBB158C20	331	415	ctg1138	109232	-	5995	6625
ctg272	CMCMBB059C20	0	77	ctg0427	557626	+	311882	312571	ctg0427	557626	-	451903	452207
ctg272	CMCMBB067L12	13	63	ctg0427	557626	-	451528	452206	ctg0427	557626	+	351903	352664
ctg272	CMCMBB108F15	187	264	ctg0427	557626	-	262977	263752
ctg272	CMCMBB163P15	285	326	ctg0427	557626	+	54037	54157	ctg0427	557626	-	183640	184317
ctg272	CMCMBB132N23	291	325	ctg0427	557626	+	61365	62035	ctg0427	557626	-	186055	186801
ctg272	CMCMBB143A10	296	358	ctg0560	407142	-	127222	127789	ctg0427	557626	-	121031	121674
ctg272	CMCMBB169J16	398	471	ctg0560	407142	-	216984	217690	ctg0560	407142	+	95283	96084
ctg272	CMCMBB003P20	576	612	ctg0560	407142	+	216899	217531	ctg0560	407142	-	331872	332533
ctg272	CMCMBB015L05	584	643	ctg0560	407142	+	249581	249946	ctg1687	50759	-	16832	17458
ctg275	CMCMBB028G12	0	46	ctg0586	375418	-	44680	45007	ctg0301	792006	+	694304	695155
ctg275	CMCMBB066N22	5	64	ctg0586	375418	-	44749	44899	ctg0301	792006	+	685931	686631
ctg275	CMCMBB141J01	61	104	ctg0301	792006	+	701685	702422	ctg0586	375418	-	76337	77096
ctg275	CMCMBB035N03	144	192	ctg0586	375418	-	25976	26731	ctg0301	792006	+	662260	662942
ctg276	CMCMBB156C12	50	98	ctg0139	1278281	+	1204489	1205107	ctg0102	1515906	+	1436433	1436907
ctg276	CMCMBB051K02	54	92	ctg0139	1278281	+	1162566	1163099	ctg0102	1515906	+	1498027	1498374
ctg276	CMCMBB040N11	55	94	ctg0139	1278281	+	1162468	1162888	ctg0102	1515906	+	1483340	1483732
ctg276	CMCMBB016E08	85	149	ctg0139	1278281	+	1013927	1014457	ctg0139	1278281	-	1194472	1195161
ctg276	CMCMBB065P09	200	262	ctg0139	1278281	-	1108655	1108939	ctg0139	1278281	+	980927	981642
ctg276	CMCMBB003K07	283	327	ctg0139	1278281	-	960819	961574	ctg0139	1278281	+	854228	854952
ctg276	CMCMBB172J24	478	532	ctg0139	1278281	+	724110	724861	ctg0139	1278281	-	853481	854188
ctg276	CMCMBB161D01	592	653	ctg0139	1278281	-	708345	708963
ctg276	CMCMBB136M13	595	674	ctg0139	1278281	+	580715	581391	ctg0139	1278281	-	721172	721839
ctg276	CMCMBB128H07	611	655	ctg0006	3799498	-	2003372	2003949	ctg0006	3799498	+	1869194	1869967
ctg276	CMCMBB045C11	619	678	ctg0139	1278281	+	561656	562343
ctg285	CMCMBB020A09	0	67	ctg0285	816611	+	171358	171970	ctg0285	816611	-	321637	322170
ctg285	CMCMBB126P14	29	71	ctg0285	816611	+	115300	116012	ctg0285	816611	-	244507	245239
ctg285	CMCMBB065I22	54	104	ctg0285	816611	-	256886	257763
ctg285	CMCMBB134F03	72	136	ctg0285	816611	-	271209	271798	ctg0285	816611	+	124540	125340
ctg285	CMCMBB093K01	239	310	ctg0362	659719	-	608725	609282	ctg0362	659719	-	427299	427858
ctg285	CMCMBB022D21	503	555	ctg0859	188940	-	95245	95971	ctg0859	188940	+	4055	4919
ctg291	CMCMBB015D03	28	84	ctg0033	2318734	-	583047	583620
ctg291	CMCMBB109D02	33	82	ctg0033	2318734	+	457153	457956	ctg0033	2318734	-	581822	582511
ctg291	CMCMBB083N07	34	79	ctg0033	2318734	-	643677	644305	ctg0033	2318734	+	523063	523740
ctg291	CMCMBB142E01	35	78	ctg0033	2318734	+	523098	523342	ctg0033	2318734	-	666296	666997
ctg291	CMCMBB091K16	101	148	ctg0342	695922	+	26374	26964
ctg291	CMCMBB179I05	127	233	ctg0033	2318734	-	443335	444004
ctg291	CMCMBB061K09	255	294	ctg0033	2318734	+	386269	387011
ctg291	CMCMBB107D13	331	405	ctg0033	2318734	+	245337	246151	ctg0033	2318734	-	349382	350246
ctg291	CMCMBB028J05	371	415	ctg0033	2318734	+	260531	261134	ctg0033	2318734	-	373692	374228
ctg291	CMCMBB071I05	375	443	ctg0033	2318734	+	193151	193870	ctg0033	2318734	-	326678	327246
ctg291	CMCMBB043H13	381	438	ctg0033	2318734	-	294762	295143	ctg0033	2318734	+	193412	193957
ctg291	CMCMBB167H05	533	601	ctg0934	160040	-	111	530	ctg0033	2318734	-	157387	158119
ctg291	CMCMBB131A03	544	575	ctg0033	2318734	-	172038	172708	ctg0421	567130	-	490121	490863
ctg291	CMCMBB030E15	579	658	ctg0033	2318734	-	38089	38579	ctg0934	160040	-	102405	103211
ctg294	CMCMBB011H03	80	142	ctg1240	92796	+	18930	19721	ctg0236	941110	-	119855	120633
ctg294	CMCMBB008C08	93	163	ctg0236	941110	-	148778	149604
ctg294	CMCMBB166D21	191	245	ctg0434	554831	-	83913	84625	ctg0001	6584328	+	5042811	5043151
ctg294	CMCMBB028H09	315	349	ctg0968	147555	+	11347	11919	ctg0246	910584	-	48267	49109
ctg294	CMCMBB076F21	477	528	ctg1396	73379	+	44500	44893	ctg1663	52472	-	16641	17038
ctg294	CMCMBB074D04	485	557	ctg0868	186135	-	6983	7703
ctg295	CMCMBB048E01	0	60	ctg0002	5420102	-	5008661	5009143	ctg0002	5420102	+	4870582	4871341
ctg295	CMCMBB033J11	2	56	ctg0002	5420102	-	5008767	5009079	ctg0002	5420102	+	4873744	4874045
ctg295	CMCMBB005G16	62	118	ctg0002	5420102	+	4839275	4839995	ctg0002	5420102	-	4953451	4954174
ctg295	CMCMBB123D23	100	127	ctg0002	5420102	+	4872381	4873171	ctg0002	5420102	-	4982079	4982851
ctg295	CMCMBB075I15	164	226	ctg0002	5420102	+	1797210	1797689	ctg0002	5420102	-	1904553	1904993
ctg295	CMCMBB053G20	176	226	ctg0002	5420102	-	5106050	5106610	ctg0002	5420102	+	4994301	4994905
ctg295	CMCMBB023L06	191	253	ctg0002	5420102	-	1982649	1983264	ctg0002	5420102	+	1875693	1876077
ctg295	CMCMBB056I23	206	258	ctg0002	5420102	+	1643107	1643434	ctg0002	5420102	-	1783569	1784316
ctg295	CMCMBB032J23	210	256	ctg0002	5420102	-	1843122	1843574	ctg0002	5420102	+	1702030	1702530
ctg295	CMCMBB019P11	263	343	ctg0002	5420102	+	1921167	1921688	ctg0002	5420102	-	2051662	2052137
ctg295	CMCMBB178J22	267	312	ctg0002	5420102	+	1907653	1908417	ctg0002	5420102	-	2031649	2032292
ctg295	CMCMBB006F02	293	347	ctg0002	5420102	-	2085727	2086478	ctg0002	5420102	+	1990034	1990547
ctg295	CMCMBB114A13	324	394	ctg0002	5420102	+	5134497	5135312	ctg0002	5420102	-	5281090	5281814
ctg295	CMCMBB100J08	436	500	ctg0002	5420102	+	5346040	5346710	ctg0050	2038052	-	63821	64630
ctg295	CMCMBB176N19	515	611	ctg0050	2038052	-	30095	30742	ctg0002	5420102	+	5348136	5348872
ctg295	CMCMBB173M17	578	647	ctg0002	5420102	+	5416336	5416673	ctg0050	2038052	-	105066	105699
ctg295	CMCMBB076L24	616	703	ctg0050	2038052	+	57733	58109	ctg0050	2038052	-	217766	218340
ctg295	CMCMBB185G14	769	839	ctg0050	2038052	-	281855	282599	ctg0050	2038052	+	140969	141767
ctg295	CMCMBB187L01	927	976	ctg0698	285071	-	50472	51264
ctg299	CMCMBB014O04	0	48	ctg0496	479905	+	400163	400924	ctg1955	36320	-	29390	30151
ctg299	CMCMBB078B17	133	261	ctg0496	479905	+	362856	363523
ctg299	CMCMBB069E16	448	501	ctg0021	3023512	-	2779061	2779383	ctg0021	3023512	+	2678770	2679572
ctg299	CMCMBB145K19	463	501	ctg0021	3023512	+	2700292	2700650
ctg299	CMCMBB023I07	545	634	ctg0021	3023512	-	2721076	2721665	ctg0021	3023512	+	2575637	2575862
ctg299	CMCMBB064N18	565	665	ctg0092	1573076	+	1419528	1420058
ctg299	CMCMBB111O01	778	813	ctg0021	3023512	+	2416103	2416680	ctg0021	3023512	-	2541717	2541920
ctg302	CMCMBB149M10	53	99	ctg0153	1192909	-	304811	305458
ctg302	CMCMBB106N07	133	200	ctg0153	1192909	-	426774	427584	ctg0153	1192909	+	315130	315488
ctg302	CMCMBB019J01	236	328	ctg0153	1192909	+	330813	331545	ctg0153	1192909	-	490307	490970
ctg302	CMCMBB003I12	370	419	ctg0153	1192909	-	559505	560180
ctg302	CMCMBB154N16	474	512	ctg0153	1192909	-	567183	567968	ctg0153	1192909	+	450730	451436
ctg302	CMCMBB183K10	550	591	ctg0153	1192909	+	602557	603095	ctg2064	30506	+	7382	8007
ctg302	CMCMBB161G07	551	590	ctg0953	152814	-	118783	119469
ctg302	CMCMBB125G18	556	585	ctg0263	864308	+	330947	331282	ctg0150	1211298	+	505444	506261
ctg302	CMCMBB174D04	659	688	ctg0582	379608	-	80321	81078	ctg0953	152814	+	90658	91398
ctg302	CMCMBB019M05	667	749	ctg0582	379608	-	148102	148762	ctg0953	152814	+	136756	137374
ctg302	CMCMBB131N01	682	785	ctg0582	379608	-	224003	224721	ctg0582	379608	+	15032	15470
ctg302	CMCMBB011G24	793	860	ctg1637	53569	+	10052	10796
ctg302	CMCMBB009D07	797	856	ctg0582	379608	+	156796	157095	ctg0582	379608	-	372062	372921
ctg303	CMCMBB161K06	0	150	ctg0030	2528805	+	157473	158249	ctg0030	2528805	-	278061	278765
ctg303	CMCMBB010B18	83	137	ctg0030	2528805	+	187891	187997	ctg0030	2528805	-	309523	310262
ctg303	CMCMBB131B06	90	130	ctg0030	2528805	-	309388	310205	ctg0030	2528805	+	191177	191914
ctg303	CMCMBB014M09	105	158	ctg0030	2528805	-	253550	254144	ctg0030	2528805	+	175220	176014
ctg306	CMCMBB071H07	228	288	ctg0125	1370873	+	741783	742293	ctg0125	1370873	-	847687	848530
ctg306	CMCMBB010J09	245	291	ctg0125	1370873	+	714077	714729	ctg0125	1370873	-	847023	847274
ctg306	CMCMBB173A05	323	418	ctg0125	1370873	+	856705	857386	ctg0125	1370873	-	974449	975184
ctg306	CMCMBB028L24	338	391	ctg0125	1370873	-	985914	986516	ctg0125	1370873	+	867188	867935
ctg306	CMCMBB031P15	499	571	ctg0125	1370873	+	918273	918827	ctg0125	1370873	-	1089561	1090076
ctg322	CMCMBB020K12	286	355	ctg0086	1608309	-	1492774	1493493	ctg0086	1608309	+	1386373	1386891
ctg322	CMCMBB159H10	368	497	ctg0061	1850137	+	1576171	1576666
ctg322	CMCMBB107C02	473	516	ctg0331	713159	-	193	804	ctg0331	713159	+	376359	376544
ctg323	CMCMBB157B15	0	77	ctg0007	3754377	-	2661477	2662262	ctg0007	3754377	+	2504336	2505069
ctg323	CMCMBB180L05	26	44	ctg0007	3754377	-	2661564	2662229	ctg0007	3754377	+	2503207	2503768
ctg323	CMCMBB190H12	29	81	ctg0007	3754377	-	2635518	2635818	ctg0007	3754377	+	2520513	2521169
ctg323	CMCMBB168N24	110	181	ctg0007	3754377	+	2370283	2370755
ctg323	CMCMBB112B17	303	342	ctg0007	3754377	-	2424539	2425238	ctg0007	3754377	+	2293071	2293878
ctg323	CMCMBB163D18	462	548	ctg0007	3754377	-	2288326	2288927
ctg323	CMCMBB167A12	467	535	ctg0007	3754377	+	2145278	2146013	ctg0007	3754377	-	2284549	2285215
ctg323	CMCMBB015G15	469	528	ctg0007	3754377	-	2168191	2168534	ctg0007	3754377	+	2056926	2057473
ctg323	CMCMBB171I23	474	520	ctg0007	3754377	+	2064497	2065197	ctg0007	3754377	-	2198673	2199331
ctg323	CMCMBB011M06	565	617	ctg0007	3754377	+	2002361	2003115
ctg323	CMCMBB151K01	632	666	ctg0920	164560	+	41493	42197	ctg0920	164560	-	135201	135763
ctg323	CMCMBB101C15	714	747	ctg0164	1173179	-	893316	894137	ctg0164	1173179	+	767420	768097
ctg323	CMCMBB103B18	714	749	ctg0920	164560	+	137292	138030	ctg0164	1173179	+	764146	764745
ctg323	CMCMBB156H03	795	888	ctg0164	1173179	-	718496	719236	ctg0164	1173179	+	594465	595177
ctg323	CMCMBB015C21	883	991	ctg0060	1876295	+	1552611	1553457	ctg0060	1876295	-	1697559	1698313
ctg323	CMCMBB130K16	897	954	ctg0060	1876295	+	1573139	1573945	ctg0060	1876295	-	1711770	1712592
ctg323	CMCMBB111M06	914	945	ctg0060	1876295	+	1600147	1601003	ctg0060	1876295	-	1711531	1712332
ctg323	CMCMBB018H03	926	1050	ctg0060	1876295	-	1744281	1744788	ctg0060	1876295	+	1612873	1613451
ctg323	CMCMBB143B04	1029	1086	ctg0060	1876295	+	1643659	1643942	ctg0060	1876295	-	1769264	1769829
ctg323	CMCMBB113L22	1125	1163	ctg1128	112756	+	97736	98508	ctg1128	112756	+	34491	35281
ctg326	CMCMBB066C23	61	127	ctg0415	583483	+	14057	14594	ctg0415	583483	-	123036	123770
ctg326	CMCMBB067J02	77	111	ctg0415	583483	-	64020	64700
ctg326	CMCMBB137J05	151	208	ctg1837	43186	-	32021	32451
ctg326	CMCMBB011D14	160	208	ctg0591	369367	+	226426	227283	ctg0591	369367	-	314809	315612
ctg339	CMCMBB143B06	58	93	ctg0004	4337511	+	3978895	3979654	ctg0004	4337511	-	4089657	4090352
ctg339	CMCMBB185D19	76	140	ctg0004	4337511	-	4166821	4167663	ctg0004	4337511	+	4064481	4065255
ctg339	CMCMBB113B09	118	173	ctg0004	4337511	+	4134758	4135557
ctg339	CMCMBB011D10	333	415	ctg0076	1704404	-	816729	817492
ctg339	CMCMBB085I19	400	450	ctg0163	1174351	-	1120317	1120819
ctg339	CMCMBB034N21	451	493	ctg0001	6584328	-	6480445	6480788
ctg342	CMCMBB003C15	0	51	ctg0002	5420102	-	3869556	3869932	ctg0002	5420102	+	3719249	3719831
ctg342	CMCMBB009K17	107	222	ctg0002	5420102	-	3947982	3948140	ctg0002	5420102	+	3809870	3810685
ctg342	CMCMBB093O17	189	313	ctg0002	5420102	-	3895532	3896047	ctg0002	5420102	+	3778183	3778488
ctg342	CMCMBB028F13	293	340	ctg0002	5420102	-	3690713	3691518
ctg342	CMCMBB069N09	561	637	ctg0002	5420102	-	3401951	3402747
ctg342	CMCMBB125J12	608	662	ctg0179	1131771	-	302599	302914	ctg0179	1131771	+	170167	170303
ctg342	CMCMBB133C11	632	697	ctg0002	5420102	-	3323377	3324055	ctg0002	5420102	+	3177282	3178059
ctg342	CMCMBB010P12	837	871	ctg0002	5420102	+	2987920	2988546	ctg0002	5420102	-	3102039	3102818
ctg342	CMCMBB007F12	924	988	ctg0002	5420102	-	2994860	2995524	ctg0002	5420102	+	2860455	2861182
ctg342	CMCMBB039O15	969	1017	ctg0002	5420102	-	3115808	3116578
ctg344	CMCMBB055I01	0	57	ctg0076	1704404	-	1275492	1275910	ctg0076	1704404	+	1155417	1155592
ctg344	CMCMBB077H03	120	180	ctg0076	1704404	+	1045790	1046518	ctg0076	1704404	-	1173744	1174208
ctg344	CMCMBB052M13	128	190	ctg0076	1704404	+	1042254	1042876	ctg0076	1704404	-	1171050	1171431
ctg344	CMCMBB107G06	234	309	ctg0076	1704404	+	1013008	1013841
ctg344	CMCMBB073N01	367	419	ctg0033	2318734	+	1390632	1391069	ctg0033	2318734	-	1402942	1403239
ctg344	CMCMBB178L05	371	415	ctg0076	1704404	+	901060	901299
ctg344	CMCMBB152E01	397	469	ctg0076	1704404	+	833326	834060	ctg0076	1704404	-	951281	952025
ctg344	CMCMBB120N22	447	487	ctg0076	1704404	-	946099	946876	ctg0076	1704404	+	833300	834195
ctg344	CMCMBB158A09	501	675	ctg0076	1704404	-	802506	803223	ctg0076	1704404	+	643623	644324
ctg344	CMCMBB014C12	608	678	ctg0076	1704404	-	832531	833274	ctg0076	1704404	+	684839	685642
ctg344	CMCMBB008F20	640	659	ctg1645	53731	+	39914	40720	ctg0076	1704404	+	680137	680904
ctg344	CMCMBB169H12	677	757	ctg0076	1704404	+	626005	626693
ctg344	CMCMBB084A05	697	760	ctg0076	1704404	-	711629	712018	ctg0076	1704404	+	632306	632892
ctg344	CMCMBB120P06	756	807	ctg0076	1704404	+	464174	464971	ctg0076	1704404	-	632062	632862
ctg344	CMCMBB105F19	757	796	ctg0076	1704404	+	532636	533224	ctg0076	1704404	-	653475	654189
ctg344	CMCMBB140B23	880	939	ctg0076	1704404	-	642381	642762	ctg0076	1704404	+	532635	533153
ctg344	CMCMBB125N10	894	928	ctg0076	1704404	-	642051	642763	ctg0076	1704404	+	525728	526623
ctg346	CMCMBB040P12	216	266	ctg0379	633032	+	155722	156585
ctg346	CMCMBB074H18	328	399	ctg0379	633032	-	364809	365146	ctg0379	633032	+	236659	237264
ctg346	CMCMBB125M05	355	378	ctg1172	103186	-	83429	83561	ctg0840	198201	+	93694	94376
ctg346	CMCMBB064M17	526	588	ctg0379	633032	+	407659	408001	ctg0379	633032	-	516363	517064
ctg346	CMCMBB048L01	528	556	ctg0379	633032	+	409771	410540	ctg0379	633032	-	508283	509109
ctg348	CMCMBB091C15	27	85	ctg1129	112704	+	30444	30601	ctg0008	3531624	-	3219802	3220473
ctg348	CMCMBB143A16	82	134	ctg0008	3531624	+	3057378	3057871	ctg0008	3531624	-	3164285	3164954
ctg348	CMCMBB071N07	239	326	ctg0008	3531624	-	3004746	3005326	ctg0008	3531624	+	2853551	2854273
ctg348	CMCMBB052M08	247	318	ctg0008	3531624	+	2854090	2854741	ctg0008	3531624	-	2985736	2986464
ctg348	CMCMBB109M04	291	379	ctg0008	3531624	-	2919636	2920380	ctg0008	3531624	+	2813290	2814088
ctg349	CMCMBB017E20	0	81	ctg0093	1570580	-	277864	278585	ctg0174	1151247	+	538826	539598
ctg349	CMCMBB107A23	48	114	ctg0174	1151247	+	555702	556329	ctg0174	1151247	-	673145	673718
ctg349	CMCMBB051D17	350	412	ctg0174	1151247	-	416223	416529
ctg349	CMCMBB011K05	480	592	ctg0174	1151247	-	233180	233927	ctg0174	1151247	+	113833	114655
ctg349	CMCMBB176P10	526	580	ctg0174	1151247	-	282750	283548	ctg0174	1151247	+	163347	164016
ctg349	CMCMBB048I12	665	744	ctg0174	1151247	+	10509	11258	ctg0174	1151247	-	124816	125593
ctg349	CMCMBB138F22	726	776	ctg0333	706890	+	637301	637972	ctg0174	1151247	-	61948	62167
ctg349	CMCMBB076B08	869	937	ctg0004	4337511	-	3281757	3282233	ctg0004	4337511	-	3065905	3066436
ctg349	CMCMBB011E01	903	1001	ctg0333	706890	-	631193	631924	ctg0333	706890	+	521840	522631
ctg349	CMCMBB134B14	933	971	ctg0333	706890	+	521840	522492	ctg0333	706890	-	634056	634564
ctg357	CMCMBB013B08	65	118	ctg0152	1199751	-	49039	49728	ctg0867	185862	-	102385	102891
ctg357	CMCMBB148H20	168	210	ctg0867	185862	+	150399	151077	ctg0166	1171039	-	89079	89787
ctg357	CMCMBB117G15	237	270	ctg0867	185862	+	129632	130376	ctg0166	1171039	-	105963	106268
ctg357	CMCMBB107F07	282	376	ctg0166	1171039	+	112186	112996	ctg0166	1171039	-	240160	240881
ctg357	CMCMBB176F07	394	437	ctg0166	1171039	+	193107	193691	ctg0166	1171039	-	300423	301125
ctg357	CMCMBB024N07	400	437	ctg0166	1171039	+	177697	178412	ctg0166	1171039	-	305966	306373
ctg357	CMCMBB153P01	644	673	ctg0166	1171039	+	548528	549252	ctg0166	1171039	-	680308	681038
ctg357	CMCMBB094K04	1021	1102	ctg0166	1171039	+	960628	961155	ctg0166	1171039	-	1088474	1089173
ctg359	CMCMBB143H05	25	59	ctg0113	1436702	-	374895	375670	ctg0113	1436702	+	239960	240660
ctg359	CMCMBB165G17	66	159	ctg0113	1436702	+	227152	227899	ctg0113	1436702	-	344344	344790
ctg359	CMCMBB179G06	83	137	ctg0113	1436702	+	230122	230778
ctg359	CMCMBB054E01	146	195	ctg0113	1436702	-	289518	290201	ctg0113	1436702	+	206932	207146
ctg359	CMCMBB055H12	234	291	ctg0113	1436702	+	97682	98248	ctg0113	1436702	-	192286	193122
ctg359	CMCMBB145F24	335	375	ctg0113	1436702	-	65880	66605	ctg0113	1436702	+	616322	616992
ctg363	CMCMBB078G10	36	113	ctg0019	3049247	+	1539800	1540496	ctg0019	3049247	-	1660631	1661398
ctg363	CMCMBB063J02	273	333	ctg0019	3049247	+	1383626	1384355	ctg0019	3049247	-	1519318	1519978
ctg363	CMCMBB141B14	356	426	ctg0019	3049247	-	1539100	1539783	ctg0019	3049247	+	1415787	1416110
ctg363	CMCMBB182C14	462	492	ctg0033	2318734	+	1217167	1217844	ctg0033	2318734	-	1328541	1329095
ctg364	CMCMBB129A10	84	125	ctg0179	1131771	-	302326	302911	ctg0179	1131771	+	170155	170303
ctg364	CMCMBB128K24	88	121	ctg0179	1131771	-	301728	302403	ctg0179	1131771	+	181199	181861
ctg364	CMCMBB186A19	205	255	ctg0179	1131771	-	78637	79186	ctg0034	2317826	-	2041366	2041970
ctg364	CMCMBB170D18	213	307	ctg0179	1131771	-	57921	58705	ctg0034	2317826	-	2073180	2073993
ctg364	CMCMBB006E11	458	488	ctg0220	982302	+	79190	79969	ctg0034	2317826	+	2105758	2106371
ctg364	CMCMBB068I07	469	522	ctg0034	2317826	+	2107774	2108035	ctg0220	982302	+	71610	72315
ctg364	CMCMBB058K14	493	561	ctg0785	223084	-	45557	46074	ctg0034	2317826	+	2155792	2156580
ctg364	CMCMBB027O15	514	589	ctg0034	2317826	+	2263981	2264578	ctg0220	982302	-	69617	70386
ctg364	CMCMBB070C14	628	692	ctg0220	982302	-	47728	48472
ctg364	CMCMBB080F16	676	717	ctg0034	2317826	+	2232407	2233012	ctg0220	982302	-	47809	48481
ctg364	CMCMBB137L17	785	825	ctg0220	982302	-	122082	122803
ctg371	CMCMBB019K09	36	120	ctg0036	2275649	+	1099000	1099391
ctg371	CMCMBB025O17	184	238	ctg0111	1445662	+	1141520	1142019
ctg371	CMCMBB020B08	202	255	ctg0111	1445662	-	1271217	1271601	ctg0111	1445662	+	1157761	1158355
ctg371	CMCMBB038D06	305	338	ctg0003	5350119	-	1124097	1124772	ctg0003	5350119	+	1064453	1065178
ctg371	CMCMBB155A21	358	429	ctg0003	5350119	-	1137203	1137846	ctg0003	5350119	+	1015007	1015588
ctg371	CMCMBB043D08	376	427	ctg0003	5350119	-	1173015	1173545	ctg0003	5350119	+	1048373	1048910
ctg371	CMCMBB148E24	385	433	ctg0003	5350119	-	1203915	1204508	ctg0003	5350119	+	1050845	1051580
ctg371	CMCMBB126L07	536	558	ctg0152	1199751	-	783441	783700	ctg0152	1199751	+	649734	650342
ctg371	CMCMBB126A11	547	660	ctg0003	5350119	-	1381810	1382427	ctg0003	5350119	+	1232312	1232563
ctg376	CMCMBB132F14	56	101	ctg0462	527506	-	280107	280661
ctg376	CMCMBB021J07	70	134	ctg0462	527506	-	280056	280575	ctg0505	461195	-	188286	188944
ctg376	CMCMBB110G24	425	475	ctg0237	938481	+	350737	351549	ctg0237	938481	-	484047	484620
ctg376	CMCMBB010F11	498	551	ctg0237	938481	+	410428	411225	ctg0237	938481	-	521195	521999
ctg376	CMCMBB032P16	559	625	ctg0237	938481	+	502094	502571
ctg376	CMCMBB060K11	587	651	ctg0237	938481	-	683280	683600	ctg0237	938481	+	565497	566295
ctg376	CMCMBB170B12	637	693	ctg0237	938481	-	644714	645519	ctg0237	938481	+	573505	573988
ctg376	CMCMBB162K13	726	769	ctg0237	938481	-	769681	770462	ctg0237	938481	+	650553	651282
ctg376	CMCMBB135K04	734	782	ctg0237	938481	+	594323	594955
ctg378	CMCMBB003H14	0	33	ctg0051	2018835	-	1727687	1728407	ctg0051	2018835	+	1579983	1580549
ctg378	CMCMBB073A07	207	258	ctg0032	2402093	-	2377510	2378288	ctg0032	2402093	+	2272380	2273034
ctg378	CMCMBB117A14	215	249	ctg0051	2018835	+	1751093	1751815
ctg378	CMCMBB042F02	365	439	ctg0051	2018835	+	2006656	2007437
ctg378	CMCMBB057J23	645	702	ctg0265	862754	-	746980	747620
ctg378	CMCMBB144E03	744	784	ctg0265	862754	-	649739	650408	ctg0265	862754	+	504997	505686
ctg378	CMCMBB037H02	749	779	ctg0265	862754	+	536433	537199	ctg0265	862754	-	650307	651056
ctg378	CMCMBB076M13	813	899	ctg0265	862754	+	340772	341478	ctg0265	862754	-	494023	494713
ctg378	CMCMBB038C17	954	998	ctg0265	862754	-	311201	311639	ctg0265	862754	+	185344	185800
ctg378	CMCMBB170E16	956	1009	ctg0265	862754	+	185260	185970	ctg0265	862754	-	308739	309459
ctg378	CMCMBB174G09	1071	1127	ctg0265	862754	-	261096	261761	ctg0265	862754	+	163949	164456
ctg378	CMCMBB178G18	1081	1140	ctg0265	862754	-	212721	212918
ctg378	CMCMBB132K06	1100	1136	ctg0265	862754	+	52108	52819	ctg0265	862754	-	171705	172497
ctg378	CMCMBB004M17	1147	1183	ctg0265	862754	+	13014	13219
ctg378	CMCMBB117J02	1505	1540	ctg0074	1750939	+	1307409	1307708	ctg0074	1750939	-	1419736	1420563
ctg378	CMCMBB183P17	1518	1569	ctg0074	1750939	+	1297979	1298620	ctg0074	1750939	-	1409135	1409777
ctg378	CMCMBB085F09	1574	1652	ctg0074	1750939	-	1364392	1365136	ctg0074	1750939	+	1233172	1233744
ctg388	CMCMBB078P03	0	69	ctg0021	3023512	+	482810	483579	ctg0021	3023512	-	597285	597730
ctg388	CMCMBB090D08	197	224	ctg0021	3023512	-	425254	425919
ctg388	CMCMBB065C18	319	389	ctg0021	3023512	-	298201	298996
ctg388	CMCMBB148I19	324	363	ctg0021	3023512	-	342859	343637
ctg388	CMCMBB109A13	477	592	ctg1046	130139	+	91078	91806	ctg1046	130139	-	5716	6481
ctg389	CMCMBB103L21	46	128	ctg0551	412225	+	365797	366591
ctg389	CMCMBB052C18	91	117	ctg0551	412225	+	367116	367806	ctg0094	1565287	+	1112432	1113212
ctg389	CMCMBB188B01	187	211	ctg0094	1565287	-	1069191	1069934	ctg0094	1565287	+	962408	963203
ctg389	CMCMBB069J15	337	391	ctg0094	1565287	+	778220	778592	ctg0094	1565287	-	912419	913119
ctg389	CMCMBB069N11	347	394	ctg0094	1565287	-	882764	883282
ctg389	CMCMBB129M17	464	543	ctg0094	1565287	-	777347	778138	ctg0094	1565287	+	644496	645284
ctg403	CMCMBB156L11	18	98	ctg0246	910584	+	665423	666204
ctg403	CMCMBB100A14	24	72	ctg0246	910584	+	665592	666408	ctg0246	910584	-	770738	771229
ctg403	CMCMBB056G20	26	91	ctg0246	910584	+	665607	666109
ctg403	CMCMBB183J23	29	81	ctg0246	910584	+	642739	643341
ctg403	CMCMBB066D02	31	76	ctg0246	910584	+	664344	665043	ctg0933	159752	+	152471	153157
ctg403	CMCMBB187M21	37	91	ctg0246	910584	+	612506	612774
ctg403	CMCMBB009F02	50	80	ctg0063	1830239	+	65417	66137	ctg0246	910584	+	642207	642996
ctg403	CMCMBB011N22	53	117	ctg0246	910584	-	735618	736133	ctg0246	910584	+	616142	616278
ctg403	CMCMBB013P22	107	220	ctg0246	910584	+	501465	502248	ctg0246	910584	-	641777	642082
ctg403	CMCMBB166N23	113	171	ctg0246	910584	+	478492	478883
ctg403	CMCMBB007I12	120	160	ctg0246	910584	-	607008	607741	ctg0246	910584	+	490497	490991
ctg403	CMCMBB101D11	126	155	ctg0246	910584	+	495997	496846	ctg0007	3754377	-	261325	262132
ctg403	CMCMBB027C18	148	184	ctg0246	910584	-	622889	623664	ctg0246	910584	+	564378	565130
ctg403	CMCMBB138N03	170	268	ctg0246	910584	+	490650	490794
ctg403	CMCMBB136K13	186	251	ctg0246	910584	-	615476	616038	ctg0246	910584	+	485484	485626
ctg403	CMCMBB055P12	190	245	ctg0246	910584	+	468698	469466	ctg0246	910584	-	563568	564298
ctg403	CMCMBB175B22	197	243	ctg0246	910584	+	480615	481152	ctg0246	910584	-	611696	612402
ctg403	CMCMBB009J07	201	235	ctg0246	910584	+	484310	485072	ctg0246	910584	-	584103	584369
ctg403	CMCMBB038G20	203	237	ctg0246	910584	+	611752	612485	ctg0246	910584	-	722860	723544
ctg403	CMCMBB039D03	204	235	ctg0246	910584	-	735507	736156	ctg0246	910584	+	626965	627461
ctg403	CMCMBB046F09	254	320	ctg0246	910584	-	485072	485825	ctg0246	910584	+	355296	355806
ctg403	CMCMBB102C13	271	346	ctg0210	1013204	+	202467	203337	ctg0210	1013204	-	320974	321652
ctg403	CMCMBB033M10	277	306	ctg0210	1013204	-	539403	540114	ctg0210	1013204	+	422122	422880
ctg403	CMCMBB056L08	291	350	ctg0210	1013204	-	295111	295746	ctg0210	1013204	+	185326	186108
ctg403	CMCMBB055C13	299	374	ctg0210	1013204	-	452744	453434
ctg403	CMCMBB035B04	315	360	ctg0210	1013204	-	456989	457780	ctg0210	1013204	+	343839	344276
ctg403	CMCMBB015M01	322	410	ctg0018	3150475	+	1427156	1427892	ctg0018	3150475	-	1557935	1558476
ctg403	CMCMBB026L21	322	392	ctg0210	1013204	+	36700	37033	ctg0210	1013204	-	236223	236720
ctg403	CMCMBB031M09	329	374	ctg0018	3150475	-	1486163	1486965	ctg0018	3150475	+	1368998	1369818
ctg403	CMCMBB142I24	333	364	ctg0678	296056	-	25959	26767
ctg403	CMCMBB062H20	335	365	ctg0050	2038052	+	583275	583870	ctg0050	2038052	-	640454	641205
ctg403	CMCMBB070E22	346	402	ctg0678	296056	-	185653	186308	ctg0678	296056	+	49873	50631
ctg403	CMCMBB048P20	354	415	ctg0678	296056	-	235343	235922	ctg0678	296056	+	70928	71051
ctg403	CMCMBB033I04	369	420	ctg0210	1013204	-	606089	606754	ctg0210	1013204	+	472823	473245
ctg403	CMCMBB034P12	369	425	ctg0005	4169243	+	2495045	2495537
ctg403	CMCMBB016N05	373	453	ctg0678	296056	+	177491	177636	ctg0018	3150475	+	1917113	1917657
ctg403	CMCMBB057M22	375	449	ctg0050	2038052	+	543957	544562
ctg403	CMCMBB152P22	380	415	ctg0678	296056	-	181370	182121	ctg0678	296056	+	66405	67132
ctg403	CMCMBB013B14	382	446	ctg0050	2038052	+	576114	576601	ctg0050	2038052	-	700438	701034
ctg403	CMCMBB049P09	385	439	ctg0050	2038052	+	511842	512389	ctg0050	2038052	-	629268	630032
ctg403	CMCMBB030N10	395	435	ctg0050	2038052	+	453828	454257
ctg403	CMCMBB146J02	401	445	ctg0050	2038052	+	481626	482286
ctg403	CMCMBB132B13	404	443	ctg0210	1013204	+	742248	743009	ctg0210	1013204	-	888110	888218
ctg403	CMCMBB046N19	425	482	ctg0210	1013204	+	921456	922001	ctg1097	118850	-	19723	20210
ctg403	CMCMBB159O05	428	538	ctg1097	118850	-	88902	89568	ctg0210	1013204	+	972932	973087
ctg403	CMCMBB112I16	434	471	ctg0210	1013204	+	936600	937411
ctg403	CMCMBB127M13	455	502	ctg0247	908710	+	408110	408967	ctg0247	908710	-	558893	559044
ctg403	CMCMBB034N16	459	517	ctg0050	2038052	-	785704	786426	ctg0050	2038052	-	726620	726957
ctg403	CMCMBB175B21	460	498	ctg0247	908710	-	655949	656682	ctg0247	908710	+	531234	531858
ctg403	CMCMBB023M18	498	547	ctg0247	908710	+	419907	420622	ctg0247	908710	-	517136	517930
ctg403	CMCMBB150M21	498	548	ctg0247	908710	+	514972	515610	ctg0247	908710	-	626170	626875
ctg403	CMCMBB001C22	506	539	ctg0247	908710	-	638455	639181	ctg0247	908710	+	533451	534307
ctg403	CMCMBB042K19	509	553	ctg0247	908710	+	533433	534235	ctg0247	908710	-	629454	630103
ctg403	CMCMBB151G05	518	544	ctg0050	2038052	-	914359	915077	ctg0050	2038052	+	760088	760704
ctg403	CMCMBB054B15	520	568	ctg0247	908710	+	540139	540960	ctg0247	908710	-	655680	656346
ctg403	CMCMBB080L14	530	563	ctg0247	908710	-	655777	656321	ctg0247	908710	+	537592	538206
ctg403	CMCMBB183O02	560	627	ctg0247	908710	+	247028	247780
ctg403	CMCMBB151A12	570	628	ctg1896	40584	-	4171	4962	ctg0247	908710	-	447948	448639
ctg403	CMCMBB131L23	574	621	ctg0247	908710	+	243477	244236	ctg0247	908710	-	370648	370798
ctg403	CMCMBB114E13	582	651	ctg0247	908710	+	355074	355460	ctg0247	908710	-	468684	469082
ctg403	CMCMBB050B15	584	630	ctg0247	908710	+	279432	280085	ctg0247	908710	-	409111	409811
ctg403	CMCMBB047K15	623	682	ctg0246	910584	+	295331	295983	ctg0246	910584	+	295577	295995
ctg403	CMCMBB053H14	687	742	ctg1896	40584	-	14094	14874	ctg0247	908710	-	419566	419775
ctg403	CMCMBB006G12	698	766	ctg0247	908710	-	349728	350461	ctg0247	908710	+	231950	232757
ctg403	CMCMBB042N10	702	745	ctg0247	908710	-	354318	354991	ctg0247	908710	+	247028	247641
ctg403	CMCMBB140B22	710	749	ctg0247	908710	-	352972	353798	ctg0247	908710	+	231975	232132
ctg403	CMCMBB127B05	726	842	ctg1896	40584	+	31630	32389	ctg0247	908710	+	172384	172573
ctg403	CMCMBB022L03	772	810	ctg0247	908710	+	170623	171377	ctg0247	908710	-	271489	272229
ctg403	CMCMBB169M09	774	850	ctg0050	2038052	+	732083	732882	ctg0050	2038052	-	856905	857646
ctg403	CMCMBB063I07	777	846	ctg0050	2038052	+	742358	743122	ctg0050	2038052	-	870753	871552
ctg403	CMCMBB015L13	780	844	ctg0050	2038052	+	722372	722953
ctg403	CMCMBB154K21	794	829	ctg0050	2038052	+	747536	748316	ctg0050	2038052	-	875431	876113
ctg403	CMCMBB030M09	802	881	ctg0247	908710	+	97992	98599	ctg0247	908710	-	212215	212508
ctg403	CMCMBB027B11	814	903	ctg0247	908710	+	99848	100676
ctg403	CMCMBB038D07	815	870	ctg0247	908710	-	219682	220448	ctg0247	908710	+	91177	91953
ctg403	CMCMBB013J04	830	901	ctg0247	908710	+	74971	75786	ctg0247	908710	-	216053	216814
ctg403	CMCMBB190B11	837	865	ctg0247	908710	+	75953	76685	ctg0247	908710	-	222461	223135
ctg403	CMCMBB130O05	863	908	ctg0050	2038052	-	872866	873646	ctg0050	2038052	+	807524	807696
ctg403	CMCMBB094F17	880	967	ctg0247	908710	-	103783	104517	ctg0945	155175	-	5483	5615
ctg403	CMCMBB023G13	885	914	ctg0247	908710	-	96696	97425
ctg403	CMCMBB051K15	896	963	ctg0050	2038052	+	717481	717963	ctg0050	2038052	-	860374	860823
ctg403	CMCMBB056H08	897	949	ctg0050	2038052	+	804003	804171	ctg0050	2038052	-	913135	913676
ctg403	CMCMBB051J05	903	933	ctg0050	2038052	+	1001007	1001580
ctg403	CMCMBB049I05	907	952	ctg0050	2038052	+	722438	723040	ctg0050	2038052	-	860517	860824
ctg403	CMCMBB007O18	914	988	ctg0247	908710	-	103782	104433	ctg0945	155175	-	35218	36029
ctg403	CMCMBB011A24	918	970	ctg0945	155175	-	23280	24089	ctg0247	908710	-	85244	86016
ctg403	CMCMBB148O03	922	958	ctg0247	908710	-	91645	92284	ctg1290	85710	-	42078	42709
ctg403	CMCMBB142N11	924	966	ctg1290	85710	+	8618	9460	ctg0945	155175	-	30788	30892
ctg403	CMCMBB125I01	942	972	ctg0050	2038052	+	1044799	1045631	ctg0050	2038052	-	1177589	1177693
ctg403	CMCMBB020K10	958	1043	ctg0246	910584	+	309452	309826	ctg0246	910584	-	447244	447677
ctg403	CMCMBB034I06	963	1039	ctg0246	910584	+	301755	302465	ctg0246	910584	-	468044	468763
ctg403	CMCMBB016J04	974	1028	ctg0246	910584	-	476249	476897	ctg0246	910584	+	359156	359803
ctg403	CMCMBB159N11	978	1033	ctg0050	2038052	+	995026	995805
ctg403	CMCMBB019D17	980	1011	ctg0050	2038052	-	1156205	1156912	ctg0050	2038052	+	994624	995196
ctg403	CMCMBB037D13	981	1026	ctg0246	910584	+	326928	327729	ctg0246	910584	-	410841	411576
ctg403	CMCMBB139C16	1020	1072	ctg0556	409664	+	197115	197689	ctg0945	155175	+	96792	97509
ctg403	CMCMBB141N09	1032	1070	ctg0556	409664	-	328781	329574	ctg0556	409664	+	189203	189312
ctg403	CMCMBB133C20	1034	1073	ctg0055	1938188	+	81173	81907	ctg0055	1938188	+	1513435	1513758
ctg403	CMCMBB130D03	1042	1064	ctg0945	155175	+	108646	108788
ctg403	CMCMBB058M08	1044	1078	ctg0556	409664	-	318726	319375	ctg0556	409664	+	199358	200127
ctg403	CMCMBB127B02	1052	1070	ctg0945	155175	+	121549	122372
ctg403	CMCMBB154K19	1095	1120	ctg0556	409664	+	130855	131676	ctg0556	409664	-	260908	261212
ctg403	CMCMBB021K23	1105	1180	ctg0556	409664	+	47749	48552
ctg403	CMCMBB055E15	1127	1197	ctg0556	409664	-	162821	163575	ctg1682	51145	-	15837	16665
ctg403	CMCMBB046D16	1141	1195	ctg0556	409664	+	74885	75619
ctg403	CMCMBB160B05	1152	1209	ctg0122	1403369	+	25549	26399	ctg0702	284909	+	210909	211279
ctg403	CMCMBB018D08	1159	1179	ctg0556	409664	+	74920	75447	ctg1408	72454	+	2533	3324
ctg403	CMCMBB014O19	1161	1202	ctg0556	409664	-	94423	95225	ctg1682	51145	-	39819	40682
ctg403	CMCMBB092N04	1222	1275	ctg0955	152428	+	131495	132323
ctg403	CMCMBB097A20	1225	1248	ctg0955	152428	+	144228	145059
ctg403	CMCMBB104N19	1235	1263	ctg0997	139879	+	54445	55281	ctg0139	1278281	+	288265	289111
ctg403	CMCMBB180I17	1238	1262	ctg0955	152428	+	142012	142839
ctg403	CMCMBB192A20	1250	1268	ctg0955	152428	+	120544	121324
ctg403	CMCMBB030L15	1299	1351	ctg0449	540620	-	310769	311307
ctg403	CMCMBB181J04	1302	1329	ctg1144	109228	+	102371	103122
ctg403	CMCMBB083K05	1303	1323	ctg0997	139879	-	34172	34465
ctg403	CMCMBB176L02	1347	1425	ctg0082	1654604	+	1571307	1571953
ctg403	CMCMBB097C14	1375	1456	ctg0955	152428	-	92915	93319	ctg0955	152428	+	145179	146009
ctg403	CMCMBB045G19	1389	1434	ctg1144	109228	+	91292	91983
ctg403	CMCMBB145O05	1396	1429	ctg0955	152428	-	93562	94331
ctg403	CMCMBB176D04	1462	1567	ctg0955	152428	+	120544	121039
ctg403	CMCMBB168L18	1489	1562	ctg0093	1570580	+	214716	215507	ctg0093	1570580	+	1040995	1041665
ctg403	CMCMBB089C13	1509	1592	ctg0918	164436	+	25134	25862
ctg403	CMCMBB074C23	1519	1578	ctg0955	152428	+	107584	108367
ctg403	CMCMBB011J06	1525	1579	ctg0204	1025307	+	918985	919752	ctg0204	1025307	-	983778	984096
ctg403	CMCMBB086J23	1526	1575	ctg0918	164436	+	31194	31909
ctg403	CMCMBB158J19	1528	1571	ctg0622	347190	+	13538	14344	ctg0622	347190	-	87077	87552
ctg403	CMCMBB159A01	1529	1624	ctg0622	347190	+	37845	38633
ctg403	CMCMBB080K06	1531	1558	ctg0622	347190	-	33194	33940	ctg0622	347190	+	5528	6185
ctg403	CMCMBB154C12	1532	1567	ctg0622	347190	+	18050	18761	ctg0918	164436	-	55232	55950
ctg403	CMCMBB138J06	1540	1599	ctg0002	5420102	+	1353782	1354119	ctg0622	347190	-	17365	18010
ctg403	CMCMBB128A01	1544	1594	ctg0622	347190	-	7744	8434	ctg0094	1565287	-	794383	794539
ctg403	CMCMBB100D07	1552	1587	ctg0955	152428	+	107563	108406
ctg403	CMCMBB178L08	1557	1594	ctg0997	139879	-	108302	109012	ctg0004	4337511	+	1293670	1294429
ctg403	CMCMBB022D10	1593	1635	ctg0267	858228	+	598545	598899	ctg0267	858228	-	709563	710133
ctg403	CMCMBB041B18	1722	1755	ctg0511	459038	-	68234	68721
ctg403	CMCMBB038F15	1725	1766	ctg0804	215479	+	206523	207283	ctg0511	459038	-	108060	108568
ctg403	CMCMBB021N23	1729	1776	ctg0511	459038	+	14966	15510
ctg403	CMCMBB023J04	1731	1797	ctg0511	459038	-	135274	135780	ctg0511	459038	+	7617	8314
ctg403	CMCMBB104M04	1738	1788	ctg0511	459038	+	16645	17480	ctg0511	459038	-	125383	125736
ctg403	CMCMBB150A14	1742	1788	ctg0511	459038	+	10732	11396
ctg403	CMCMBB043E02	1764	1809	ctg0511	459038	-	148216	148877	ctg0511	459038	+	37423	37714
ctg403	CMCMBB112C12	1764	1800	ctg0511	459038	+	85507	86220
ctg403	CMCMBB156H19	1827	1876	ctg0511	459038	+	97781	98558	ctg0511	459038	-	201467	202213
ctg403	CMCMBB070C19	1846	1896	ctg0511	459038	+	148909	149653
ctg403	CMCMBB084K10	1864	1942	ctg0511	459038	-	316349	316987	ctg0511	459038	+	197040	197748
ctg403	CMCMBB095G13	1870	1941	ctg0511	459038	-	328178	328872	ctg0511	459038	+	219218	220047
ctg403	CMCMBB083L20	1896	1996	ctg2227	20537	-	9438	9980	ctg2227	20537	+	10036	10744
ctg403	CMCMBB057K06	1915	1975	ctg0511	459038	-	406825	407544	ctg0511	459038	+	293995	294772
ctg403	CMCMBB187N10	1921	1966	ctg0511	459038	-	414733	415273	ctg0511	459038	+	297866	298480
ctg403	CMCMBB009F05	1929	1952	ctg0511	459038	-	328972	329781	ctg0511	459038	+	293671	294505
ctg403	CMCMBB074H17	1932	1985	ctg0511	459038	+	329933	330506	ctg0511	459038	-	436514	436758
ctg403	CMCMBB066A06	2001	2084	ctg0493	481887	+	442965	443687	ctg0007	3754377	-	136898	137693
ctg403	CMCMBB022O20	2008	2085	ctg0493	481887	+	431197	431946	ctg0511	459038	+	407551	408313
ctg403	CMCMBB100P01	2018	2076	ctg0493	481887	+	432027	432829	ctg0511	459038	+	396518	396739
ctg403	CMCMBB062A06	2021	2084	ctg0493	481887	+	432537	433357	ctg0511	459038	+	412821	413592
ctg403	CMCMBB174F23	2028	2057	ctg0511	459038	+	407551	408343	ctg0493	481887	+	441767	442561
ctg403	CMCMBB138M01	2040	2081	ctg0493	481887	+	427723	428237	ctg0511	459038	+	438835	439239
ctg403	CMCMBB160P01	2097	2178	ctg0609	355826	+	281242	281781	ctg0122	1403369	-	159242	159956
ctg403	CMCMBB044F17	2102	2183	ctg0493	481887	+	401533	402371	ctg0493	481887	-	431773	432530
ctg403	CMCMBB067P21	2216	2269	ctg0493	481887	+	258634	259049	ctg0493	481887	-	369605	370358
ctg403	CMCMBB123C10	2227	2264	ctg0493	481887	+	232082	232491	ctg0493	481887	-	356169	356364
ctg403	CMCMBB039H08	2231	2261	ctg0493	481887	+	224372	225183	ctg0611	354585	+	134413	135168
ctg403	CMCMBB051G22	2235	2274	ctg0493	481887	-	312059	312848
ctg403	CMCMBB109C13	2278	2393	ctg0493	481887	-	313779	314606	ctg0493	481887	+	183731	184525
ctg403	CMCMBB185K13	2303	2365	ctg0493	481887	+	120865	121432	ctg0493	481887	-	258497	259206
ctg403	CMCMBB070M02	2304	2365	ctg0493	481887	-	248831	249512
ctg403	CMCMBB039J10	2315	2359	ctg0493	481887	-	355764	356408
ctg403	CMCMBB030G18	2317	2339	ctg0493	481887	-	257822	258589	ctg0493	481887	+	217832	218632
ctg403	CMCMBB089O04	2332	2416	ctg0282	826093	-	385933	386656	ctg0493	481887	-	262489	263191
ctg403	CMCMBB097B05	2454	2526	ctg2005	33315	+	8880	9470
ctg403	CMCMBB168P03	2460	2501	ctg0493	481887	+	73721	74555	ctg0493	481887	-	101283	102038
ctg403	CMCMBB117N15	2471	2550	ctg2087	28922	-	10972	11367	ctg0293	808871	-	789346	790079
ctg403	CMCMBB130M21	2482	2530	ctg2005	33315	-	2672	3464	ctg0461	527999	+	442162	442630
ctg403	CMCMBB132I09	2483	2523	ctg0493	481887	-	94531	95295	ctg0461	527999	+	437484	437597
ctg403	CMCMBB152J15	2486	2535	ctg0461	527999	+	398175	398868
ctg403	CMCMBB055C23	2493	2546	ctg0493	481887	-	84158	84424
ctg403	CMCMBB046H24	2515	2538	ctg2005	33315	-	2645	3464	ctg0461	527999	+	437398	438166
ctg403	CMCMBB049K19	2563	2606	ctg0493	481887	-	94614	95295
ctg403	CMCMBB127J23	2564	2595	ctg0461	527999	+	398154	398948
ctg403	CMCMBB056B02	2578	2641	ctg0925	163082	+	23864	24645	ctg0461	527999	+	378824	379558
ctg403	CMCMBB084D17	2622	2667	ctg2005	33315	-	8350	9071	ctg0461	527999	+	362077	362766
ctg403	CMCMBB138E06	2627	2671	ctg0461	527999	+	321961	322661
ctg403	CMCMBB151F15	2632	2677	ctg0461	527999	+	305250	306005	ctg0461	527999	-	438009	438778
ctg403	CMCMBB060O11	2658	2702	ctg0461	527999	-	390412	391084	ctg0461	527999	+	259544	260320
ctg403	CMCMBB088I23	2667	2736	ctg0461	527999	-	357450	358167	ctg0461	527999	+	209319	210137
ctg403	CMCMBB026B13	2686	2743	ctg0461	527999	+	165240	166014	ctg0461	527999	-	294384	295211
ctg403	CMCMBB046L21	2690	2741	ctg0461	527999	-	299490	300196
ctg403	CMCMBB067G04	2691	2756	ctg0461	527999	-	248278	249051	ctg0461	527999	+	128765	129337
ctg403	CMCMBB134E05	2692	2774	ctg0461	527999	+	191794	192585
ctg403	CMCMBB026B01	2694	2733	ctg0461	527999	-	292404	292956	ctg0461	527999	+	141584	142329
ctg403	CMCMBB141M13	2698	2753	ctg0461	527999	+	108455	109019	ctg0461	527999	-	251575	252233
ctg403	CMCMBB172K04	2702	2761	ctg0461	527999	+	202165	202800	ctg0461	527999	-	349164	349641
ctg403	CMCMBB130D08	2704	2754	ctg0461	527999	-	322962	323748	ctg0461	527999	+	200627	200782
ctg403	CMCMBB116P08	2706	2744	ctg0461	527999	-	334083	334730
ctg403	CMCMBB075E18	2802	2878	ctg0461	527999	-	125168	125936
ctg403	CMCMBB074F01	2820	2870	ctg0461	527999	-	126884	127111
ctg403	CMCMBB046F04	2824	2873	ctg0461	527999	-	149587	150362	ctg1385	73863	-	48263	48989
ctg403	CMCMBB165M20	2824	2869	ctg0461	527999	-	150051	150826	ctg0461	527999	+	32636	33368
ctg403	CMCMBB139H14	2828	2887	ctg0461	527999	-	188117	188491
ctg403	CMCMBB133H06	2831	2859	ctg0802	215166	+	10512	11264	ctg0220	982302	-	888353	888538
ctg403	CMCMBB163H01	2833	2885	ctg0461	527999	-	164444	165232
ctg403	CMCMBB071F23	2837	2886	ctg0461	527999	-	164525	165186	ctg0461	527999	+	60028	60674
ctg403	CMCMBB048C13	2840	2889	ctg0461	527999	-	140797	141567	ctg0461	527999	+	27472	28198
ctg405	CMCMBB035H21	35	84	ctg0153	1192909	+	399078	399851	ctg0476	500633	-	12555	13326
ctg405	CMCMBB064I11	50	136	ctg0476	500633	-	13339	13866
ctg405	CMCMBB041C13	190	276	ctg0153	1192909	-	297504	297934	ctg0153	1192909	-	198378	198781
ctg405	CMCMBB160D04	285	349	ctg1359	76423	+	39765	40462	ctg0737	258868	-	246886	247132
ctg408	CMCMBB119K16	223	253	ctg0510	458799	+	273196	273918	ctg0510	458799	-	318580	319165
ctg408	CMCMBB057F05	224	282	ctg0510	458799	+	250704	251516
ctg408	CMCMBB133E10	319	370	ctg0510	458799	+	157262	158003
ctg409	CMCMBB141E19	65	93	ctg0237	938481	-	825381	826195	ctg0237	938481	+	710318	710915
ctg409	CMCMBB143P13	207	252	ctg0237	938481	+	822530	823167	ctg0502	464274	-	73028	73756
ctg409	CMCMBB077L07	317	385	ctg0502	464274	-	294694	295320	ctg0502	464274	+	145108	145778
ctg409	CMCMBB026P17	422	469	ctg0502	464274	-	379246	379953	ctg0502	464274	+	269210	269979
ctg409	CMCMBB073A02	487	530	ctg0254	897219	-	502013	502678	ctg0254	897219	+	340473	341165
ctg409	CMCMBB169J11	494	572	ctg0502	464274	+	399721	400541
ctg409	CMCMBB062N02	503	547	ctg0502	464274	+	386349	386796
ctg409	CMCMBB170B24	513	564	ctg0021	3023512	-	1586065	1586876
ctg409	CMCMBB077I10	576	646	ctg0817	209370	+	40511	40669	ctg0817	209370	-	69642	70050
ctg409	CMCMBB186K07	662	723	ctg0023	2854606	-	607034	607398	ctg0023	2854606	+	490716	491362
ctg409	CMCMBB125B14	742	805	ctg0975	146438	-	119971	120462	ctg1275	87571	+	65302	66017
ctg409	CMCMBB131O21	877	909	ctg0023	2854606	-	809449	810252	ctg0023	2854606	+	634469	634721
ctg409	CMCMBB152P15	990	1038	ctg0023	2854606	+	850977	851706	ctg0023	2854606	-	995797	996513
ctg409	CMCMBB173H24	1126	1185	ctg0023	2854606	+	1027642	1028302	ctg0023	2854606	-	1140871	1141595
ctg409	CMCMBB118L03	1137	1174	ctg0023	2854606	+	1026085	1026797	ctg0023	2854606	-	1151124	1151476
ctg409	CMCMBB173H10	1194	1283	ctg0023	2854606	+	1245122	1245784	ctg0023	2854606	-	1371250	1371908
ctg409	CMCMBB116G10	1224	1253	ctg0023	2854606	-	1264735	1265008	ctg0023	2854606	+	1151489	1152264
ctg409	CMCMBB144K11	1278	1312	ctg0023	2854606	-	1332500	1333196	ctg0023	2854606	+	1225371	1226155
ctg409	CMCMBB134I12	1423	1458	ctg0023	2854606	+	1449576	1450002
ctg417	CMCMBB037G19	0	62	ctg0021	3023512	-	2415797	2416658	ctg0021	3023512	+	2279087	2279934
ctg417	CMCMBB008F04	1	53	ctg0021	3023512	-	2423825	2424273	ctg0021	3023512	+	2295518	2296359
ctg417	CMCMBB186J10	243	376	ctg0434	554831	-	217405	217705
ctg417	CMCMBB007O12	346	405	ctg0021	3023512	-	2307609	2308389	ctg0021	3023512	+	2187782	2188566
ctg417	CMCMBB155N19	430	472	ctg0021	3023512	+	2116157	2116878	ctg0021	3023512	-	2252104	2252715
ctg417	CMCMBB116I18	432	510	ctg0021	3023512	-	2219366	2220142	ctg0021	3023512	+	2061612	2062437
ctg417	CMCMBB019P17	535	642	ctg0021	3023512	-	2146441	2147057	ctg0021	3023512	+	2006039	2006730
ctg417	CMCMBB053O20	589	666	ctg0021	3023512	-	2125883	2126628
ctg419	CMCMBB055E23	58	138	ctg0353	675333	+	112068	112846
ctg419	CMCMBB163P10	277	342	ctg0353	675333	+	337054	337750	ctg0353	675333	-	423189	423903
ctg419	CMCMBB017C22	415	480	ctg0353	675333	-	674105	674642	ctg0353	675333	+	674678	675304
ctg419	CMCMBB048I03	437	487	ctg0353	675333	-	543827	544318	ctg0353	675333	+	253805	254494
ctg419	CMCMBB068M16	599	640	ctg0311	760830	-	50450	50895	ctg1722	48758	+	18983	19722
ctg419	CMCMBB004M12	601	629	ctg0368	651144	-	128770	129454
ctg419	CMCMBB152E22	688	740	ctg0311	760830	+	96315	96930	ctg0311	760830	-	231184	231931
ctg419	CMCMBB064H21	710	752	ctg0311	760830	+	181710	182241
ctg419	CMCMBB127D01	972	996	ctg0148	1229381	-	539057	539566	ctg0148	1229381	+	417656	418139
ctg419	CMCMBB140E22	1089	1121	ctg0311	760830	-	636282	637122
ctg419	CMCMBB175E01	1151	1176	ctg0311	760830	-	639380	640130	ctg0311	760830	+	554150	554927
ctg419	CMCMBB154O15	1185	1229	ctg0311	760830	+	637134	637912
ctg419	CMCMBB177N19	1185	1254	ctg0311	760830	+	631423	632103	ctg0311	760830	-	750400	750825
ctg423	CMCMBB146M14	38	89	ctg0339	698187	-	91637	92203	ctg0351	681617	-	30678	31362
ctg423	CMCMBB132I22	69	111	ctg0351	681617	-	163794	164466	ctg0351	681617	+	28155	28974
ctg423	CMCMBB020G13	272	336	ctg0351	681617	-	415184	415874	ctg0351	681617	+	260419	261130
ctg423	CMCMBB046E08	281	324	ctg0351	681617	-	404281	404888
ctg423	CMCMBB011I15	344	403	ctg0351	681617	+	399368	400115	ctg0351	681617	-	522058	522793
ctg423	CMCMBB008K08	372	428	ctg0351	681617	-	638157	638359	ctg0351	681617	+	527787	528384
ctg423	CMCMBB032A08	465	518	ctg0351	681617	-	669096	669450	ctg0351	681617	+	588723	588927
ctg423	CMCMBB170K11	562	675	ctg0351	681617	+	668751	669468	ctg0013	3246657	-	347231	347969
ctg423	CMCMBB018F06	586	632	ctg0233	950323	+	562260	562803	ctg0351	681617	+	601663	602241
ctg423	CMCMBB153K22	766	807	ctg0672	297999	+	160637	161392
ctg423	CMCMBB179G21	780	892	ctg0773	228726	+	162568	162845
ctg423	CMCMBB166G13	887	968	ctg0013	3246657	-	407789	408543	ctg0013	3246657	+	284493	285136
ctg423	CMCMBB051L10	891	965	ctg0013	3246657	+	356040	356708	ctg0013	3246657	-	491967	492392
ctg423	CMCMBB162M14	904	954	ctg0013	3246657	+	357302	358058	ctg0013	3246657	-	475750	476569
ctg423	CMCMBB085A01	916	964	ctg0013	3246657	+	485296	485960	ctg0013	3246657	-	616513	617109
ctg423	CMCMBB070G05	918	976	ctg0013	3246657	+	538797	539329	ctg0013	3246657	-	663492	664323
ctg423	CMCMBB157B22	921	964	ctg0013	3246657	-	537307	538031	ctg0013	3246657	+	421983	422769
ctg423	CMCMBB046F02	958	998	ctg0013	3246657	+	248326	249074
ctg423	CMCMBB045E24	965	1003	ctg0013	3246657	-	703503	704270	ctg0013	3246657	+	580259	581001
ctg423	CMCMBB042C01	1048	1091	ctg0013	3246657	-	247733	248275
ctg423	CMCMBB107L01	1059	1142	ctg1548	60224	-	24472	25064	ctg0013	3246657	-	159987	160605
ctg424	CMCMBB108H16	31	114	ctg0208	1022354	+	303301	304061	ctg0208	1022354	-	431126	431915
ctg424	CMCMBB136E05	81	154	ctg0208	1022354	-	363361	364124	ctg0208	1022354	+	243429	244181
ctg424	CMCMBB017P13	179	243	ctg0208	1022354	+	112289	112565	ctg0208	1022354	-	223927	224507
ctg424	CMCMBB117P08	199	233	ctg0208	1022354	-	227386	227682	ctg0208	1022354	+	134222	135001
ctg424	CMCMBB136G14	269	336	ctg0208	1022354	+	9709	10429	ctg0208	1022354	-	165921	166676
ctg424	CMCMBB168D12	307	372	ctg0208	1022354	+	6866	7572	ctg0208	1022354	-	40699	41411
ctg424	CMCMBB132L03	438	513	ctg0694	286631	+	67449	68163	ctg0694	286631	-	242289	242978
ctg424	CMCMBB020N14	683	705	ctg0251	899790	+	709606	710345	ctg0251	899790	-	740249	741004
ctg424	CMCMBB140F23	806	850	ctg0251	899790	+	462675	462826	ctg0251	899790	-	599242	599977
ctg424	CMCMBB008E11	872	937	ctg0032	2402093	+	2180802	2181563	ctg0032	2402093	-	2313539	2314305
ctg424	CMCMBB130A02	877	931	ctg0032	2402093	+	2217148	2217861	ctg0032	2402093	-	2321470	2322166
ctg424	CMCMBB109E06	969	1050	ctg0251	899790	+	59198	60064	ctg0251	899790	-	173592	174381
ctg424	CMCMBB080I20	1076	1111	ctg0251	899790	+	224844	225600	ctg0251	899790	-	290979	291556
ctg424	CMCMBB034F14	1094	1145	ctg0251	899790	-	397527	398255	ctg0251	899790	+	287411	287706
ctg424	CMCMBB164C03	1135	1219	ctg0251	899790	-	282693	283391	ctg0669	300263	-	171556	172209
ctg424	CMCMBB168F01	1210	1345	ctg0251	899790	+	133025	133659	ctg0251	899790	-	211977	212301
ctg424	CMCMBB021K11	1226	1316	ctg0024	2807477	-	2622064	2622363	ctg0024	2807477	+	2491745	2492306
ctg424	CMCMBB021F19	1235	1286	ctg0251	899790	+	118102	118496	ctg0251	899790	-	212379	212864
ctg424	CMCMBB051M23	1244	1289	ctg0251	899790	-	131161	131870	ctg0251	899790	+	21380	21820
ctg424	CMCMBB149J09	1244	1276	ctg0032	2402093	+	2394821	2395485	ctg0032	2402093	+	2374140	2374893
ctg424	CMCMBB121A07	1248	1275	ctg0251	899790	-	117420	118090	ctg0251	899790	+	19866	20619
ctg424	CMCMBB075O02	1251	1289	ctg0251	899790	+	83565	84282	ctg0251	899790	-	181841	182495
ctg426	CMCMBB118H09	0	37	ctg0084	1648885	+	254127	254685	ctg0084	1648885	-	370920	371672
ctg426	CMCMBB080H06	8	75	ctg0084	1648885	+	159875	160585	ctg0084	1648885	-	301313	301835
ctg426	CMCMBB162E03	26	91	ctg0084	1648885	-	308017	308719
ctg426	CMCMBB011M16	79	159	ctg0084	1648885	+	199142	199887	ctg0084	1648885	-	344432	345189
ctg426	CMCMBB093C04	119	200	ctg0084	1648885	-	265030	265537	ctg0084	1648885	+	140459	141153
ctg426	CMCMBB021P21	219	304	ctg0084	1648885	+	241419	242047	ctg0084	1648885	-	371049	371672
ctg426	CMCMBB021D02	365	412	ctg0084	1648885	-	465451	466069	ctg0084	1648885	+	344620	345172
ctg426	CMCMBB048C23	383	421	ctg0084	1648885	+	332934	333728	ctg0084	1648885	-	405739	406493
ctg426	CMCMBB129F03	462	478	ctg0430	556580	+	290792	290957
ctg426	CMCMBB032B06	504	553	ctg0084	1648885	+	485551	486089	ctg0084	1648885	-	596308	596743
ctg428	CMCMBB028E06	106	169	ctg0124	1389464	+	743677	744304	ctg0124	1389464	-	865318	866018
ctg428	CMCMBB027M05	153	206	ctg0124	1389464	+	724277	724857	ctg0124	1389464	-	850475	850886
ctg428	CMCMBB173I09	176	321	ctg0124	1389464	+	616072	616783	ctg0124	1389464	-	727402	727763
ctg428	CMCMBB044B21	227	262	ctg0124	1389464	-	723702	724396	ctg0124	1389464	+	611829	612401
ctg430	CMCMBB055O17	152	214	ctg0274	838737	-	507480	507806	ctg0274	838737	+	401394	402134
ctg430	CMCMBB110F22	268	302	ctg0142	1270657	-	387426	388055	ctg0142	1270657	+	251786	252519
ctg430	CMCMBB011M07	454	508	ctg0274	838737	-	762370	763136	ctg0224	976104	+	193353	194099
ctg430	CMCMBB177G09	521	622	ctg0302	791218	+	585906	586574	ctg0302	791218	+	752708	753389
ctg430	CMCMBB006D09	709	767	ctg0302	791218	-	683894	684624	ctg0264	863195	-	674522	675264
ctg430	CMCMBB171M09	713	794	ctg0302	791218	-	536431	537093	ctg0302	791218	+	412510	413201
ctg430	CMCMBB150G13	721	766	ctg0302	791218	+	449644	449832
ctg430	CMCMBB035P06	732	764	ctg0302	791218	-	681415	681876	ctg0302	791218	+	537174	537634
ctg430	CMCMBB041K23	776	825	ctg0302	791218	+	612581	613112	ctg0302	791218	-	715339	715871
ctg432	CMCMBB124E01	0	28	ctg0047	2060207	-	621992	622717	ctg0047	2060207	+	511380	512091
ctg432	CMCMBB050N03	26	73	ctg0047	2060207	+	643293	644001	ctg0047	2060207	-	772772	773416
ctg432	CMCMBB165M04	73	137	ctg0047	2060207	+	699795	700482	ctg0047	2060207	-	810232	810586
ctg432	CMCMBB007A17	146	243	ctg0047	2060207	-	698453	699235	ctg0047	2060207	+	585095	585837
ctg432	CMCMBB032N10	152	204	ctg0047	2060207	-	740635	741324	ctg0047	2060207	+	624998	625764
ctg432	CMCMBB057E14	157	291	ctg0047	2060207	-	691860	692544
ctg432	CMCMBB046K20	359	421	ctg0047	2060207	-	545285	546100	ctg0047	2060207	+	413753	414491
ctg432	CMCMBB074H12	376	428	ctg0047	2060207	-	584553	585038	ctg0047	2060207	+	459650	460001
ctg432	CMCMBB163E18	408	497	ctg0047	2060207	-	486654	487266
ctg432	CMCMBB032C22	608	639	ctg0047	2060207	-	380505	381078	ctg0047	2060207	+	253172	253666
ctg432	CMCMBB079I17	720	788	ctg0047	2060207	+	49493	50248	ctg0047	2060207	-	137738	138378
ctg432	CMCMBB016E12	776	851	ctg0329	717462	-	53165	53799	ctg0047	2060207	-	61677	62029
ctg432	CMCMBB013P01	871	903	ctg0329	717462	-	90706	91445	ctg0329	717462	+	40465	41311
ctg434	CMCMBB145P08	325	370	ctg0089	1594837	-	768947	769527
ctg434	CMCMBB067J23	416	467	ctg0089	1594837	+	681766	682497	ctg0089	1594837	-	804504	805291
ctg434	CMCMBB118B07	438	487	ctg0089	1594837	+	765989	766583	ctg0089	1594837	-	831684	832466
ctg438	CMCMBB176H01	51	119	ctg0188	1087007	+	1047005	1047605	ctg0226	974494	-	121958	122659
ctg438	CMCMBB003E24	78	140	ctg0226	974494	-	160866	161595	ctg0226	974494	+	36207	36741
ctg438	CMCMBB034A14	94	158	ctg0010	3471975	-	1654498	1654965
ctg438	CMCMBB056L21	195	259	ctg0226	974494	+	203354	203573	ctg0226	974494	-	323918	324664
ctg439	CMCMBB069F08	0	59	ctg0114	1439381	-	593313	593813	ctg0114	1439381	+	478602	479384
ctg439	CMCMBB178H10	12	82	ctg0114	1439381	-	593134	593601	ctg0114	1439381	+	468349	468599
ctg439	CMCMBB007C15	48	83	ctg0114	1439381	+	429697	430441
ctg439	CMCMBB007F17	139	197	ctg0162	1176600	-	891117	891887	ctg0162	1176600	+	777787	778361
ctg439	CMCMBB146D13	141	195	ctg0162	1176600	-	873723	874100	ctg0162	1176600	+	753460	754082
ctg439	CMCMBB097A24	314	371	ctg0162	1176600	+	641660	642327	ctg0162	1176600	-	752691	753405
ctg439	CMCMBB043D13	393	467	ctg0162	1176600	-	689762	690447	ctg0162	1176600	+	551761	552601
ctg442	CMCMBB079H19	97	205	ctg0049	2051761	-	1837493	1838214
ctg449	CMCMBB004B03	65	97	ctg0121	1405239	-	925633	926202	ctg0121	1405239	+	844340	844962
ctg449	CMCMBB162F24	129	177	ctg0121	1405239	+	768041	768719
ctg449	CMCMBB092D01	132	197	ctg0121	1405239	-	845850	846452
ctg449	CMCMBB169N03	318	453	ctg0121	1405239	+	643098	643828	ctg0121	1405239	-	727553	728365
ctg449	CMCMBB142F22	358	405	ctg0121	1405239	-	703791	704514	ctg0121	1405239	+	587227	587900
ctg449	CMCMBB073L05	367	430	ctg0107	1484774	-	230791	231457
ctg449	CMCMBB187H19	490	593	ctg0121	1405239	-	1085213	1085590
ctg449	CMCMBB106G04	653	741	ctg0121	1405239	-	1177613	1178432
ctg449	CMCMBB024I06	664	724	ctg0121	1405239	-	1158225	1158822
ctg449	CMCMBB129E06	668	696	ctg0233	950323	-	442012	442375	ctg0233	950323	+	305408	306146
ctg456	CMCMBB025I01	0	56	ctg0076	1704404	-	1382862	1383587	ctg0076	1704404	+	1274011	1274762
ctg456	CMCMBB053D08	52	113	ctg0076	1704404	-	1312321	1312897	ctg0076	1704404	+	1185658	1186280
ctg456	CMCMBB040H01	53	104	ctg0076	1704404	-	1341668	1342132	ctg0076	1704404	+	1190811	1191118
ctg456	CMCMBB027C20	63	138	ctg0061	1850137	+	533230	533773	ctg0061	1850137	-	671425	671890
ctg456	CMCMBB184H01	129	178	ctg0076	1704404	+	1360059	1360399	ctg0076	1704404	-	1481618	1482269
ctg456	CMCMBB157O08	130	248	ctg0076	1704404	+	1354890	1355660	ctg0076	1704404	-	1483109	1483901
ctg456	CMCMBB071L02	158	214	ctg0076	1704404	+	1377496	1378173	ctg0076	1704404	-	1482767	1483397
ctg456	CMCMBB126K16	167	216	ctg0076	1704404	-	1483549	1484237	ctg0076	1704404	+	1377027	1377754
ctg456	CMCMBB066K22	283	352	ctg0076	1704404	-	1569749	1570513
ctg456	CMCMBB062F13	303	356	ctg0076	1704404	+	1486791	1487059	ctg0076	1704404	-	1574923	1575647
ctg456	CMCMBB123L14	555	586	ctg0076	1704404	+	1663889	1664608
ctg456	CMCMBB055C08	663	727	ctg0030	2528805	-	2388826	2389468
ctg456	CMCMBB142G11	663	728	ctg0030	2528805	-	2378953	2379669	ctg0030	2528805	+	2250388	2251103
ctg456	CMCMBB078L18	791	894	ctg0030	2528805	+	2120803	2121518	ctg0030	2528805	-	2233312	2234095
ctg457	CMCMBB014G12	20	89	ctg0484	490110	-	267481	268051	ctg0484	490110	+	115831	116394
ctg457	CMCMBB036L08	57	89	ctg0484	490110	+	114807	115479
ctg457	CMCMBB072H22	92	137	ctg0484	490110	-	151862	152499	ctg0484	490110	+	75203	75643
ctg457	CMCMBB130E02	164	229	ctg0484	490110	+	149759	150477	ctg0484	490110	-	345008	345708
ctg457	CMCMBB035G07	204	258	ctg0484	490110	-	475358	476168
ctg457	CMCMBB164H01	288	381	ctg1515	62342	+	57291	57962	ctg0484	490110	+	381656	382313
ctg457	CMCMBB117A12	405	441	ctg1515	62342	-	18583	19327	ctg0700	282775	-	127594	128388
ctg457	CMCMBB149F09	502	547	ctg0523	444699	+	129350	130015	ctg0523	444699	-	247571	248320
ctg457	CMCMBB017J22	518	592	ctg0523	444699	-	264796	265110	ctg0523	444699	+	144699	145263
ctg462	CMCMBB075L17	73	184	ctg0093	1570580	-	1375563	1376025	ctg0093	1570580	+	1187203	1187707
ctg462	CMCMBB083H11	150	204	ctg0093	1570580	+	1185945	1186625	ctg0093	1570580	-	1330832	1331514
ctg462	CMCMBB081F11	280	388	ctg0093	1570580	-	1454915	1455711	ctg0093	1570580	+	1331601	1332165
ctg462	CMCMBB136D06	307	353	ctg0093	1570580	-	1484208	1484824	ctg0093	1570580	+	1367322	1368016
ctg468	CMCMBB183L17	5	64	ctg0059	1877459	-	220852	221591	ctg0059	1877459	+	94863	95546
ctg468	CMCMBB007A24	12	83	ctg0059	1877459	+	66939	67602	ctg0059	1877459	-	220890	221535
ctg468	CMCMBB011P12	23	97	ctg0059	1877459	-	172344	173050	ctg0059	1877459	+	25790	26420
ctg468	CMCMBB128E17	61	120	ctg0059	1877459	-	166064	166705	ctg0059	1877459	+	30320	31145
ctg468	CMCMBB062I01	225	250	ctg0059	1877459	+	31421	32014	ctg0059	1877459	-	76398	76960
ctg468	CMCMBB117D17	300	345	ctg1795	45142	-	9912	10156	ctg0059	1877459	-	66409	67167
ctg468	CMCMBB139J18	313	352	ctg0596	365246	+	68257	68848	ctg0596	365246	-	64864	65096
ctg468	CMCMBB078N16	336	435	ctg0596	365246	-	212942	213395	ctg0596	365246	+	98016	98756
ctg468	CMCMBB012P13	337	420	ctg0596	365246	-	226615	227316	ctg0596	365246	+	79862	80674
ctg468	CMCMBB039B09	344	423	ctg0596	365246	+	171680	172376	ctg0596	365246	-	344838	345556
ctg468	CMCMBB178N13	350	403	ctg0059	1877459	-	10754	11351	ctg0596	365246	-	172580	172873
ctg468	CMCMBB131C21	357	409	ctg0559	408830	-	332269	332530	ctg0559	408830	+	205935	206677
ctg468	CMCMBB116C15	451	480	ctg1027	132890	+	47955	48707	ctg0596	365246	+	213396	214156
ctg468	CMCMBB032D11	520	572	ctg0596	365246	+	249904	250669	ctg0610	354520	+	268718	269339
ctg468	CMCMBB046I01	544	575	ctg0596	365246	+	211538	212372	ctg0596	365246	-	265730	266464
ctg468	CMCMBB125I09	619	694	ctg0610	354520	+	157891	158651	ctg0610	354520	-	279538	280333
ctg468	CMCMBB072H23	733	781	ctg0610	354520	-	132436	133074
ctg468	CMCMBB153G21	742	775	ctg0601	361649	+	337686	337928	ctg0601	361649	+	14344	15049
ctg468	CMCMBB169M12	839	893	ctg0601	361649	+	267830	268341
ctg468	CMCMBB034M22	887	925	ctg0017	3153612	-	2798706	2799087
ctg471	CMCMBB070L09	0	148	ctg0613	351500	+	203547	204262	ctg0244	911409	+	838132	838759
ctg471	CMCMBB091O21	278	336	ctg0244	911409	+	652228	652378	ctg1514	62173	-	28410	29015
ctg471	CMCMBB181I22	369	455	ctg0244	911409	-	713731	714490	ctg0244	911409	+	588219	588950
ctg471	CMCMBB065N13	396	459	ctg0244	911409	+	536930	537568	ctg0244	911409	-	654355	654941
ctg471	CMCMBB068H11	477	536	ctg0244	911409	+	478832	479328	ctg0244	911409	-	587397	588063
ctg474	CMCMBB072F04	196	259	ctg0550	413217	+	337589	338280	ctg0613	351500	-	151788	152548
ctg474	CMCMBB137L12	462	490	ctg0613	351500	+	182741	183476	ctg0613	351500	-	224155	224910
ctg482	CMCMBB146O09	0	48	ctg0016	3157890	+	461460	462192	ctg0016	3157890	-	572983	573744
ctg482	CMCMBB102K13	183	259	ctg0016	3157890	-	690628	691377	ctg0016	3157890	+	571451	572202
ctg482	CMCMBB026L05	198	250	ctg0016	3157890	+	510788	511375	ctg0016	3157890	-	631936	632392
ctg485	CMCMBB093J22	38	134	ctg1037	131634	+	74845	75318	ctg1037	131634	-	115114	115780
ctg485	CMCMBB041P06	76	112	ctg0582	379608	+	243489	244179	ctg0582	379608	-	372536	373084
ctg485	CMCMBB118F17	84	114	ctg0582	379608	+	242888	243735	ctg0582	379608	-	373624	373974
ctg485	CMCMBB050J21	243	289	ctg0811	212318	-	134352	134598
ctg486	CMCMBB075B02	82	164	ctg1023	133678	-	79127	79872	ctg0403	599612	-	98181	98974
ctg486	CMCMBB109E03	84	145	ctg0403	599612	-	103498	104245	ctg1023	133678	-	77484	78192
ctg486	CMCMBB069I10	210	275	ctg0209	1021391	-	721761	722305	ctg1086	120426	-	72316	73108
ctg490	CMCMBB137I01	0	45	ctg0418	573814	-	466487	467086	ctg0418	573814	+	338080	338534
ctg490	CMCMBB064I21	191	269	ctg0418	573814	-	466393	467117	ctg0418	573814	+	343869	344110
ctg490	CMCMBB049K16	235	300	ctg0418	573814	+	371780	372497	ctg0418	573814	-	506615	507214
ctg496	CMCMBB022N13	60	116	ctg0998	139416	-	81305	81711	ctg0998	139416	+	22171	22721
ctg496	CMCMBB169P17	69	107	ctg0728	266564	-	159619	160366	ctg0728	266564	+	100206	100879
ctg496	CMCMBB105K16	140	164	ctg0981	145459	+	68064	68630
ctg496	CMCMBB143F03	205	237	ctg1325	80141	+	60882	61667	ctg0774	229562	-	212644	213309
ctg496	CMCMBB153K06	237	297	ctg0728	266564	+	191959	192797	ctg0728	266564	-	170267	170974
ctg496	CMCMBB063N17	434	488	ctg0234	945739	+	214269	214966	ctg0234	945739	-	136434	137030
ctg496	CMCMBB158A14	461	566	ctg1995	34070	-	19569	19844	ctg0987	143235	-	133388	133737
ctg496	CMCMBB050N01	556	594	ctg2054	30933	+	17915	18660	ctg0192	1069413	-	81	697
ctg505	CMCMBB165P10	56	94	ctg1483	65558	+	56425	57007
ctg505	CMCMBB025N01	145	171	ctg0456	535193	-	247276	247908
ctg505	CMCMBB022I19	217	264	ctg0456	535193	+	52740	53370	ctg0456	535193	-	163574	164259
ctg505	CMCMBB060A09	269	327	ctg0456	535193	-	105549	106046	ctg0456	535193	+	118231	119045
ctg505	CMCMBB071D01	278	344	ctg0863	186150	-	168018	168524	ctg0863	186150	+	151814	152638
ctg505	CMCMBB026I12	279	326	ctg0456	535193	-	146775	147407	ctg0456	535193	+	27079	27605
ctg507	CMCMBB004A03	54	123	ctg0002	5420102	+	4677071	4677795	ctg0002	5420102	-	4801374	4801957
ctg507	CMCMBB077D04	69	147	ctg0002	5420102	+	4637445	4638087	ctg0002	5420102	-	4782778	4783518
ctg507	CMCMBB140A09	207	282	ctg0002	5420102	-	4660185	4660462	ctg0002	5420102	+	4534831	4535317
ctg507	CMCMBB159N08	334	386	ctg0002	5420102	+	4414839	4415529
ctg507	CMCMBB176D09	342	386	ctg0002	5420102	+	4409677	4410056	ctg0002	5420102	-	4528652	4529287
ctg507	CMCMBB066C05	375	434	ctg0002	5420102	-	4435437	4435828	ctg0002	5420102	+	4292485	4293169
ctg507	CMCMBB146C14	434	474	ctg0002	5420102	-	4361912	4362725	ctg0002	5420102	+	4303494	4304249
ctg507	CMCMBB060E01	515	560	ctg0002	5420102	-	4320001	4320124	ctg0002	5420102	+	4205719	4206507
ctg507	CMCMBB014K01	526	576	ctg0002	5420102	+	4186943	4187508
ctg507	CMCMBB149J11	606	653	ctg0002	5420102	-	4237659	4238412	ctg0002	5420102	+	4102539	4103320
ctg507	CMCMBB026D20	678	728	ctg0002	5420102	-	4168660	4169323	ctg0002	5420102	+	4047600	4048305
ctg507	CMCMBB112O04	770	806	ctg0002	5420102	+	3918363	3919145	ctg0002	5420102	-	4041930	4042673
ctg509	CMCMBB021P09	39	104	ctg0462	527506	+	18097	18774
ctg509	CMCMBB026C14	47	100	ctg0462	527506	+	17102	17340
ctg509	CMCMBB008M17	156	209	ctg0569	398342	-	72281	73032	ctg0462	527506	-	38851	39668
ctg513	CMCMBB105O07	0	38	ctg1225	94507	+	27657	28123	ctg1225	94507	-	81750	82390
ctg513	CMCMBB185L10	40	139	ctg0133	1290590	+	438631	439309	ctg0133	1290590	-	579523	580069
ctg513	CMCMBB067M09	65	129	ctg0133	1290590	-	624661	624888	ctg0133	1290590	+	494271	495028
ctg513	CMCMBB063L02	76	127	ctg0133	1290590	-	576967	577348	ctg0133	1290590	+	498063	498605
ctg513	CMCMBB072J16	174	267	ctg0133	1290590	+	621800	622636	ctg0133	1290590	-	708704	709434
ctg513	CMCMBB117C23	187	245	ctg0133	1290590	+	652606	653446	ctg0133	1290590	-	765539	766179
ctg513	CMCMBB068K18	316	358	ctg0133	1290590	-	830824	831614
ctg513	CMCMBB129E23	395	434	ctg0133	1290590	+	675552	676380	ctg0133	1290590	-	805286	806021
ctg514	CMCMBB006P04	0	52	ctg0035	2284363	+	1624933	1625734	ctg0035	2284363	-	1752792	1753643
ctg514	CMCMBB162H17	99	148	ctg0035	2284363	+	1557149	1557872	ctg0035	2284363	-	1685927	1686462
ctg514	CMCMBB144A04	212	283	ctg0035	2284363	-	1483817	1484410	ctg0035	2284363	+	1341654	1342395
ctg519	CMCMBB057N20	12	87	ctg0041	2146134	+	1134069	1134267
ctg519	CMCMBB073K14	267	322	ctg0055	1938188	-	199353	200041	ctg0055	1938188	+	46821	47222
ctg519	CMCMBB067L02	437	496	ctg0041	2146134	-	1451916	1452683	ctg0041	2146134	+	1334225	1334947
ctg519	CMCMBB183E05	459	518	ctg0041	2146134	-	1446427	1447134	ctg0041	2146134	+	1302806	1303510
ctg519	CMCMBB173B16	466	545	ctg0041	2146134	-	1566255	1566988	ctg0041	2146134	+	1425033	1425740
ctg519	CMCMBB049K23	475	525	ctg0041	2146134	+	1433021	1433692	ctg1586	57154	+	31124	31391
ctg519	CMCMBB145C15	480	512	ctg0041	2146134	-	1875329	1876082
ctg519	CMCMBB160E13	498	571	ctg0262	866279	+	508423	509123	ctg0262	866279	-	631914	632687
ctg519	CMCMBB037C17	505	558	ctg0041	2146134	+	1616292	1616789
ctg519	CMCMBB188C10	516	567	ctg0158	1181015	+	244697	245483	ctg0158	1181015	-	304983	305806
ctg519	CMCMBB030E06	518	575	ctg0158	1181015	+	288291	288611	ctg0158	1181015	-	423784	424241
ctg519	CMCMBB028G20	520	571	ctg0158	1181015	+	323387	323992	ctg0158	1181015	-	435355	435895
ctg519	CMCMBB114B23	561	616	ctg0041	2146134	+	1462390	1462877
ctg519	CMCMBB180H10	589	649	ctg0041	2146134	+	1521146	1521832
ctg519	CMCMBB067N14	593	659	ctg0158	1181015	+	344254	345009	ctg0158	1181015	-	486138	486845
ctg519	CMCMBB126L16	597	652	ctg0861	187189	-	179314	179538	ctg0861	187189	+	75151	75896
ctg519	CMCMBB106D11	620	735	ctg0041	2146134	+	1551253	1551964
ctg519	CMCMBB023H02	625	668	ctg0158	1181015	+	303829	304106
ctg519	CMCMBB064J01	893	957	ctg0041	2146134	+	1644975	1645627
ctg520	CMCMBB142H04	64	99	ctg0391	617690	-	103451	104238
ctg520	CMCMBB115I07	177	210	ctg0030	2528805	-	1455185	1455942	ctg0030	2528805	+	1322546	1323279
ctg520	CMCMBB061F12	230	308	ctg0030	2528805	+	1346195	1346957	ctg0030	2528805	-	1471462	1471818
ctg520	CMCMBB070E02	250	293	ctg0030	2528805	-	1543953	1544213
ctg520	CMCMBB146J17	250	296	ctg0030	2528805	+	1416238	1417007	ctg0030	2528805	-	1529321	1530104
ctg520	CMCMBB169K22	411	485	ctg0030	2528805	-	1463309	1463999	ctg0030	2528805	+	1345963	1346420
ctg520	CMCMBB149E13	526	553	ctg0030	2528805	-	1410588	1411359
ctg522	CMCMBB130K02	176	272	ctg0378	637318	+	64891	65116	ctg0378	637318	-	205300	206066
ctg522	CMCMBB134O04	188	239	ctg0378	637318	-	144357	145102	ctg0378	637318	+	43779	44182
ctg523	CMCMBB041P07	79	124	ctg0010	3471975	+	512342	512786	ctg0010	3471975	-	632230	632669
ctg523	CMCMBB043N10	79	119	ctg0010	3471975	-	638981	639571	ctg0010	3471975	+	512342	512859
ctg523	CMCMBB028E14	155	211	ctg0010	3471975	+	417466	418090	ctg0010	3471975	-	564097	564889
ctg526	CMCMBB145M10	0	56	ctg0098	1540098	-	623683	624419	ctg0187	1088590	+	546106	546850
ctg526	CMCMBB058L17	152	205	ctg0098	1540098	+	534885	535440	ctg0098	1540098	-	620864	621546
ctg526	CMCMBB011N03	165	230	ctg0098	1540098	+	473840	474290
ctg527	CMCMBB141J11	0	48	ctg0046	2071998	-	661432	662151	ctg0046	2071998	+	529205	530008
ctg527	CMCMBB156N04	14	74	ctg0046	2071998	+	515974	516758	ctg0046	2071998	-	661432	662145
ctg527	CMCMBB186C13	85	171	ctg0046	2071998	+	538016	538650	ctg0046	2071998	-	658373	659067
ctg527	CMCMBB125D20	180	233	ctg0046	2071998	-	648277	648987	ctg0046	2071998	+	506235	506713
ctg527	CMCMBB067K17	294	378	ctg0046	2071998	-	547241	547988
ctg527	CMCMBB039C24	319	353	ctg0046	2071998	+	432526	433279	ctg0046	2071998	-	547988	548748
ctg527	CMCMBB094C07	484	543	ctg0046	2071998	+	340196	340709	ctg0046	2071998	-	456832	457497
ctg527	CMCMBB141A15	542	621	ctg0046	2071998	-	431693	432508	ctg0046	2071998	+	315451	316230
ctg527	CMCMBB066H11	679	759	ctg0046	2071998	+	171231	171974
ctg527	CMCMBB106P13	792	898	ctg0046	2071998	-	428806	429469
ctg527	CMCMBB022H20	822	899	ctg0046	2071998	-	428759	429469	ctg0046	2071998	+	315470	316255
ctg532	CMCMBB063H17	82	162	ctg0389	619307	+	66648	67042	ctg0389	619307	-	197942	198361
ctg532	CMCMBB117M21	214	269	ctg0389	619307	+	234740	235550	ctg0389	619307	-	351764	352569
ctg532	CMCMBB135I10	246	292	ctg0389	619307	-	374862	375550	ctg0389	619307	+	277229	277551
ctg532	CMCMBB005B11	315	362	ctg0389	619307	+	322385	322798	ctg0389	619307	-	436044	436781
ctg532	CMCMBB094M24	434	517	ctg0389	619307	+	442840	443289	ctg0389	619307	-	567867	568607
ctg532	CMCMBB028M21	435	472	ctg0389	619307	+	405378	405990	ctg0389	619307	-	509079	509281
ctg532	CMCMBB148J03	491	543	ctg0389	619307	-	602061	602807	ctg0389	619307	+	509292	510059
ctg532	CMCMBB068O15	547	607	ctg0389	619307	+	509462	509668
ctg532	CMCMBB169N16	626	687	ctg0389	619307	+	602850	603668	ctg0800	216740	+	70472	71150
ctg532	CMCMBB017N19	639	675	ctg0800	216740	-	117050	117785	ctg0800	216740	+	87394	88157
ctg532	CMCMBB144C16	696	790	ctg0800	216740	-	117138	117784	ctg0258	878335	+	819774	820503
ctg532	CMCMBB055G19	722	792	ctg0258	878335	+	781015	781500	ctg0800	216740	-	82554	83308
ctg532	CMCMBB161O01	825	907	ctg0258	878335	+	645050	645472
ctg532	CMCMBB103D14	843	913	ctg0258	878335	+	645009	645425	ctg0258	878335	-	765030	765832
ctg532	CMCMBB176P05	896	996	ctg0258	878335	-	696971	697711	ctg0258	878335	+	555133	555831
ctg532	CMCMBB061H01	906	965	ctg0258	878335	-	681791	682005	ctg0258	878335	+	559559	560395
ctg532	CMCMBB169C15	1180	1231	ctg0258	878335	+	397119	397852	ctg0258	878335	-	515171	516004
ctg532	CMCMBB076I08	1258	1306	ctg0258	878335	-	475293	475940	ctg0258	878335	-	475702	475844
ctg532	CMCMBB165E04	1339	1423	ctg0258	878335	-	344185	344875	ctg0258	878335	+	225748	226346
ctg532	CMCMBB070A22	1440	1567	ctg0258	878335	+	73886	74108
ctg532	CMCMBB043G18	1450	1492	ctg0258	878335	+	133645	134180
ctg532	CMCMBB012G18	1560	1611	ctg0443	543932	-	139284	140094	ctg0443	543932	+	25509	26279
ctg532	CMCMBB167E13	1562	1650	ctg1818	44649	-	33435	34173	ctg1726	47946	-	3909	4616
ctg532	CMCMBB136N13	1572	1626	ctg0443	543932	-	383715	384455	ctg0443	543932	+	260861	261633
ctg532	CMCMBB006P15	1574	1635	ctg0443	543932	-	286264	286928	ctg0443	543932	+	178656	179450
ctg532	CMCMBB133A13	1574	1632	ctg0443	543932	-	301593	302312	ctg0443	543932	+	176863	177610
ctg532	CMCMBB118K20	1584	1623	ctg0258	878335	-	23808	24231
ctg541	CMCMBB170K05	24	113	ctg0974	147042	-	12087	12923	ctg0543	417525	+	270532	271238
ctg541	CMCMBB061E19	60	118	ctg0543	417525	+	332134	332819	ctg0974	147042	-	34153	34920
ctg541	CMCMBB145D19	132	188	ctg0543	417525	+	31728	31918	ctg0543	417525	+	357610	357760
ctg541	CMCMBB009K19	165	187	ctg0519	443886	-	152211	153012	ctg0585	377188	-	15476	16255
ctg541	CMCMBB054A10	241	282	ctg0585	377188	-	75862	76526	ctg0974	147042	+	97160	97397
ctg541	CMCMBB131I22	245	277	ctg0022	3001042	+	1236688	1237093	ctg0022	3001042	-	1377799	1378507
ctg541	CMCMBB149N20	371	406	ctg0585	377188	-	205263	206001	ctg0585	377188	+	79907	80694
ctg541	CMCMBB080N08	444	496	ctg0585	377188	+	180993	181581
ctg547	CMCMBB068L16	31	88	ctg0456	535193	+	303879	304384
ctg547	CMCMBB147C10	41	82	ctg0456	535193	-	438687	439351	ctg0456	535193	+	320438	320976
ctg547	CMCMBB178N23	88	168	ctg0456	535193	+	439471	439988	ctg0970	147378	-	43294	43492
ctg547	CMCMBB051C11	124	181	ctg0154	1188250	+	928736	929141	ctg0154	1188250	-	1078441	1078920
ctg547	CMCMBB073I10	144	192	ctg0365	651475	-	142058	142523	ctg0801	216081	-	30925	31688
ctg547	CMCMBB187J18	624	693	ctg0045	2071988	-	42935	43155	ctg2001	33969	+	12450	12657
ctg547	CMCMBB003G09	638	728	ctg0966	148039	-	110029	110736	ctg0513	451342	-	53221	53928
ctg547	CMCMBB058K06	645	716	ctg0513	451342	-	22672	23490
ctg547	CMCMBB108H20	736	834	ctg2001	33969	-	16005	16779
ctg547	CMCMBB072P20	832	869	ctg0030	2528805	-	435392	436043	ctg0513	451342	+	139607	140359
ctg547	CMCMBB056I10	839	889	ctg0513	451342	-	208590	209226
ctg547	CMCMBB072G01	842	888	ctg0513	451342	-	217232	217680
ctg549	CMCMBB183H14	3	49	ctg0749	243910	-	241183	241971	ctg0749	243910	+	106715	107524
ctg549	CMCMBB144P04	189	296	ctg0320	738035	-	300619	301130
ctg549	CMCMBB008F21	207	271	ctg0320	738035	+	63250	63543	ctg0320	738035	-	207420	207743
ctg549	CMCMBB083D17	214	265	ctg0320	738035	+	170336	170921	ctg0320	738035	-	299719	300241
ctg549	CMCMBB168H02	579	634	ctg0570	397422	-	168066	168859	ctg0570	397422	+	19545	20373
ctg549	CMCMBB023J12	639	703	ctg0570	397422	+	63335	64060	ctg0570	397422	-	186569	187349
ctg549	CMCMBB011N04	660	711	ctg0570	397422	-	168058	168884	ctg0570	397422	+	51469	52264
ctg549	CMCMBB060M12	660	713	ctg0570	397422	+	103668	104403	ctg0570	397422	-	215179	215755
ctg549	CMCMBB006M06	761	811	ctg0570	397422	+	175154	175872
ctg549	CMCMBB011F21	791	814	ctg0570	397422	-	241690	242513	ctg0570	397422	+	218723	219539
ctg549	CMCMBB030P18	798	851	ctg0570	397422	-	300267	300406	ctg0570	397422	+	232562	233074
ctg549	CMCMBB106M16	834	932	ctg0570	397422	+	251479	252281	ctg0570	397422	-	385763	385914
ctg549	CMCMBB036P18	866	894	ctg0570	397422	+	301793	302247	ctg0570	397422	-	327770	328417
ctg549	CMCMBB063C11	925	1005	ctg0570	397422	+	329386	329824
ctg549	CMCMBB030H18	951	996	ctg0570	397422	+	326724	327259
ctg549	CMCMBB109H12	1071	1149	ctg0036	2275649	+	135397	136160	ctg0036	2275649	-	268331	268543
ctg549	CMCMBB054A05	1181	1234	ctg0036	2275649	+	263733	264391
ctg549	CMCMBB033P01	1186	1224	ctg0036	2275649	-	380450	381184	ctg0036	2275649	+	271870	272601
ctg554	CMCMBB044J11	0	46	ctg0184	1101115	-	1045158	1045820	ctg0184	1101115	+	925040	925708
ctg554	CMCMBB061F06	355	427	ctg0184	1101115	+	557077	557464	ctg0184	1101115	-	708238	708943
ctg554	CMCMBB080N16	490	551	ctg0184	1101115	-	675918	676677	ctg0184	1101115	+	575913	576487
ctg554	CMCMBB041G20	501	560	ctg0184	1101115	-	711391	711718	ctg0184	1101115	+	538694	539067
ctg554	CMCMBB042E22	521	574	ctg0184	1101115	-	709943	710275	ctg0184	1101115	+	575638	575970
ctg556	CMCMBB178D04	49	75	ctg0099	1531744	+	476057	476822	ctg0099	1531744	-	601598	602393
ctg556	CMCMBB026K24	74	144	ctg0099	1531744	-	508286	508832	ctg0099	1531744	+	378470	378899
ctg556	CMCMBB084C05	97	169	ctg0099	1531744	+	458177	458851	ctg0099	1531744	-	614098	614232
ctg556	CMCMBB178E02	263	378	ctg0099	1531744	+	653665	653869
ctg556	CMCMBB037D20	323	384	ctg0099	1531744	+	726950	727407	ctg0099	1531744	-	871821	872398
ctg556	CMCMBB143B13	331	375	ctg0099	1531744	+	726903	727057	ctg0099	1531744	-	854293	854889
ctg556	CMCMBB042J22	365	419	ctg0099	1531744	-	958444	959098
ctg556	CMCMBB057H01	504	561	ctg0099	1531744	+	966366	967101
ctg556	CMCMBB013E17	749	829	ctg0829	204960	+	102345	102724	ctg0099	1531744	+	1203613	1204060
ctg556	CMCMBB146H07	771	822	ctg0070	1782726	+	284854	285585	ctg0807	212632	+	81657	82444
ctg557	CMCMBB107B11	44	130	ctg0232	949825	-	470460	471006	ctg0232	949825	+	357783	358344
ctg557	CMCMBB083C23	81	115	ctg0232	949825	+	361652	362258	ctg0232	949825	-	501069	501669
ctg557	CMCMBB190N10	121	180	ctg0232	949825	-	383171	383830	ctg0232	949825	+	258529	259165
ctg557	CMCMBB100A08	133	182	ctg0232	949825	-	317174	317931
ctg557	CMCMBB107L18	339	429	ctg0232	949825	-	185523	186323	ctg0232	949825	+	40063	40761
ctg557	CMCMBB164G18	418	472	ctg0232	949825	-	78118	78737	ctg0321	737665	+	624097	624758
ctg557	CMCMBB015D18	461	522	ctg0321	737665	+	495350	495566	ctg0321	737665	-	628925	629216
ctg557	CMCMBB145H14	480	534	ctg0321	737665	+	549625	549834	ctg0321	737665	-	698673	698826
ctg557	CMCMBB042G12	482	530	ctg0321	737665	-	623285	623994
ctg557	CMCMBB024P13	520	563	ctg0321	737665	+	505235	506043
ctg557	CMCMBB172J02	559	614	ctg0321	737665	-	559174	559891	ctg0321	737665	+	401724	402483
ctg557	CMCMBB136H24	567	602	ctg0321	737665	-	531757	532480	ctg0321	737665	+	407012	407829
ctg557	CMCMBB013N02	614	681	ctg0321	737665	+	308115	308953	ctg0321	737665	-	434751	435450
ctg557	CMCMBB092K09	667	758	ctg0321	737665	+	232765	233252	ctg0321	737665	-	359677	360426
ctg557	CMCMBB085N23	689	740	ctg0321	737665	+	260433	260846
ctg557	CMCMBB102E09	797	849	ctg0321	737665	+	140562	141302	ctg0321	737665	-	251158	251736
ctg557	CMCMBB185O08	901	951	ctg0321	737665	-	108881	109573	ctg0147	1232003	+	1180259	1180842
ctg557	CMCMBB024E11	966	1041	ctg1670	52057	-	48893	49517	ctg0147	1232003	+	1114601	1115100
ctg557	CMCMBB065P21	1008	1083	ctg0147	1232003	-	1189997	1190642	ctg0147	1232003	+	1061707	1061940
ctg557	CMCMBB141N22	1119	1204	ctg0147	1232003	+	986523	987204	ctg0147	1232003	-	1111415	1112107
ctg557	CMCMBB129L08	1125	1175	ctg2035	32293	+	6640	6808
ctg557	CMCMBB039B02	1162	1213	ctg0147	1232003	+	1052379	1052852
ctg557	CMCMBB032J03	1203	1247	ctg0147	1232003	-	1015208	1015959	ctg0147	1232003	+	911841	912529
ctg557	CMCMBB095J02	1242	1288	ctg0147	1232003	-	891044	891483	ctg0147	1232003	+	777085	777764
ctg557	CMCMBB146B22	1345	1394	ctg0370	647434	+	192101	192809	ctg0370	647434	+	479416	480088
ctg557	CMCMBB154C10	1450	1496	ctg0147	1232003	-	623252	623925	ctg0147	1232003	+	479542	479764
ctg558	CMCMBB057L22	10	68	ctg0218	982782	+	868475	869167
ctg558	CMCMBB143L20	61	96	ctg1026	133189	-	103605	104261	ctg0218	982782	+	882054	882682
ctg559	CMCMBB172A22	79	157	ctg0010	3471975	+	2698948	2699699	ctg0010	3471975	-	2825185	2825856
ctg559	CMCMBB176H06	108	221	ctg0010	3471975	-	2900259	2901021	ctg0010	3471975	+	2738138	2738498
ctg559	CMCMBB005L23	167	221	ctg0010	3471975	-	2922146	2922975	ctg0010	3471975	+	2807397	2808092
ctg559	CMCMBB024F21	187	211	ctg0010	3471975	+	2807397	2808116	ctg0010	3471975	-	2823802	2824631
ctg559	CMCMBB093E10	211	279	ctg0010	3471975	-	2808170	2808791
ctg559	CMCMBB161K23	248	363	ctg0010	3471975	+	2644453	2645154
ctg559	CMCMBB148D10	336	397	ctg0010	3471975	+	2573606	2574300	ctg0010	3471975	-	2712049	2712567
ctg559	CMCMBB058N19	462	542	ctg0010	3471975	+	2491210	2491819	ctg0010	3471975	-	2644451	2645267
ctg559	CMCMBB180C23	481	533	ctg0010	3471975	+	2545056	2545843	ctg0010	3471975	-	2676578	2677341
ctg559	CMCMBB135I24	565	630	ctg0010	3471975	-	2551927	2552588	ctg0010	3471975	+	2427938	2428632
ctg559	CMCMBB027J10	664	723	ctg0010	3471975	-	2449091	2449531
ctg559	CMCMBB128D09	729	788	ctg0010	3471975	-	2444348	2445101	ctg0010	3471975	+	2311567	2311682
ctg559	CMCMBB140I01	729	788	ctg0010	3471975	+	2270131	2270647	ctg0010	3471975	-	2405358	2406007
ctg563	CMCMBB014L13	35	86	ctg0435	554257	-	481023	481385	ctg0435	554257	+	365682	366163
ctg563	CMCMBB150B13	53	90	ctg0435	554257	+	425589	426127	ctg0808	211901	+	148935	149729
ctg563	CMCMBB116M16	101	153	ctg0283	822976	+	617335	618045	ctg1870	41999	-	6692	7377
ctg563	CMCMBB110M23	117	148	ctg0025	2708051	+	1702953	1703781	ctg0224	976104	-	605290	606112
ctg563	CMCMBB109B10	282	360	ctg0547	415483	+	150108	150890	ctg0547	415483	-	137754	138533
ctg563	CMCMBB122G16	393	508	ctg0547	415483	+	130103	130906	ctg0202	1029870	+	505232	505929
ctg563	CMCMBB037L04	449	554	ctg0547	415483	-	100135	100692
ctg563	CMCMBB029J06	610	657	ctg0547	415483	-	259074	259634
ctg563	CMCMBB145L12	626	667	ctg0547	415483	+	199239	199882
ctg563	CMCMBB186A21	736	792	ctg1632	54226	-	5120	5664	ctg1061	125165	-	96677	97278
ctg563	CMCMBB186K18	949	1001	ctg1596	56320	+	2211	2872
ctg563	CMCMBB151N21	1120	1152	ctg0818	210368	+	102184	102844	ctg0818	210368	-	209417	210179
ctg564	CMCMBB167G11	0	109	ctg0015	3169504	+	146046	146663	ctg0015	3169504	-	230043	230776
ctg564	CMCMBB186J05	41	87	ctg0015	3169504	-	227802	228554	ctg0015	3169504	+	116838	117485
ctg564	CMCMBB126M17	179	282	ctg0090	1574097	-	187389	188088	ctg0090	1574097	+	28115	28874
ctg564	CMCMBB017D18	344	435	ctg0090	1574097	-	322878	323689	ctg0090	1574097	+	206471	207242
ctg564	CMCMBB140J16	490	523	ctg0090	1574097	-	331590	332361	ctg0090	1574097	+	307861	308555
ctg564	CMCMBB059J22	508	564	ctg0090	1574097	+	878276	878950	ctg0090	1574097	-	1000357	1001174
ctg564	CMCMBB145P16	510	561	ctg0090	1574097	+	894696	894914	ctg0090	1574097	-	1012270	1012917
ctg564	CMCMBB006H11	559	613	ctg0090	1574097	+	967812	968352	ctg0090	1574097	-	1101917	1102681
ctg564	CMCMBB139K23	580	626	ctg0090	1574097	-	1104318	1104925	ctg0090	1574097	+	989934	990553
ctg564	CMCMBB052F15	695	752	ctg0090	1574097	-	734101	734700	ctg0090	1574097	+	600185	600729
ctg564	CMCMBB124N15	713	747	ctg0090	1574097	-	718684	719455	ctg0090	1574097	+	600098	600690
ctg564	CMCMBB181J12	767	867	ctg0090	1574097	+	553531	554347	ctg0090	1574097	-	661853	662590
ctg564	CMCMBB062I06	828	898	ctg0090	1574097	-	619297	619705	ctg0090	1574097	+	479521	480218
ctg564	CMCMBB153I15	917	986	ctg0090	1574097	-	542322	543071	ctg0090	1574097	+	416858	417632
ctg564	CMCMBB071P13	943	1011	ctg0090	1574097	-	505751	506549	ctg0090	1574097	+	400100	400831
ctg565	CMCMBB153E07	19	63	ctg0391	617690	-	428387	429138	ctg0391	617690	+	316032	316668
ctg569	CMCMBB152G06	13	85	ctg0679	295212	-	27601	28160
ctg569	CMCMBB038N22	24	87	ctg0679	295212	-	16877	17217	ctg0449	540620	-	113260	113636
ctg569	CMCMBB155M21	120	158	ctg0679	295212	+	79602	80315	ctg0679	295212	-	157882	158613
ctg569	CMCMBB045E14	125	187	ctg0679	295212	+	34101	34824	ctg0679	295212	-	159560	160386
ctg573	CMCMBB053I22	147	189	ctg0322	735990	-	596627	597003	ctg0322	735990	-	596341	596979
ctg573	CMCMBB061L13	324	375	ctg0322	735990	+	331214	331559	ctg0322	735990	-	439408	440175
ctg573	CMCMBB154F08	500	536	ctg0322	735990	+	157001	157803	ctg0322	735990	-	262629	263358
ctg573	CMCMBB059I22	688	756	ctg0322	735990	+	20148	20834	ctg0322	735990	-	146449	147221
ctg573	CMCMBB004G15	722	766	ctg0322	735990	-	128551	129236
ctg574	CMCMBB069N24	0	64	ctg0415	583483	+	371591	371895	ctg0415	583483	-	441838	442596
ctg574	CMCMBB086G06	17	59	ctg0415	583483	-	454293	454830	ctg0415	583483	+	401611	402233
ctg574	CMCMBB009J12	185	247	ctg0415	583483	+	304752	305053	ctg0415	583483	-	484834	485527
ctg574	CMCMBB075L10	290	339	ctg0415	583483	-	303953	304690	ctg0415	583483	+	129630	130127
ctg576	CMCMBB131J02	42	88	ctg1193	99580	-	15463	16174
ctg576	CMCMBB166H21	110	165	ctg1289	85284	+	49358	50043
ctg576	CMCMBB017N23	131	203	ctg1488	64404	-	14794	15551
ctg578	CMCMBB187K20	41	96	ctg0028	2598301	-	1263927	1264545	ctg0028	2598301	+	1152161	1152773
ctg578	CMCMBB007L13	57	97	ctg0028	2598301	+	1105761	1106531	ctg0028	2598301	-	1229103	1229638
ctg578	CMCMBB152J04	59	96	ctg0028	2598301	-	1229614	1229757	ctg0028	2598301	+	1088392	1088819
ctg578	CMCMBB140I12	95	150	ctg0028	2598301	+	1185807	1186581	ctg0028	2598301	-	1286877	1287490
ctg581	CMCMBB147D01	34	85	ctg0142	1270657	+	728639	728883	ctg0142	1270657	+	278468	278831
ctg581	CMCMBB007K12	99	178	ctg0638	335269	+	102564	103317	ctg0638	335269	-	235427	236191
ctg581	CMCMBB145B03	108	179	ctg0638	335269	+	85428	86144	ctg0638	335269	-	244069	244745
ctg581	CMCMBB011J08	239	357	ctg0004	4337511	-	343348	344067	ctg0004	4337511	-	1961344	1962056
ctg581	CMCMBB104C18	328	350	ctg1172	103186	-	11376	11541
ctg581	CMCMBB010L06	461	536	ctg0441	545372	-	97397	98152	ctg0441	545372	+	67518	68316
ctg581	CMCMBB151M20	757	797	ctg0441	545372	+	250730	251111	ctg0441	545372	-	351367	352059
ctg581	CMCMBB153P15	759	795	ctg0441	545372	+	243456	244174	ctg0441	545372	-	351333	352061
ctg581	CMCMBB023M23	762	808	ctg0441	545372	+	282613	283311	ctg0441	545372	-	366760	367335
ctg581	CMCMBB168C17	781	889	ctg0441	545372	-	407778	408540	ctg0441	545372	+	336216	337018
ctg581	CMCMBB169F07	903	959	ctg0441	545372	+	440494	441229	ctg0938	156923	-	93863	94699
ctg581	CMCMBB169J20	931	969	ctg0012	3329766	-	3046366	3046866	ctg0012	3329766	+	3045840	3046231
ctg581	CMCMBB074M08	943	998	ctg0938	156923	-	25349	26129	ctg0441	545372	+	400238	400964
ctg581	CMCMBB149P16	950	990	ctg0441	545372	-	517004	517553	ctg0441	545372	+	392833	393576
ctg581	CMCMBB008F02	1022	1074	ctg0441	545372	+	453362	453827	ctg0938	156923	-	117427	118156
ctg581	CMCMBB066I18	1087	1152	ctg0938	156923	+	107636	108333	ctg1032	132492	-	72708	73452
ctg581	CMCMBB011C19	1167	1225	ctg1689	50954	-	16704	17458	ctg1032	132492	+	47364	47761
ctg581	CMCMBB012L10	1221	1273	ctg0530	435566	+	360193	361044
ctg581	CMCMBB044E18	1234	1269	ctg1032	132492	+	117694	118421
ctg581	CMCMBB072E24	1295	1351	ctg1689	50954	+	40557	41228	ctg0530	435566	+	320988	321644
ctg581	CMCMBB012E22	1346	1444	ctg0530	435566	-	379236	380004	ctg0530	435566	+	251936	252724
ctg581	CMCMBB020A22	1377	1414	ctg0530	435566	+	291243	291857	ctg0530	435566	-	380085	380739
ctg581	CMCMBB015I05	1389	1463	ctg0530	435566	-	320321	320976	ctg0748	245085	-	142997	143611
ctg581	CMCMBB042N21	1451	1507	ctg0748	245085	+	124102	124730	ctg0530	435566	-	290442	291201
ctg581	CMCMBB106M09	1489	1540	ctg0748	245085	+	95146	95774	ctg0748	245085	+	182938	183581
ctg591	CMCMBB075B14	365	417	ctg0018	3150475	+	736815	737083	ctg0018	3150475	-	844379	845133
ctg591	CMCMBB146F19	371	417	ctg0018	3150475	-	849816	850201
ctg591	CMCMBB103I01	597	659	ctg0018	3150475	-	523905	524663	ctg0018	3150475	+	403170	403772
ctg591	CMCMBB047G04	606	653	ctg0018	3150475	+	413873	414485
ctg594	CMCMBB065P17	40	104	ctg0206	1024589	+	717848	718526	ctg0206	1024589	-	840443	841144
ctg594	CMCMBB135L16	66	105	ctg0206	1024589	+	703616	704278	ctg0206	1024589	-	840743	841231
ctg594	CMCMBB014K08	250	303	ctg1090	120015	-	27722	28479	ctg0206	1024589	+	871549	872317
ctg594	CMCMBB117H15	267	299	ctg1090	120015	-	27769	28517
ctg600	CMCMBB058I10	0	94	ctg0704	281366	+	127800	128550	ctg0704	281366	-	273755	274548
ctg600	CMCMBB118N01	0	46	ctg0704	281366	-	260060	260823	ctg0704	281366	+	151559	152309
ctg600	CMCMBB139F20	8	39	ctg0704	281366	+	170446	170915	ctg0704	281366	-	273819	274591
ctg600	CMCMBB079A07	131	220	ctg0704	281366	+	155988	156768	ctg0612	351327	+	50253	50662
ctg600	CMCMBB056K01	316	377	ctg0704	281366	+	248545	249091
ctg600	CMCMBB074N16	324	384	ctg0704	281366	+	243055	243844
ctg600	CMCMBB097F14	350	458	ctg0704	281366	+	260841	261203	ctg0214	1007670	-	131807	132571
ctg600	CMCMBB166D10	712	797	ctg0214	1007670	+	116286	117032	ctg0214	1007670	-	221377	221992
ctg600	CMCMBB018D10	738	834	ctg0214	1007670	-	223297	223824
ctg602	CMCMBB035F12	155	200	ctg0007	3754377	-	1897555	1897857
ctg602	CMCMBB060F04	353	410	ctg0007	3754377	+	1932133	1932891	ctg0007	3754377	-	2045689	2046505
ctg604	CMCMBB129H12	126	172	ctg0325	727747	+	484430	484569	ctg0325	727747	-	622860	623287
ctg604	CMCMBB042P13	132	166	ctg0112	1442149	-	405139	405906
ctg604	CMCMBB042E19	179	242	ctg0112	1442149	+	374520	375317
ctg604	CMCMBB185C02	282	327	ctg0112	1442149	+	428477	428832
ctg604	CMCMBB125E16	367	410	ctg1002	140347	+	20044	20375	ctg0709	277265	+	244931	245718
ctg604	CMCMBB047N24	407	463	ctg0112	1442149	-	709006	709786	ctg0112	1442149	-	709076	709649
ctg604	CMCMBB008D13	430	492	ctg0112	1442149	+	557113	557336	ctg0112	1442149	-	703145	703523
ctg604	CMCMBB036J01	433	468	ctg0112	1442149	+	562853	563568
ctg604	CMCMBB006P08	536	566	ctg0112	1442149	+	703940	704763	ctg0112	1442149	-	743280	744117
ctg607	CMCMBB106I01	59	158	ctg0105	1489592	+	332545	333358	ctg0105	1489592	-	466189	466959
ctg607	CMCMBB037P09	76	139	ctg0105	1489592	-	404113	404652	ctg0105	1489592	+	280528	281041
ctg607	CMCMBB114I03	89	125	ctg0105	1489592	+	251445	252139	ctg0105	1489592	-	396258	396428
ctg607	CMCMBB112C02	320	359	ctg0105	1489592	+	515068	515937	ctg0105	1489592	-	633095	633893
ctg607	CMCMBB102N01	350	414	ctg0105	1489592	+	624678	624943	ctg0105	1489592	-	739848	740531
ctg607	CMCMBB014J23	530	574	ctg0105	1489592	-	894859	895606	ctg0105	1489592	+	804760	805416
ctg607	CMCMBB037B08	533	576	ctg0105	1489592	-	961056	961617	ctg0105	1489592	+	856482	856964
ctg607	CMCMBB163K07	542	611	ctg0105	1489592	+	988809	989596	ctg0105	1489592	-	1107597	1108073
ctg607	CMCMBB041E14	555	612	ctg0105	1489592	+	988810	989544
ctg607	CMCMBB051B19	561	608	ctg0105	1489592	+	946176	946610
ctg608	CMCMBB149P06	5	61	ctg0138	1277478	+	923980	924582	ctg0138	1277478	-	1064592	1065273
ctg611	CMCMBB019M21	173	233	ctg0087	1603932	+	96190	96809	ctg0087	1603932	-	219178	219745
ctg611	CMCMBB109A22	327	406	ctg0107	1484774	-	92925	93577	ctg0087	1603932	-	40605	41334
ctg611	CMCMBB076C01	365	408	ctg0107	1484774	-	80436	80934	ctg0145	1250277	+	769835	770584
ctg615	CMCMBB108C13	54	135	ctg0075	1746278	-	756049	756776	ctg0075	1746278	+	646642	647389
ctg615	CMCMBB172J01	168	227	ctg0536	422911	-	235841	236566
ctg615	CMCMBB085G12	183	247	ctg0094	1565287	+	856047	856684	ctg0075	1746278	+	698331	698966
ctg615	CMCMBB015G19	263	314	ctg0075	1746278	-	854316	854877	ctg0075	1746278	+	718899	719598
ctg615	CMCMBB156A08	285	386	ctg0075	1746278	-	915954	916663
ctg617	CMCMBB158N10	1	68	ctg0004	4337511	-	3937630	3938366	ctg0004	4337511	+	3813350	3813591
ctg617	CMCMBB166E07	22	126	ctg0004	4337511	+	3864180	3864833	ctg0004	4337511	-	3983635	3984383
ctg617	CMCMBB008P17	35	63	ctg0004	4337511	-	3913926	3914640	ctg0004	4337511	+	3864148	3864965
ctg622	CMCMBB080K22	0	57	ctg0362	659719	+	634324	635065	ctg0362	659719	+	491917	492559
ctg622	CMCMBB108D03	169	255	ctg0362	659719	-	575811	576664	ctg0362	659719	+	301539	302280
ctg622	CMCMBB024M04	185	227	ctg0362	659719	+	324432	325134	ctg0362	659719	-	433199	433959
ctg631	CMCMBB025K02	9	52	ctg0331	713159	-	39009	39828	ctg0696	285514	+	225041	225820
ctg631	CMCMBB113K05	17	57	ctg0331	713159	-	69825	70517	ctg0696	285514	+	224952	225701
ctg631	CMCMBB066A12	24	98	ctg0696	285514	+	239183	239896	ctg0331	713159	-	69788	70516
ctg631	CMCMBB142D24	84	118	ctg0331	713159	-	153560	154216	ctg0331	713159	+	45156	45873
ctg631	CMCMBB056A08	184	266	ctg0331	713159	-	247454	247787	ctg0331	713159	+	107207	107737
ctg631	CMCMBB005N20	196	259	ctg0331	713159	+	135274	135942	ctg0331	713159	-	247394	247987
ctg631	CMCMBB145F20	197	263	ctg0331	713159	+	116217	116931	ctg0331	713159	-	233060	233758
ctg633	CMCMBB039A20	0	71	ctg0600	361032	-	190841	191315	ctg0600	361032	+	97982	98444
ctg633	CMCMBB023J08	8	72	ctg0600	361032	+	87461	88013	ctg0600	361032	-	190623	191027
ctg633	CMCMBB142F12	26	67	ctg0600	361032	+	187101	187435
ctg633	CMCMBB038J19	41	66	ctg0600	361032	-	147886	148744	ctg0600	361032	+	128159	129019
ctg633	CMCMBB068L02	64	117	ctg0600	361032	+	27387	27510	ctg0600	361032	-	213740	214530
ctg633	CMCMBB081C14	111	239	ctg0651	322152	-	131504	132120
ctg633	CMCMBB062N12	117	184	ctg0600	361032	-	190844	191320	ctg0600	361032	+	86966	87231
ctg633	CMCMBB062F19	136	197	ctg0239	932135	+	803898	804596	ctg0239	932135	+	775288	775980
ctg633	CMCMBB014E03	143	210	ctg0023	2854606	-	1722326	1722912	ctg0023	2854606	+	1570949	1571476
ctg633	CMCMBB097P03	143	223	ctg0023	2854606	-	1734949	1735570	ctg0023	2854606	+	1570914	1571598
ctg633	CMCMBB014D02	144	190	ctg0947	155082	-	73338	73617	ctg0239	932135	+	811034	811521
ctg633	CMCMBB037M20	146	188	ctg0947	155082	-	111020	111601	ctg0239	932135	+	803905	804455
ctg633	CMCMBB008N20	147	202	ctg0412	585127	+	360450	361201
ctg633	CMCMBB084L11	148	181	ctg0023	2854606	-	1668733	1669478	ctg0023	2854606	+	1558626	1559415
ctg633	CMCMBB101E02	149	201	ctg0412	585127	+	402820	403639	ctg0168	1168270	-	97737	98482
ctg633	CMCMBB133K15	149	186	ctg0239	932135	+	803945	804347
ctg633	CMCMBB074G06	168	222	ctg0239	932135	-	507771	508240	ctg0239	932135	+	300560	301148
ctg633	CMCMBB077C14	168	225	ctg1148	108913	+	35596	36092	ctg0239	932135	+	158595	159150
ctg633	CMCMBB034K17	175	274	ctg0072	1759209	-	1462321	1462550	ctg0592	367089	+	52985	53376
ctg633	CMCMBB026G22	176	216	ctg0239	932135	-	326927	327401
ctg633	CMCMBB049M24	176	216	ctg0239	932135	+	300535	301102	ctg0239	932135	-	514101	514299
ctg633	CMCMBB043B18	177	213	ctg0239	932135	+	276874	277504	ctg0239	932135	-	471950	472664
ctg633	CMCMBB163L06	198	334	ctg0289	812181	+	411923	412549	ctg0410	587809	+	282278	282946
ctg633	CMCMBB022G11	205	258	ctg0239	932135	-	220136	220886	ctg0239	932135	+	102337	103128
ctg633	CMCMBB067M12	206	273	ctg0410	587809	-	513016	513775
ctg633	CMCMBB094N06	206	311	ctg0410	587809	+	260999	261513	ctg0410	587809	-	379503	380197
ctg633	CMCMBB187H04	207	247	ctg0042	2142701	-	359630	359793	ctg0042	2142701	+	257121	257255
ctg633	CMCMBB078H19	215	305	ctg0023	2854606	-	2113239	2113662	ctg0239	932135	-	372176	372959
ctg633	CMCMBB167C15	215	288	ctg0072	1759209	-	1499884	1500624	ctg0072	1759209	+	1389722	1390397
ctg633	CMCMBB056H22	218	278	ctg0042	2142701	-	828295	828987	ctg0042	2142701	+	703759	704006
ctg633	CMCMBB030M01	220	309	ctg0042	2142701	-	432675	433311	ctg0042	2142701	+	318965	319744
ctg633	CMCMBB077M12	221	283	ctg0947	155082	-	102768	103590	ctg0239	932135	+	741005	741789
ctg633	CMCMBB097B19	223	286	ctg0042	2142701	+	528006	528671	ctg0042	2142701	-	644903	645579
ctg633	CMCMBB071A05	224	272	ctg0042	2142701	-	838442	838891
ctg633	CMCMBB103K04	224	254	ctg0239	932135	+	81404	82018	ctg0239	932135	-	204438	205127
ctg633	CMCMBB047C19	226	292	ctg0042	2142701	-	699675	700438	ctg0042	2142701	+	562109	562877
ctg633	CMCMBB163P04	227	352	ctg0042	2142701	-	828604	829157
ctg633	CMCMBB042P05	228	271	ctg0042	2142701	+	703855	704296	ctg0042	2142701	-	829898	830593
ctg633	CMCMBB081P10	229	295	ctg0042	2142701	+	910034	910513
ctg633	CMCMBB110P20	229	257	ctg0239	932135	+	45280	45786	ctg0239	932135	-	201056	201200
ctg633	CMCMBB060L10	230	294	ctg0072	1759209	+	1204242	1204777	ctg0072	1759209	-	1322879	1323620
ctg633	CMCMBB154H13	230	283	ctg0042	2142701	-	892198	892897	ctg0042	2142701	+	775874	776537
ctg633	CMCMBB063N09	231	297	ctg0042	2142701	-	365059	365497	ctg0433	556728	-	58048	58320
ctg633	CMCMBB012K17	232	297	ctg0239	932135	-	437057	437600	ctg0239	932135	+	350674	351205
ctg633	CMCMBB068C18	232	284	ctg0239	932135	+	474688	475447	ctg0239	932135	-	590483	591212
ctg633	CMCMBB092A04	232	289	ctg0947	155082	-	102858	103507
ctg633	CMCMBB036A10	233	275	ctg0042	2142701	-	537894	538645	ctg0042	2142701	+	431877	432607
ctg633	CMCMBB042A17	234	288	ctg0042	2142701	+	819491	820191
ctg633	CMCMBB069D23	234	278	ctg0042	2142701	+	790065	790651
ctg633	CMCMBB168H06	234	272	ctg0042	2142701	+	365554	366352
ctg633	CMCMBB025G15	235	259	ctg0042	2142701	+	528878	529563	ctg0042	2142701	-	644859	645579
ctg633	CMCMBB172M21	235	281	ctg0239	932135	+	484788	485521	ctg0239	932135	-	592567	593322
ctg633	CMCMBB063K07	236	295	ctg0042	2142701	+	865171	865772	ctg0042	2142701	-	1027984	1028711
ctg633	CMCMBB081G06	236	317	ctg0042	2142701	-	621822	621986	ctg0042	2142701	+	493607	494272
ctg633	CMCMBB017L01	240	291	ctg0042	2142701	-	1023099	1023843
ctg633	CMCMBB058F03	240	280	ctg0049	2051761	-	385799	386185	ctg0049	2051761	+	1984183	1984887
ctg633	CMCMBB111G17	240	283	ctg0042	2142701	+	842772	843494	ctg0042	2142701	-	990636	991507
ctg633	CMCMBB121L23	240	277	ctg0072	1759209	+	1104704	1105488
ctg633	CMCMBB149L10	240	276	ctg0239	932135	-	588367	589118	ctg0239	932135	+	508308	509026
ctg633	CMCMBB136J12	241	277	ctg0410	587809	-	387420	387660	ctg0410	587809	+	261053	261546
ctg633	CMCMBB033E11	242	292	ctg0072	1759209	+	1149717	1150491	ctg0072	1759209	-	1255508	1256302
ctg633	CMCMBB034J16	249	303	ctg0042	2142701	+	574816	575567	ctg0042	2142701	-	713318	714118
ctg633	CMCMBB049G11	256	296	ctg0239	932135	-	83197	83817	ctg0412	585127	+	515842	516506
ctg633	CMCMBB118J06	257	299	ctg0239	932135	+	124464	125239
ctg633	CMCMBB017M23	260	333	ctg0042	2142701	-	330305	331043	ctg0433	556728	-	63587	64378
ctg633	CMCMBB176L10	266	325	ctg0239	932135	+	50186	50851
ctg633	CMCMBB183N10	269	337	ctg1166	104409	+	87688	88400	ctg0341	695771	-	564020	564699
ctg633	CMCMBB004I16	271	309	ctg0042	2142701	-	302183	302849
ctg633	CMCMBB152C05	474	517	ctg0023	2854606	+	2070321	2070505
ctg633	CMCMBB149D17	517	553	ctg1056	127517	-	88950	89579	ctg1056	127517	+	5297	5429
ctg633	CMCMBB007K16	526	583	ctg1056	127517	-	49816	50534
ctg633	CMCMBB014B21	526	572	ctg1056	127517	-	89091	89604	ctg0023	2854606	-	2183578	2184028
ctg633	CMCMBB068D21	608	655	ctg0023	2854606	+	2221399	2222151
ctg633	CMCMBB177F08	701	762	ctg0023	2854606	+	2334760	2335328	ctg0023	2854606	-	2474712	2475354
ctg633	CMCMBB162H16	751	826	ctg0023	2854606	-	2542213	2542958	ctg0023	2854606	+	2407201	2407868
ctg633	CMCMBB064E16	775	836	ctg0023	2854606	-	2588608	2589046	ctg0023	2854606	+	2449217	2449670
ctg633	CMCMBB069K03	804	847	ctg0023	2854606	-	2611075	2611472	ctg0023	2854606	+	2495009	2495737
ctg633	CMCMBB054H22	926	972	ctg0023	2854606	+	2657890	2658368
ctg633	CMCMBB012F21	973	1039	ctg0023	2854606	+	2699036	2699653	ctg0023	2854606	-	2848609	2849111
ctg633	CMCMBB073D15	1072	1137	ctg0019	3049247	+	1032079	1032375	ctg0880	181042	-	42784	43548
ctg633	CMCMBB113B13	1152	1223	ctg0127	1361483	+	526813	527548	ctg0568	398119	-	209552	210325
ctg633	CMCMBB050P14	1445	1495	ctg0072	1759209	+	1664481	1665160	ctg0072	1759209	-	1731205	1731692
ctg633	CMCMBB078M18	1464	1525	ctg0072	1759209	-	1749261	1749815	ctg0072	1759209	+	1646608	1647294
ctg633	CMCMBB020K13	1498	1551	ctg0072	1759209	-	1666714	1667266	ctg0072	1759209	+	1519813	1520381
ctg633	CMCMBB064G18	1569	1635	ctg0072	1759209	+	1463108	1463439	ctg0072	1759209	-	1612660	1613056
ctg633	CMCMBB006B11	1578	1615	ctg0072	1759209	+	1433363	1434115	ctg0072	1759209	-	1571710	1572489
ctg639	CMCMBB153N12	0	47	ctg0429	554866	-	280330	281106	ctg0429	554866	+	133851	134545
ctg639	CMCMBB054I09	124	175	ctg0429	554866	+	74862	75500
ctg639	CMCMBB024D21	129	167	ctg0429	554866	+	62196	62704	ctg0429	554866	-	178844	179260
ctg639	CMCMBB077H02	187	263	ctg0424	565577	+	468962	469430	ctg0429	554866	-	66645	67217
ctg639	CMCMBB114A11	314	345	ctg0424	565577	+	402870	403670
ctg639	CMCMBB032F04	517	567	ctg0424	565577	+	175357	175745
ctg639	CMCMBB100C04	531	550	ctg0424	565577	+	215002	215738	ctg0424	565577	-	344989	345582
ctg639	CMCMBB158N09	647	693	ctg0424	565577	-	155298	155752
ctg639	CMCMBB032K22	663	752	ctg0424	565577	-	51213	51807	ctg0373	645525	+	593617	594383
ctg639	CMCMBB065K23	820	903	ctg0373	645525	+	297534	298218	ctg0373	645525	-	409746	410481
ctg639	CMCMBB110E06	846	875	ctg0373	645525	+	151433	151681	ctg0373	645525	-	342586	343184
ctg639	CMCMBB025F06	1071	1114	ctg0373	645525	+	15569	16133
ctg639	CMCMBB039A15	1071	1125	ctg0740	257258	-	41410	41903	ctg0373	645525	-	87995	88451
ctg639	CMCMBB144A03	1177	1232	ctg1054	127733	-	90137	90875	ctg1054	127733	+	5878	6651
ctg639	CMCMBB017I18	1237	1297	ctg2201	21494	+	4444	5048
ctg639	CMCMBB027A13	1243	1290	ctg0740	257258	+	237941	238512	ctg0317	741556	+	628138	628662
ctg639	CMCMBB136H17	1268	1309	ctg0740	257258	+	95391	95846	ctg0740	257258	-	210211	210533
ctg639	CMCMBB061G22	1452	1501	ctg0740	257258	+	45090	45848
ctg645	CMCMBB027H12	208	262	ctg0578	386172	-	335509	336219
ctg645	CMCMBB047C11	222	281	ctg0078	1680355	-	15213	15867
ctg645	CMCMBB149K16	504	546	ctg0078	1680355	-	193672	194330	ctg0078	1680355	+	44014	44729
ctg645	CMCMBB056C19	555	628	ctg0078	1680355	-	271453	272140	ctg0078	1680355	+	143576	144329
ctg645	CMCMBB066H09	628	732	ctg0078	1680355	-	312162	312962	ctg0078	1680355	+	194410	194591
ctg645	CMCMBB085J20	630	700	ctg0078	1680355	-	319959	320663	ctg0078	1680355	+	194372	195121
ctg645	CMCMBB070I22	733	787	ctg0078	1680355	+	195618	196166	ctg0078	1680355	-	290405	291204
ctg645	CMCMBB168P22	806	849	ctg0078	1680355	+	344848	345714
ctg645	CMCMBB147J17	809	855	ctg0078	1680355	-	496303	496870	ctg0078	1680355	+	343196	343947
ctg645	CMCMBB037C19	887	934	ctg0078	1680355	+	533604	534301
ctg647	CMCMBB188H22	95	135	ctg0113	1436702	-	869808	870511	ctg0113	1436702	+	745910	746618
ctg647	CMCMBB026K12	165	225	ctg0113	1436702	-	764701	765332	ctg0113	1436702	+	659179	659673
ctg647	CMCMBB071L09	355	420	ctg0113	1436702	+	526071	526739
ctg647	CMCMBB038J06	359	387	ctg0113	1436702	+	565978	566718	ctg0113	1436702	-	693334	694097
ctg647	CMCMBB100B21	516	557	ctg0113	1436702	-	523281	524163	ctg0113	1436702	+	407683	408417
ctg652	CMCMBB165A22	25	101	ctg0474	504019	+	444712	445469	ctg0495	479323	+	425090	425814
ctg652	CMCMBB003H08	42	69	ctg0495	479323	+	387618	388382	ctg0474	504019	+	471630	472316
ctg652	CMCMBB031P06	44	73	ctg0495	479323	+	377224	377983	ctg0474	504019	+	466055	466831
ctg652	CMCMBB109I20	113	201	ctg0495	479323	-	461732	462369	ctg0495	479323	+	335921	336656
ctg652	CMCMBB078E12	167	269	ctg0577	385669	+	312268	312870	ctg0495	479323	-	330749	331362
ctg653	CMCMBB183A05	58	96	ctg0173	1154755	+	874147	874853	ctg0173	1154755	-	972490	973139
ctg653	CMCMBB073I11	68	145	ctg0298	794045	+	740150	740564	ctg0170	1162996	+	1088040	1088760
ctg653	CMCMBB011O10	98	170	ctg0173	1154755	-	1065943	1066729	ctg0173	1154755	+	947871	948758
ctg653	CMCMBB049I10	120	181	ctg0173	1154755	+	986051	986738	ctg0173	1154755	-	1093817	1094469
ctg653	CMCMBB059F23	201	250	ctg0173	1154755	+	1096693	1097393	ctg0150	1211298	-	303414	304162
ctg653	CMCMBB143K20	283	327	ctg1151	108089	-	71175	71923
ctg653	CMCMBB171J03	302	383	ctg1151	108089	-	71177	71865	ctg0189	1085332	-	140403	141127
ctg653	CMCMBB126P03	504	572	ctg0298	794045	-	617711	618241	ctg0298	794045	+	589940	590704
ctg653	CMCMBB117N19	536	574	ctg0189	1085332	-	377189	377567
ctg653	CMCMBB149J07	567	611	ctg0189	1085332	-	457936	458590	ctg0189	1085332	+	369637	370381
ctg653	CMCMBB171A10	681	803	ctg0189	1085332	-	688108	688800	ctg0189	1085332	+	514841	515563
ctg653	CMCMBB127A08	724	785	ctg0480	492186	-	196925	197469	ctg0082	1654604	-	1132720	1133503
ctg653	CMCMBB064G10	741	828	ctg0189	1085332	+	583168	583925	ctg0189	1085332	-	717744	718501
ctg653	CMCMBB104C01	794	875	ctg0189	1085332	+	666213	666536	ctg0189	1085332	-	805745	806422
ctg653	CMCMBB079L11	808	903	ctg0189	1085332	+	687877	688567
ctg653	CMCMBB186B19	842	863	ctg0189	1085332	+	721531	722278	ctg0189	1085332	-	762507	763274
ctg653	CMCMBB039I07	845	886	ctg0189	1085332	+	700020	700724
ctg653	CMCMBB059F07	1058	1106	ctg0960	149560	+	60719	61448	ctg0091	1575167	-	25118	25775
ctg653	CMCMBB152M23	1065	1095	ctg0960	149560	+	6936	7489	ctg0960	149560	-	137739	138294
ctg656	CMCMBB026P18	193	231	ctg0036	2275649	-	695979	696728
ctg656	CMCMBB071F13	233	298	ctg0028	2598301	-	1654934	1655676	ctg0028	2598301	+	962882	963702
ctg656	CMCMBB068F04	317	392	ctg0036	2275649	-	694074	694739
ctg656	CMCMBB012J18	330	414	ctg0036	2275649	-	740921	741546
ctg656	CMCMBB062G17	339	412	ctg0036	2275649	-	724862	725591	ctg0036	2275649	+	473370	473713
ctg656	CMCMBB023P18	419	478	ctg0036	2275649	+	460692	461423	ctg0036	2275649	-	561065	561825
ctg656	CMCMBB144D20	452	506	ctg0036	2275649	+	438509	439098	ctg0036	2275649	-	561122	561825
ctg656	CMCMBB047B07	470	547	ctg0036	2275649	-	504184	504937	ctg0036	2275649	+	374237	374908
ctg656	CMCMBB137H11	487	527	ctg0036	2275649	+	386858	387029	ctg0036	2275649	-	433799	434058
ctg669	CMCMBB183A15	0	53	ctg0106	1488958	+	786619	787391	ctg0106	1488958	-	902656	903115
ctg669	CMCMBB179B12	237	298	ctg0106	1488958	+	652100	652798	ctg0106	1488958	-	772864	773604
ctg669	CMCMBB168B19	328	481	ctg0106	1488958	-	626118	626783
ctg669	CMCMBB036D11	373	412	ctg0106	1488958	-	494859	495371	ctg0106	1488958	+	388418	389193
ctg669	CMCMBB014A04	382	434	ctg0106	1488958	-	540020	540800	ctg0106	1488958	+	440679	441459
ctg669	CMCMBB176P20	390	448	ctg0106	1488958	-	442590	443272	ctg0106	1488958	+	330004	330759
ctg669	CMCMBB040M05	412	460	ctg0106	1488958	-	635936	636213
ctg669	CMCMBB140D09	470	507	ctg0106	1488958	-	381697	382246	ctg0106	1488958	+	258608	258934
ctg669	CMCMBB066P02	561	617	ctg0106	1488958	-	333663	334392
ctg669	CMCMBB149D10	815	867	ctg0699	286211	+	85333	86013	ctg0699	286211	-	118502	119208
[truncated: 8,082 more rows]
