# Supplementary material for: Hybrid de novo genome assembly of Chinese chestnut (Castanea mollissima)
Source: Gigascience. 2019 Sep 12;8(9):giz112. doi: 10.1093/gigascience/giz112 (PMC6741814; doi:10.1093/gigascience/giz112)
Supplement: giz112_Supplemental_Figures_and_Tables [file giz112_supplemental_figures_and_tables.zip › Table S7.xls]

## Sheet: Table S7
Table S7 Unique gene families of C. mollissima in four speices
cluster	gene_number	gene
Cluster1216	64	BUA.CMHBY200752;BUA.CMHBY203819;BUA.CMHBY203869;BUA.CMHBY207342;BUA.CMHBY207343;BUA.CMHBY215250;BUA.CMHBY215405;BUA.CMHBY217130;BUA.CMHBY218770;BUA.CMHBY218811;BUA.CMHBY219975;BUA.CMHBY219982;BUA.CMHBY220763;BUA.CMHBY222492;BUA.CMHBY222614;BUA.CMHBY223092;BUA.CMHBY223100;BUA.CMHBY223795;BUA.CMHBY224064;BUA.CMHBY224344;BUA.CMHBY224431;BUA.CMHBY224779;BUA.CMHBY225644;BUA.CMHBY226498;BUA.CMHBY226965…
Cluster1218	54	BUA.CMHBY218741;BUA.CMHBY218837;BUA.CMHBY219426;BUA.CMHBY219830;BUA.CMHBY220914;BUA.CMHBY221181;BUA.CMHBY221439;BUA.CMHBY221998;BUA.CMHBY222291;BUA.CMHBY222965;BUA.CMHBY223319;BUA.CMHBY223386;BUA.CMHBY224212;BUA.CMHBY225154;BUA.CMHBY225535;BUA.CMHBY226096;BUA.CMHBY226112;BUA.CMHBY226350;BUA.CMHBY227642;BUA.CMHBY228233;BUA.CMHBY228933;BUA.CMHBY228982;BUA.CMHBY229851;BUA.CMHBY229857;BUA.CMHBY230533…
Cluster1232	61	BUA.CMHBY230724;BUA.CMHBY230730;BUA.CMHBY230735;BUA.CMHBY234390;BUA.CMHBY234514;BUA.CMHBY234519;BUA.CMHBY234525;BUA.CMHBY234531;BUA.CMHBY234536;BUA.CMHBY234542;BUA.CMHBY234804;BUA.CMHBY234809;BUA.CMHBY234817;BUA.CMHBY235321;BUA.CMHBY235326;BUA.CMHBY235331;BUA.CMHBY235404;BUA.CMHBY235410;BUA.CMHBY235416;BUA.CMHBY235421;BUA.CMHBY235426;BUA.CMHBY235494;BUA.CMHBY235497;BUA.CMHBY235503;BUA.CMHBY235508…
Cluster1235	60	BUA.CMHBY208922;BUA.CMHBY223393;BUA.CMHBY219336;BUA.CMHBY225708;BUA.CMHBY227679;BUA.CMHBY229830;BUA.CMHBY232341;BUA.CMHBY219861;BUA.CMHBY220180;BUA.CMHBY220330;BUA.CMHBY220521;BUA.CMHBY220804;BUA.CMHBY221520;BUA.CMHBY221898;BUA.CMHBY222877;BUA.CMHBY223774;BUA.CMHBY225142;BUA.CMHBY226804;BUA.CMHBY227023;BUA.CMHBY227892;BUA.CMHBY232231;BUA.CMHBY234003;BUA.CMHBY235282;BUA.CMHBY219372;BUA.CMHBY219788…
Cluster1268	56	BUA.CMHBY232574;BUA.CMHBY234226;BUA.CMHBY234700;BUA.CMHBY235196;BUA.CMHBY219335;BUA.CMHBY219703;BUA.CMHBY219862;BUA.CMHBY220805;BUA.CMHBY220973;BUA.CMHBY221138;BUA.CMHBY221633;BUA.CMHBY221784;BUA.CMHBY222471;BUA.CMHBY222876;BUA.CMHBY223270;BUA.CMHBY223392;BUA.CMHBY223628;BUA.CMHBY223773;BUA.CMHBY224636;BUA.CMHBY225143;BUA.CMHBY225241;BUA.CMHBY225358;BUA.CMHBY225655;BUA.CMHBY225707;BUA.CMHBY226525…
Cluster1339	48	BUA.CMHBY230723;BUA.CMHBY230729;BUA.CMHBY230734;BUA.CMHBY234352;BUA.CMHBY234391;BUA.CMHBY234515;BUA.CMHBY234520;BUA.CMHBY234526;BUA.CMHBY234530;BUA.CMHBY234535;BUA.CMHBY234543;BUA.CMHBY234805;BUA.CMHBY234808;BUA.CMHBY234813;BUA.CMHBY234818;BUA.CMHBY235322;BUA.CMHBY235327;BUA.CMHBY235332;BUA.CMHBY235411;BUA.CMHBY235415;BUA.CMHBY235420;BUA.CMHBY235427;BUA.CMHBY235493;BUA.CMHBY235498;BUA.CMHBY235502…
Cluster1363	45	BUA.CMHBY200997;BUA.CMHBY204018;BUA.CMHBY207115;BUA.CMHBY209545;BUA.CMHBY215233;BUA.CMHBY219331;BUA.CMHBY220858;BUA.CMHBY221305;BUA.CMHBY221423;BUA.CMHBY222015;BUA.CMHBY222308;BUA.CMHBY222486;BUA.CMHBY222802;BUA.CMHBY223140;BUA.CMHBY225441;BUA.CMHBY225493;BUA.CMHBY225991;BUA.CMHBY226002;BUA.CMHBY227975;BUA.CMHBY228272;BUA.CMHBY228512;BUA.CMHBY233265;BUA.CMHBY202414;BUA.CMHBY203577;BUA.CMHBY217621…
Cluster1372	44	BUA.CMHBY220584;BUA.CMHBY221232;BUA.CMHBY221440;BUA.CMHBY221717;BUA.CMHBY221721;BUA.CMHBY221961;BUA.CMHBY223030;BUA.CMHBY223389;BUA.CMHBY223489;BUA.CMHBY223876;BUA.CMHBY224222;BUA.CMHBY224729;BUA.CMHBY225019;BUA.CMHBY225666;BUA.CMHBY226789;BUA.CMHBY227694;BUA.CMHBY228520;BUA.CMHBY230270;BUA.CMHBY233766;BUA.CMHBY234672;BUA.CMHBY234674;BUA.CMHBY220585;BUA.CMHBY225667;BUA.CMHBY228519;BUA.CMHBY221473…
Cluster1412	42	BUA.CMHBY218858;BUA.CMHBY219560;BUA.CMHBY220677;BUA.CMHBY222655;BUA.CMHBY222945;BUA.CMHBY224446;BUA.CMHBY220014;BUA.CMHBY220645;BUA.CMHBY222807;BUA.CMHBY224189;BUA.CMHBY224796;BUA.CMHBY226098;BUA.CMHBY226271;BUA.CMHBY226465;BUA.CMHBY226838;BUA.CMHBY228674;BUA.CMHBY229128;BUA.CMHBY229548;BUA.CMHBY231001;BUA.CMHBY231221;BUA.CMHBY234005;BUA.CMHBY220963;BUA.CMHBY222527;BUA.CMHBY226249;BUA.CMHBY227722…
Cluster1545	2	BUA.CMHBY215621;BUA.CMHBY218695
Cluster1546	35	BUA.CMHBY220984;BUA.CMHBY225597;BUA.CMHBY227365;BUA.CMHBY234888;BUA.CMHBY220175;BUA.CMHBY223373;BUA.CMHBY220307;BUA.CMHBY225526;BUA.CMHBY234696;BUA.CMHBY220537;BUA.CMHBY220983;BUA.CMHBY221640;BUA.CMHBY223348;BUA.CMHBY224070;BUA.CMHBY225694;BUA.CMHBY230650;BUA.CMHBY234652;BUA.CMHBY225864;BUA.CMHBY226513;BUA.CMHBY231576;BUA.CMHBY221828;BUA.CMHBY229383;BUA.CMHBY221843;BUA.CMHBY227366;BUA.CMHBY228596…
Cluster1704	30	BUA.CMHBY218050;BUA.CMHBY202513;BUA.CMHBY215866;BUA.CMHBY219786;BUA.CMHBY221169;BUA.CMHBY227794;BUA.CMHBY202956;BUA.CMHBY205387;BUA.CMHBY215864;BUA.CMHBY217778;BUA.CMHBY223419;BUA.CMHBY225504;BUA.CMHBY227335;BUA.CMHBY228231;BUA.CMHBY229033;BUA.CMHBY229378;BUA.CMHBY232673;BUA.CMHBY233375;BUA.CMHBY234576;BUA.CMHBY208340;BUA.CMHBY210940;BUA.CMHBY217687;BUA.CMHBY218213;BUA.CMHBY214701;BUA.CMHBY215541…
Cluster1785	28	BUA.CMHBY217992;BUA.CMHBY227764;BUA.CMHBY209723;BUA.CMHBY219593;BUA.CMHBY219745;BUA.CMHBY227245;BUA.CMHBY230682;BUA.CMHBY234471;BUA.CMHBY211169;BUA.CMHBY213672;BUA.CMHBY216734;BUA.CMHBY218238;BUA.CMHBY220341;BUA.CMHBY222004;BUA.CMHBY222858;BUA.CMHBY226601;BUA.CMHBY228795;BUA.CMHBY231250;BUA.CMHBY233010;BUA.CMHBY233987;BUA.CMHBY235032;BUA.CMHBY235262;BUA.CMHBY235307;BUA.CMHBY222003;BUA.CMHBY219158…
Cluster1844	27	BUA.CMHBY220730;BUA.CMHBY223217;BUA.CMHBY224159;BUA.CMHBY219029;BUA.CMHBY219036;BUA.CMHBY219678;BUA.CMHBY220189;BUA.CMHBY221177;BUA.CMHBY221494;BUA.CMHBY222254;BUA.CMHBY222505;BUA.CMHBY223139;BUA.CMHBY223211;BUA.CMHBY223978;BUA.CMHBY224822;BUA.CMHBY224824;BUA.CMHBY225367;BUA.CMHBY228450;BUA.CMHBY228593;BUA.CMHBY229055;BUA.CMHBY229439;BUA.CMHBY230344;BUA.CMHBY231602;BUA.CMHBY233209;BUA.CMHBY234415…
Cluster1927	26	BUA.CMHBY218707;BUA.CMHBY221639;BUA.CMHBY221830;BUA.CMHBY223958;BUA.CMHBY225599;BUA.CMHBY225843;BUA.CMHBY225844;BUA.CMHBY228447;BUA.CMHBY228595;BUA.CMHBY230819;BUA.CMHBY231241;BUA.CMHBY231575;BUA.CMHBY232343;BUA.CMHBY232563;BUA.CMHBY218915;BUA.CMHBY220648;BUA.CMHBY222352;BUA.CMHBY223346;BUA.CMHBY223959;BUA.CMHBY227631;BUA.CMHBY230903;BUA.CMHBY219238;BUA.CMHBY220278;BUA.CMHBY230820;BUA.CMHBY231010…
Cluster1929	26	BUA.CMHBY218808;BUA.CMHBY219450;BUA.CMHBY222742;BUA.CMHBY225610;BUA.CMHBY228235;BUA.CMHBY230049;BUA.CMHBY219183;BUA.CMHBY229065;BUA.CMHBY231387;BUA.CMHBY235279;BUA.CMHBY219364;BUA.CMHBY222219;BUA.CMHBY234260;BUA.CMHBY221833;BUA.CMHBY220160;BUA.CMHBY223180;BUA.CMHBY223798;BUA.CMHBY224523;BUA.CMHBY228592;BUA.CMHBY231524;BUA.CMHBY220568;BUA.CMHBY223738;BUA.CMHBY229417;BUA.CMHBY221294;BUA.CMHBY230852…
Cluster2167	23	BUA.CMHBY206839;BUA.CMHBY221451;BUA.CMHBY230932;BUA.CMHBY232512;BUA.CMHBY225811;BUA.CMHBY220112;BUA.CMHBY220545;BUA.CMHBY220690;BUA.CMHBY221987;BUA.CMHBY222559;BUA.CMHBY223552;BUA.CMHBY224927;BUA.CMHBY228599;BUA.CMHBY230548;BUA.CMHBY231467;BUA.CMHBY231898;BUA.CMHBY233585;BUA.CMHBY226477;BUA.CMHBY226797;BUA.CMHBY231461;BUA.CMHBY225432;BUA.CMHBY231460;BUA.CMHBY231897
Cluster2287	2	BUA.CMHBY205344;BUA.CMHBY232151
Cluster2334	22	BUA.CMHBY219988;BUA.CMHBY235062;BUA.CMHBY235063;BUA.CMHBY236268;BUA.CMHBY236360;BUA.CMHBY236404;BUA.CMHBY236411;BUA.CMHBY236461;BUA.CMHBY236462;BUA.CMHBY236463;BUA.CMHBY236465;BUA.CMHBY236466;BUA.CMHBY236470;BUA.CMHBY234256;BUA.CMHBY236292;BUA.CMHBY236464;BUA.CMHBY236467;BUA.CMHBY236468;BUA.CMHBY236469;BUA.CMHBY236471;BUA.CMHBY236472;BUA.CMHBY236291
Cluster2353	22	BUA.CMHBY234830;BUA.CMHBY235475;BUA.CMHBY235478;BUA.CMHBY235568;BUA.CMHBY235578;BUA.CMHBY235691;BUA.CMHBY235839;BUA.CMHBY235840;BUA.CMHBY235842;BUA.CMHBY235951;BUA.CMHBY236021;BUA.CMHBY236125;BUA.CMHBY236141;BUA.CMHBY236142;BUA.CMHBY236231;BUA.CMHBY236232;BUA.CMHBY236256;BUA.CMHBY234831;BUA.CMHBY235943;BUA.CMHBY236124;BUA.CMHBY236307;BUA.CMHBY236230
Cluster2482	21	BUA.CMHBY215409;BUA.CMHBY217423;BUA.CMHBY232263;BUA.CMHBY232267;BUA.CMHBY215416;BUA.CMHBY230772;BUA.CMHBY232266;BUA.CMHBY232760;BUA.CMHBY233122;BUA.CMHBY233275;BUA.CMHBY233277;BUA.CMHBY233342;BUA.CMHBY233343;BUA.CMHBY233913;BUA.CMHBY234069;BUA.CMHBY233274;BUA.CMHBY230701;BUA.CMHBY232265;BUA.CMHBY229808;BUA.CMHBY232262;BUA.CMHBY232761
Cluster2490	21	BUA.CMHBY218718;BUA.CMHBY221251;BUA.CMHBY226289;BUA.CMHBY219063;BUA.CMHBY232874;BUA.CMHBY226957;BUA.CMHBY220555;BUA.CMHBY220736;BUA.CMHBY224255;BUA.CMHBY224686;BUA.CMHBY225034;BUA.CMHBY229052;BUA.CMHBY229576;BUA.CMHBY221738;BUA.CMHBY223144;BUA.CMHBY225854;BUA.CMHBY225877;BUA.CMHBY229049;BUA.CMHBY231089;BUA.CMHBY231310;BUA.CMHBY234251
Cluster2491	21	BUA.CMHBY218745;BUA.CMHBY220728;BUA.CMHBY220735;BUA.CMHBY223145;BUA.CMHBY224265;BUA.CMHBY225224;BUA.CMHBY225304;BUA.CMHBY226958;BUA.CMHBY228516;BUA.CMHBY229053;BUA.CMHBY219327;BUA.CMHBY220317;BUA.CMHBY220725;BUA.CMHBY221750;BUA.CMHBY226967;BUA.CMHBY229305;BUA.CMHBY232514;BUA.CMHBY229054;BUA.CMHBY230795;BUA.CMHBY234761;BUA.CMHBY231088
Cluster2637	20	BUA.CMHBY219182;BUA.CMHBY224803;BUA.CMHBY225318;BUA.CMHBY219649;BUA.CMHBY220033;BUA.CMHBY221474;BUA.CMHBY222204;BUA.CMHBY223732;BUA.CMHBY226037;BUA.CMHBY229460;BUA.CMHBY232180;BUA.CMHBY233087;BUA.CMHBY233164;BUA.CMHBY223039;BUA.CMHBY227046;BUA.CMHBY231979;BUA.CMHBY221179;BUA.CMHBY227600;BUA.CMHBY227036;BUA.CMHBY233855
Cluster2803	19	BUA.CMHBY228515;BUA.CMHBY229748;BUA.CMHBY218727;BUA.CMHBY222889;BUA.CMHBY227625;BUA.CMHBY229243;BUA.CMHBY229397;BUA.CMHBY230631;BUA.CMHBY232081;BUA.CMHBY219619;BUA.CMHBY224608;BUA.CMHBY232842;BUA.CMHBY219779;BUA.CMHBY227741;BUA.CMHBY221883;BUA.CMHBY226615;BUA.CMHBY230474;BUA.CMHBY226072;BUA.CMHBY230611
Cluster2805	19	BUA.CMHBY219698;BUA.CMHBY221703;BUA.CMHBY223268;BUA.CMHBY225914;BUA.CMHBY227006;BUA.CMHBY232768;BUA.CMHBY233242;BUA.CMHBY222424;BUA.CMHBY222998;BUA.CMHBY224788;BUA.CMHBY228396;BUA.CMHBY230147;BUA.CMHBY234268;BUA.CMHBY224454;BUA.CMHBY232915;BUA.CMHBY234058;BUA.CMHBY227007;BUA.CMHBY232055;BUA.CMHBY232433
Cluster3009	18	BUA.CMHBY219380;BUA.CMHBY234834;BUA.CMHBY235354;BUA.CMHBY235360;BUA.CMHBY235571;BUA.CMHBY235575;BUA.CMHBY235688;BUA.CMHBY235845;BUA.CMHBY235846;BUA.CMHBY235941;BUA.CMHBY236024;BUA.CMHBY236121;BUA.CMHBY236139;BUA.CMHBY236278;BUA.CMHBY236285;BUA.CMHBY236305;BUA.CMHBY235390;BUA.CMHBY235639
Cluster3192	13	BUA.CMHBY215306;BUA.CMHBY218766;BUA.CMHBY220132;BUA.CMHBY221074;BUA.CMHBY223878;BUA.CMHBY224027;BUA.CMHBY225061;BUA.CMHBY226004;BUA.CMHBY228410;BUA.CMHBY230018;BUA.CMHBY232189;BUA.CMHBY234501;BUA.CMHBY235104
Cluster3203	17	BUA.CMHBY216593;BUA.CMHBY221752;BUA.CMHBY224218;BUA.CMHBY225236;BUA.CMHBY226902;BUA.CMHBY227921;BUA.CMHBY231186;BUA.CMHBY219025;BUA.CMHBY220754;BUA.CMHBY222705;BUA.CMHBY227407;BUA.CMHBY229841;BUA.CMHBY219294;BUA.CMHBY226006;BUA.CMHBY227064;BUA.CMHBY221597;BUA.CMHBY233587
Cluster3204	17	BUA.CMHBY216662;BUA.CMHBY219000;BUA.CMHBY219696;BUA.CMHBY221124;BUA.CMHBY223803;BUA.CMHBY229735;BUA.CMHBY230610;BUA.CMHBY218704;BUA.CMHBY219697;BUA.CMHBY226556;BUA.CMHBY230630;BUA.CMHBY235002;BUA.CMHBY220874;BUA.CMHBY225606;BUA.CMHBY233636;BUA.CMHBY234905;BUA.CMHBY221188
Cluster3245	2	BUA.CMHBY230950;BUA.CMHBY230951
Cluster3249	17	BUA.CMHBY234350;BUA.CMHBY234353;BUA.CMHBY234371;BUA.CMHBY234377;BUA.CMHBY234393;BUA.CMHBY234394;BUA.CMHBY234400;BUA.CMHBY234406;BUA.CMHBY234522;BUA.CMHBY234528;BUA.CMHBY235413;BUA.CMHBY235500;BUA.CMHBY235505;BUA.CMHBY235588;BUA.CMHBY235651;BUA.CMHBY235829;BUA.CMHBY236028
Cluster3250	1	BUA.CMHBY235592
Cluster3471	16	BUA.CMHBY219068;BUA.CMHBY225120;BUA.CMHBY231447;BUA.CMHBY231711;BUA.CMHBY234664;BUA.CMHBY219092;BUA.CMHBY219189;BUA.CMHBY226711;BUA.CMHBY222140;BUA.CMHBY228565;BUA.CMHBY234740;BUA.CMHBY222441;BUA.CMHBY226626;BUA.CMHBY226192;BUA.CMHBY227652;BUA.CMHBY229224
Cluster3480	16	BUA.CMHBY220582;BUA.CMHBY221959;BUA.CMHBY222581;BUA.CMHBY230271;BUA.CMHBY221722;BUA.CMHBY223390;BUA.CMHBY225186;BUA.CMHBY227349;BUA.CMHBY223399;BUA.CMHBY234019;BUA.CMHBY224728;BUA.CMHBY225665;BUA.CMHBY227693;BUA.CMHBY230144;BUA.CMHBY234673;BUA.CMHBY230685
Cluster3816	15	BUA.CMHBY216600;BUA.CMHBY218211;BUA.CMHBY225888;BUA.CMHBY230080;BUA.CMHBY232914;BUA.CMHBY232916;BUA.CMHBY234763;BUA.CMHBY234765;BUA.CMHBY235297;BUA.CMHBY235300;BUA.CMHBY217210;BUA.CMHBY232917;BUA.CMHBY234764;BUA.CMHBY235299;BUA.CMHBY217355
Cluster3827	15	BUA.CMHBY218809;BUA.CMHBY222109;BUA.CMHBY228236;BUA.CMHBY232532;BUA.CMHBY219682;BUA.CMHBY219847;BUA.CMHBY224887;BUA.CMHBY230250;BUA.CMHBY232338;BUA.CMHBY223174;BUA.CMHBY226517;BUA.CMHBY225678;BUA.CMHBY228983;BUA.CMHBY229639;BUA.CMHBY232738
Cluster3828	15	BUA.CMHBY218857;BUA.CMHBY222806;BUA.CMHBY224561;BUA.CMHBY226464;BUA.CMHBY219561;BUA.CMHBY220678;BUA.CMHBY220924;BUA.CMHBY227148;BUA.CMHBY228673;BUA.CMHBY231912;BUA.CMHBY232193;BUA.CMHBY232800;BUA.CMHBY226097;BUA.CMHBY227707;BUA.CMHBY232196
Cluster3839	15	BUA.CMHBY219590;BUA.CMHBY223996;BUA.CMHBY224264;BUA.CMHBY234632;BUA.CMHBY220434;BUA.CMHBY223055;BUA.CMHBY234870;BUA.CMHBY221171;BUA.CMHBY222645;BUA.CMHBY221460;BUA.CMHBY223210;BUA.CMHBY227639;BUA.CMHBY224619;BUA.CMHBY231085;BUA.CMHBY234869
Cluster3857	15	BUA.CMHBY221001;BUA.CMHBY221412;BUA.CMHBY223465;BUA.CMHBY223808;BUA.CMHBY224624;BUA.CMHBY228119;BUA.CMHBY229175;BUA.CMHBY229308;BUA.CMHBY231653;BUA.CMHBY232109;BUA.CMHBY232220;BUA.CMHBY232590;BUA.CMHBY233040;BUA.CMHBY233790;BUA.CMHBY235086
Cluster3903	15	BUA.CMHBY228194;BUA.CMHBY235267;BUA.CMHBY235270;BUA.CMHBY235558;BUA.CMHBY235561;BUA.CMHBY235791;BUA.CMHBY235792;BUA.CMHBY235909;BUA.CMHBY236081;BUA.CMHBY236179;BUA.CMHBY236180;BUA.CMHBY236310;BUA.CMHBY236363;BUA.CMHBY235790;BUA.CMHBY236082
Cluster4346	14	BUA.CMHBY219015;BUA.CMHBY220982;BUA.CMHBY221906;BUA.CMHBY223587;BUA.CMHBY224764;BUA.CMHBY225393;BUA.CMHBY225524;BUA.CMHBY227188;BUA.CMHBY227420;BUA.CMHBY227426;BUA.CMHBY228080;BUA.CMHBY232025;BUA.CMHBY221964;BUA.CMHBY228995
Cluster4351	14	BUA.CMHBY219260;BUA.CMHBY219855;BUA.CMHBY225978;BUA.CMHBY230129;BUA.CMHBY230237;BUA.CMHBY230575;BUA.CMHBY231996;BUA.CMHBY233125;BUA.CMHBY233311;BUA.CMHBY234575;BUA.CMHBY234882;BUA.CMHBY222142;BUA.CMHBY232340;BUA.CMHBY233056
Cluster4366	1	BUA.CMHBY220449
Cluster4369	13	BUA.CMHBY220670;BUA.CMHBY220674;BUA.CMHBY227178;BUA.CMHBY228324;BUA.CMHBY228330;BUA.CMHBY228427;BUA.CMHBY228434;BUA.CMHBY230964;BUA.CMHBY231812;BUA.CMHBY233223;BUA.CMHBY233226;BUA.CMHBY234221;BUA.CMHBY231810
Cluster4386	14	BUA.CMHBY221831;BUA.CMHBY222171;BUA.CMHBY222207;BUA.CMHBY223730;BUA.CMHBY225828;BUA.CMHBY226132;BUA.CMHBY228074;BUA.CMHBY228075;BUA.CMHBY230255;BUA.CMHBY231209;BUA.CMHBY232314;BUA.CMHBY233397;BUA.CMHBY222022;BUA.CMHBY234927
Cluster5178	12	BUA.CMHBY217020;BUA.CMHBY217288;BUA.CMHBY232554;BUA.CMHBY234293;BUA.CMHBY234341;BUA.CMHBY217290;BUA.CMHBY228750;BUA.CMHBY234008;BUA.CMHBY228192;BUA.CMHBY229936;BUA.CMHBY228751;BUA.CMHBY234011
Cluster5205	13	BUA.CMHBY219989;BUA.CMHBY234833;BUA.CMHBY235355;BUA.CMHBY235570;BUA.CMHBY235576;BUA.CMHBY235689;BUA.CMHBY235844;BUA.CMHBY235847;BUA.CMHBY236023;BUA.CMHBY236122;BUA.CMHBY236140;BUA.CMHBY236277;BUA.CMHBY236286
Cluster5206	13	BUA.CMHBY219381;BUA.CMHBY235142;BUA.CMHBY235174;BUA.CMHBY235175;BUA.CMHBY235751;BUA.CMHBY235752;BUA.CMHBY235754;BUA.CMHBY235755;BUA.CMHBY235787;BUA.CMHBY235788;BUA.CMHBY235955;BUA.CMHBY236015;BUA.CMHBY236166
Cluster5253	1	BUA.CMHBY221413
Cluster5431	12	BUA.CMHBY200203;BUA.CMHBY209325;BUA.CMHBY219693;BUA.CMHBY222516;BUA.CMHBY232079;BUA.CMHBY233007;BUA.CMHBY226033;BUA.CMHBY224566;BUA.CMHBY223646;BUA.CMHBY232509;BUA.CMHBY223762;BUA.CMHBY229285
Cluster5556	12	BUA.CMHBY202030;BUA.CMHBY209620;BUA.CMHBY211482;BUA.CMHBY220145;BUA.CMHBY221373;BUA.CMHBY224930;BUA.CMHBY227192;BUA.CMHBY232197;BUA.CMHBY219208;BUA.CMHBY225386;BUA.CMHBY227891;BUA.CMHBY233215
Cluster6545	11	BUA.CMHBY218801;BUA.CMHBY226927;BUA.CMHBY229185;BUA.CMHBY229358;BUA.CMHBY220269;BUA.CMHBY220586;BUA.CMHBY228989;BUA.CMHBY231914;BUA.CMHBY234203;BUA.CMHBY223079;BUA.CMHBY231800
Cluster6547	10	BUA.CMHBY218935;BUA.CMHBY220611;BUA.CMHBY224564;BUA.CMHBY233259;BUA.CMHBY233903;BUA.CMHBY222415;BUA.CMHBY231613;BUA.CMHBY232048;BUA.CMHBY233523;BUA.CMHBY231548
Cluster6548	12	BUA.CMHBY218936;BUA.CMHBY220903;BUA.CMHBY222414;BUA.CMHBY225853;BUA.CMHBY233260;BUA.CMHBY233902;BUA.CMHBY235009;BUA.CMHBY235152;BUA.CMHBY220610;BUA.CMHBY225589;BUA.CMHBY223969;BUA.CMHBY227984
Cluster6587	12	BUA.CMHBY220435;BUA.CMHBY222597;BUA.CMHBY220500;BUA.CMHBY232569;BUA.CMHBY221281;BUA.CMHBY224437;BUA.CMHBY228756;BUA.CMHBY222165;BUA.CMHBY234427;BUA.CMHBY223362;BUA.CMHBY234166;BUA.CMHBY223581
Cluster6657	11	BUA.CMHBY223224;BUA.CMHBY228856;BUA.CMHBY235890;BUA.CMHBY235891;BUA.CMHBY235892;BUA.CMHBY235893;BUA.CMHBY235895;BUA.CMHBY235896;BUA.CMHBY235888;BUA.CMHBY235889;BUA.CMHBY235894
Cluster6821	12	BUA.CMHBY234741;BUA.CMHBY236206;BUA.CMHBY236264;BUA.CMHBY236267;BUA.CMHBY236288;BUA.CMHBY236380;BUA.CMHBY236385;BUA.CMHBY236394;BUA.CMHBY236408;BUA.CMHBY236418;BUA.CMHBY236422;BUA.CMHBY236457
Cluster6823	11	BUA.CMHBY235946;BUA.CMHBY235947;BUA.CMHBY235964;BUA.CMHBY235967;BUA.CMHBY236053;BUA.CMHBY236078;BUA.CMHBY236315;BUA.CMHBY236316;BUA.CMHBY236318;BUA.CMHBY236320;BUA.CMHBY236321
Cluster8154	11	BUA.CMHBY213094;BUA.CMHBY217035;BUA.CMHBY217436;BUA.CMHBY222406;BUA.CMHBY232441;BUA.CMHBY232578;BUA.CMHBY234048;BUA.CMHBY234049;BUA.CMHBY217037;BUA.CMHBY232440;BUA.CMHBY232446
Cluster8515	11	BUA.CMHBY220925;BUA.CMHBY219340;BUA.CMHBY227147;BUA.CMHBY228041;BUA.CMHBY228481;BUA.CMHBY231790;BUA.CMHBY232549;BUA.CMHBY234330;BUA.CMHBY227051;BUA.CMHBY227360;BUA.CMHBY224418
Cluster8537	11	BUA.CMHBY219205;BUA.CMHBY220551;BUA.CMHBY220739;BUA.CMHBY223143;BUA.CMHBY224266;BUA.CMHBY224267;BUA.CMHBY225035;BUA.CMHBY226685;BUA.CMHBY231309;BUA.CMHBY232515;BUA.CMHBY232875
Cluster8543	11	BUA.CMHBY219365;BUA.CMHBY220161;BUA.CMHBY221832;BUA.CMHBY224524;BUA.CMHBY224724;BUA.CMHBY224950;BUA.CMHBY226213;BUA.CMHBY224390;BUA.CMHBY232203;BUA.CMHBY233684;BUA.CMHBY228008
Cluster8544	11	BUA.CMHBY219368;BUA.CMHBY221122;BUA.CMHBY221431;BUA.CMHBY223221;BUA.CMHBY225033;BUA.CMHBY226649;BUA.CMHBY235463;BUA.CMHBY232924;BUA.CMHBY232962;BUA.CMHBY234897;BUA.CMHBY222225
Cluster8591	11	BUA.CMHBY221097;BUA.CMHBY222425;BUA.CMHBY222621;BUA.CMHBY222888;BUA.CMHBY222997;BUA.CMHBY224604;BUA.CMHBY232432;BUA.CMHBY224789;BUA.CMHBY228397;BUA.CMHBY225913;BUA.CMHBY234057
Cluster8829	11	BUA.CMHBY229654;BUA.CMHBY233929;BUA.CMHBY232332;BUA.CMHBY232335;BUA.CMHBY233502;BUA.CMHBY233708;BUA.CMHBY234132;BUA.CMHBY234133;BUA.CMHBY235454;BUA.CMHBY235455;BUA.CMHBY234131
Cluster8890	11	BUA.CMHBY234835;BUA.CMHBY235474;BUA.CMHBY235479;BUA.CMHBY235567;BUA.CMHBY235574;BUA.CMHBY235671;BUA.CMHBY235672;BUA.CMHBY235692;BUA.CMHBY235940;BUA.CMHBY235949;BUA.CMHBY235950
Cluster8894	11	BUA.CMHBY235383;BUA.CMHBY235386;BUA.CMHBY235542;BUA.CMHBY235631;BUA.CMHBY235643;BUA.CMHBY235646;BUA.CMHBY236172;BUA.CMHBY236195;BUA.CMHBY236248;BUA.CMHBY236423;BUA.CMHBY236424
Cluster10477	5	BUA.CMHBY213860;BUA.CMHBY231663;BUA.CMHBY232615;BUA.CMHBY232614;BUA.CMHBY233019
Cluster10822	10	BUA.CMHBY227759;BUA.CMHBY219337;BUA.CMHBY220281;BUA.CMHBY227432;BUA.CMHBY233832;BUA.CMHBY235250;BUA.CMHBY219567;BUA.CMHBY234242;BUA.CMHBY225976;BUA.CMHBY227223
Cluster10846	10	BUA.CMHBY230251;BUA.CMHBY221702;BUA.CMHBY224227;BUA.CMHBY224648;BUA.CMHBY229432;BUA.CMHBY230768;BUA.CMHBY233230;BUA.CMHBY233846;BUA.CMHBY234585;BUA.CMHBY223968
Cluster10879	10	BUA.CMHBY228088;BUA.CMHBY220391;BUA.CMHBY228201;BUA.CMHBY220420;BUA.CMHBY233875;BUA.CMHBY234422;BUA.CMHBY234880;BUA.CMHBY230213;BUA.CMHBY232018;BUA.CMHBY233859
Cluster10964	1	BUA.CMHBY223341
Cluster11144	10	BUA.CMHBY228193;BUA.CMHBY235268;BUA.CMHBY235269;BUA.CMHBY235559;BUA.CMHBY235560;BUA.CMHBY235789;BUA.CMHBY235793;BUA.CMHBY235910;BUA.CMHBY236309;BUA.CMHBY236362
Cluster11259	10	BUA.CMHBY234838;BUA.CMHBY235057;BUA.CMHBY235234;BUA.CMHBY235237;BUA.CMHBY235257;BUA.CMHBY235460;BUA.CMHBY235662;BUA.CMHBY235663;BUA.CMHBY235806;BUA.CMHBY236074
Cluster11260	10	BUA.CMHBY235264;BUA.CMHBY235272;BUA.CMHBY235555;BUA.CMHBY235563;BUA.CMHBY235906;BUA.CMHBY235958;BUA.CMHBY235961;BUA.CMHBY236009;BUA.CMHBY236010;BUA.CMHBY236235
Cluster11263	8	BUA.CMHBY235784;BUA.CMHBY235886;BUA.CMHBY235968;BUA.CMHBY235990;BUA.CMHBY235999;BUA.CMHBY236096;BUA.CMHBY236099;BUA.CMHBY236239
Cluster11265	10	BUA.CMHBY235883;BUA.CMHBY235971;BUA.CMHBY235988;BUA.CMHBY236002;BUA.CMHBY236133;BUA.CMHBY235884;BUA.CMHBY235900;BUA.CMHBY235970;BUA.CMHBY236001;BUA.CMHBY236134
Cluster11649	1	BUA.CMHBY205944
Cluster11916	1	BUA.CMHBY204971
Cluster12901	9	BUA.CMHBY214768;BUA.CMHBY217327;BUA.CMHBY217955;BUA.CMHBY220037;BUA.CMHBY235937;BUA.CMHBY220032;BUA.CMHBY227867;BUA.CMHBY227287;BUA.CMHBY227870
Cluster13090	9	BUA.CMHBY218740;BUA.CMHBY218836;BUA.CMHBY219829;BUA.CMHBY221438;BUA.CMHBY229850;BUA.CMHBY220913;BUA.CMHBY227417;BUA.CMHBY219215;BUA.CMHBY230532
Cluster13095	9	BUA.CMHBY218832;BUA.CMHBY221932;BUA.CMHBY223862;BUA.CMHBY221578;BUA.CMHBY221577;BUA.CMHBY224870;BUA.CMHBY225071;BUA.CMHBY225765;BUA.CMHBY231532
Cluster13106	9	BUA.CMHBY219031;BUA.CMHBY219588;BUA.CMHBY222921;BUA.CMHBY224717;BUA.CMHBY229196;BUA.CMHBY230348;BUA.CMHBY231943;BUA.CMHBY220569;BUA.CMHBY227848
Cluster13123	9	BUA.CMHBY219393;BUA.CMHBY220701;BUA.CMHBY222191;BUA.CMHBY226997;BUA.CMHBY227276;BUA.CMHBY227930;BUA.CMHBY229360;BUA.CMHBY232759;BUA.CMHBY235065
Cluster13124	9	BUA.CMHBY219394;BUA.CMHBY222112;BUA.CMHBY227004;BUA.CMHBY231412;BUA.CMHBY220727;BUA.CMHBY221352;BUA.CMHBY220922;BUA.CMHBY226264;BUA.CMHBY229161
Cluster13152	9	BUA.CMHBY219909;BUA.CMHBY225385;BUA.CMHBY227191;BUA.CMHBY231216;BUA.CMHBY234304;BUA.CMHBY223467;BUA.CMHBY231187;BUA.CMHBY227395;BUA.CMHBY227526
Cluster13155	9	BUA.CMHBY220008;BUA.CMHBY220106;BUA.CMHBY223533;BUA.CMHBY226150;BUA.CMHBY226574;BUA.CMHBY227688;BUA.CMHBY229862;BUA.CMHBY232003;BUA.CMHBY233499
Cluster13181	9	BUA.CMHBY220662;BUA.CMHBY221475;BUA.CMHBY222256;BUA.CMHBY222346;BUA.CMHBY222628;BUA.CMHBY224060;BUA.CMHBY224362;BUA.CMHBY226490;BUA.CMHBY231957
Cluster13272	1	BUA.CMHBY231224
Cluster13531	9	BUA.CMHBY235177;BUA.CMHBY235180;BUA.CMHBY235181;BUA.CMHBY235780;BUA.CMHBY235992;BUA.CMHBY235993;BUA.CMHBY236072;BUA.CMHBY236086;BUA.CMHBY236271
Cluster13812	8	BUA.CMHBY202318;BUA.CMHBY228747;BUA.CMHBY233130;BUA.CMHBY233550;BUA.CMHBY220131;BUA.CMHBY235172;BUA.CMHBY234580;BUA.CMHBY233134
Cluster14763	1	BUA.CMHBY216297
Cluster14825	8	BUA.CMHBY223956;BUA.CMHBY225506;BUA.CMHBY225995;BUA.CMHBY219959;BUA.CMHBY221220;BUA.CMHBY226101;BUA.CMHBY227427;BUA.CMHBY228072
Cluster14826	8	BUA.CMHBY218833;BUA.CMHBY220627;BUA.CMHBY221531;BUA.CMHBY222089;BUA.CMHBY223816;BUA.CMHBY227339;BUA.CMHBY233412;BUA.CMHBY233560
Cluster14827	7	BUA.CMHBY218845;BUA.CMHBY224238;BUA.CMHBY229135;BUA.CMHBY233536;BUA.CMHBY234448;BUA.CMHBY234760;BUA.CMHBY222398
Cluster14829	8	BUA.CMHBY218870;BUA.CMHBY220649;BUA.CMHBY223989;BUA.CMHBY220288;BUA.CMHBY222573;BUA.CMHBY223315;BUA.CMHBY225074;BUA.CMHBY227782
Cluster14838	8	BUA.CMHBY219027;BUA.CMHBY220243;BUA.CMHBY222085;BUA.CMHBY222230;BUA.CMHBY224346;BUA.CMHBY234105;BUA.CMHBY234781;BUA.CMHBY229171
Cluster14839	8	BUA.CMHBY219033;BUA.CMHBY226889;BUA.CMHBY228936;BUA.CMHBY231995;BUA.CMHBY232096;BUA.CMHBY233162;BUA.CMHBY233318;BUA.CMHBY233639
Cluster14841	8	BUA.CMHBY219080;BUA.CMHBY220102;BUA.CMHBY221568;BUA.CMHBY219465;BUA.CMHBY222120;BUA.CMHBY223220;BUA.CMHBY231604;BUA.CMHBY230084
Cluster14868	8	BUA.CMHBY219713;BUA.CMHBY223409;BUA.CMHBY224993;BUA.CMHBY230296;BUA.CMHBY234976;BUA.CMHBY221263;BUA.CMHBY233631;BUA.CMHBY226851
Cluster14962	1	BUA.CMHBY222671
Cluster15044	8	BUA.CMHBY226682;BUA.CMHBY236200;BUA.CMHBY236204;BUA.CMHBY236416;BUA.CMHBY236420;BUA.CMHBY236426;BUA.CMHBY236429;BUA.CMHBY236438
Cluster15055	4	BUA.CMHBY227251;BUA.CMHBY230647;BUA.CMHBY233142;BUA.CMHBY235289
Cluster15074	8	BUA.CMHBY227792;BUA.CMHBY235200;BUA.CMHBY229644;BUA.CMHBY229648;BUA.CMHBY229649;BUA.CMHBY229652;BUA.CMHBY229653;BUA.CMHBY235197
Cluster15119	8	BUA.CMHBY229916;BUA.CMHBY233095;BUA.CMHBY233098;BUA.CMHBY233135;BUA.CMHBY233137;BUA.CMHBY233503;BUA.CMHBY234986;BUA.CMHBY233099
Cluster15156	8	BUA.CMHBY235056;BUA.CMHBY235235;BUA.CMHBY235236;BUA.CMHBY235258;BUA.CMHBY235461;BUA.CMHBY235682;BUA.CMHBY235683;BUA.CMHBY235805
Cluster15157	8	BUA.CMHBY235265;BUA.CMHBY235271;BUA.CMHBY235556;BUA.CMHBY235562;BUA.CMHBY235907;BUA.CMHBY235959;BUA.CMHBY235960;BUA.CMHBY236236
Cluster15162	8	BUA.CMHBY236300;BUA.CMHBY236119;BUA.CMHBY236145;BUA.CMHBY236198;BUA.CMHBY236199;BUA.CMHBY236295;BUA.CMHBY236365;BUA.CMHBY236450
Cluster15632	1	BUA.CMHBY209549
Cluster15644	7	BUA.CMHBY209865;BUA.CMHBY231239;BUA.CMHBY232648;BUA.CMHBY235392;BUA.CMHBY222674;BUA.CMHBY229376;BUA.CMHBY232558
Cluster15668	1	BUA.CMHBY210260
Cluster15785	1	BUA.CMHBY213193
Cluster15908	7	BUA.CMHBY218709;BUA.CMHBY220862;BUA.CMHBY228688;BUA.CMHBY233729;BUA.CMHBY234109;BUA.CMHBY227009;BUA.CMHBY230516
Cluster15914	7	BUA.CMHBY218942;BUA.CMHBY222024;BUA.CMHBY227577;BUA.CMHBY228407;BUA.CMHBY228530;BUA.CMHBY229498;BUA.CMHBY230116
Cluster15924	7	BUA.CMHBY219332;BUA.CMHBY221859;BUA.CMHBY226273;BUA.CMHBY230351;BUA.CMHBY221038;BUA.CMHBY227813;BUA.CMHBY223768
Cluster15931	7	BUA.CMHBY219801;BUA.CMHBY235431;BUA.CMHBY220789;BUA.CMHBY224214;BUA.CMHBY225040;BUA.CMHBY222533;BUA.CMHBY234235
Cluster15942	7	BUA.CMHBY220471;BUA.CMHBY221719;BUA.CMHBY225018;BUA.CMHBY234022;BUA.CMHBY221472;BUA.CMHBY222928;BUA.CMHBY234677
Cluster15960	7	BUA.CMHBY221329;BUA.CMHBY226115;BUA.CMHBY232493;BUA.CMHBY221697;BUA.CMHBY227002;BUA.CMHBY227731;BUA.CMHBY225031
Cluster15984	4	BUA.CMHBY222687;BUA.CMHBY222688;BUA.CMHBY222691;BUA.CMHBY222692
Cluster16025	7	BUA.CMHBY224556;BUA.CMHBY224557;BUA.CMHBY224559;BUA.CMHBY224562;BUA.CMHBY232798;BUA.CMHBY232802;BUA.CMHBY224560
Cluster16050	1	BUA.CMHBY226267
Cluster16151	7	BUA.CMHBY235538;BUA.CMHBY235998;BUA.CMHBY236171;BUA.CMHBY236259;BUA.CMHBY236260;BUA.CMHBY236276;BUA.CMHBY236301
Cluster16152	7	BUA.CMHBY235676;BUA.CMHBY235824;BUA.CMHBY235825;BUA.CMHBY235852;BUA.CMHBY235934;BUA.CMHBY236014;BUA.CMHBY236136
Cluster16155	7	BUA.CMHBY235974;BUA.CMHBY236005;BUA.CMHBY236130;BUA.CMHBY236185;BUA.CMHBY236249;BUA.CMHBY236254;BUA.CMHBY236413
Cluster16395	1	BUA.CMHBY207891
Cluster16406	6	BUA.CMHBY201038;BUA.CMHBY208002;BUA.CMHBY208000;BUA.CMHBY227266;BUA.CMHBY227545;BUA.CMHBY227071
Cluster16409	1	BUA.CMHBY201213
Cluster16428	1	BUA.CMHBY202022
Cluster16465	6	BUA.CMHBY203658;BUA.CMHBY225227;BUA.CMHBY228952;BUA.CMHBY231501;BUA.CMHBY232923;BUA.CMHBY232961
Cluster16480	1	BUA.CMHBY204466
Cluster16509	1	BUA.CMHBY205630
Cluster16510	6	BUA.CMHBY205742;BUA.CMHBY216972;BUA.CMHBY216998;BUA.CMHBY217000;BUA.CMHBY217001;BUA.CMHBY208286
Cluster16523	1	BUA.CMHBY206279
Cluster16574	6	BUA.CMHBY207995;BUA.CMHBY207997;BUA.CMHBY224563;BUA.CMHBY232627;BUA.CMHBY232931;BUA.CMHBY233094
Cluster16594	6	BUA.CMHBY209212;BUA.CMHBY212400;BUA.CMHBY217285;BUA.CMHBY218196;BUA.CMHBY218605;BUA.CMHBY235549
Cluster16612	6	BUA.CMHBY210286;BUA.CMHBY218122;BUA.CMHBY226377;BUA.CMHBY229866;BUA.CMHBY234680;BUA.CMHBY234968
Cluster16619	1	BUA.CMHBY210438
Cluster16651	1	BUA.CMHBY212779
Cluster16716	1	BUA.CMHBY216228
Cluster16746	6	BUA.CMHBY218749;BUA.CMHBY224161;BUA.CMHBY234879;BUA.CMHBY227399;BUA.CMHBY225459;BUA.CMHBY232995
Cluster16750	6	BUA.CMHBY218880;BUA.CMHBY222938;BUA.CMHBY228654;BUA.CMHBY220077;BUA.CMHBY225779;BUA.CMHBY232413
Cluster16755	6	BUA.CMHBY228575;BUA.CMHBY219196;BUA.CMHBY227090;BUA.CMHBY223867;BUA.CMHBY232271;BUA.CMHBY228658
Cluster16763	6	BUA.CMHBY219402;BUA.CMHBY222536;BUA.CMHBY231176;BUA.CMHBY232285;BUA.CMHBY233650;BUA.CMHBY230209
Cluster16771	1	BUA.CMHBY219563
Cluster16773	6	BUA.CMHBY219723;BUA.CMHBY220603;BUA.CMHBY221112;BUA.CMHBY222904;BUA.CMHBY226373;BUA.CMHBY230935
Cluster16774	6	BUA.CMHBY219762;BUA.CMHBY220277;BUA.CMHBY232480;BUA.CMHBY221829;BUA.CMHBY223347;BUA.CMHBY225842
Cluster16775	6	BUA.CMHBY219776;BUA.CMHBY221835;BUA.CMHBY226287;BUA.CMHBY226679;BUA.CMHBY228491;BUA.CMHBY230645
Cluster16781	6	BUA.CMHBY220095;BUA.CMHBY229554;BUA.CMHBY220613;BUA.CMHBY225547;BUA.CMHBY231723;BUA.CMHBY230939
Cluster16782	6	BUA.CMHBY220182;BUA.CMHBY220184;BUA.CMHBY220186;BUA.CMHBY220750;BUA.CMHBY234091;BUA.CMHBY234863
Cluster16794	6	BUA.CMHBY220671;BUA.CMHBY220675;BUA.CMHBY228323;BUA.CMHBY230963;BUA.CMHBY233227;BUA.CMHBY233224
Cluster16821	6	BUA.CMHBY222491;BUA.CMHBY225649;BUA.CMHBY228388;BUA.CMHBY228389;BUA.CMHBY228391;BUA.CMHBY235311
Cluster16835	6	BUA.CMHBY223289;BUA.CMHBY224165;BUA.CMHBY227523;BUA.CMHBY233711;BUA.CMHBY234296;BUA.CMHBY228647
Cluster16861	6	BUA.CMHBY224835;BUA.CMHBY224836;BUA.CMHBY224864;BUA.CMHBY228348;BUA.CMHBY228350;BUA.CMHBY228351
Cluster16894	6	BUA.CMHBY228787;BUA.CMHBY229642;BUA.CMHBY230048;BUA.CMHBY232268;BUA.CMHBY232334;BUA.CMHBY232339
Cluster16920	6	BUA.CMHBY231597;BUA.CMHBY232703;BUA.CMHBY232706;BUA.CMHBY232710;BUA.CMHBY232714;BUA.CMHBY232713
Cluster16939	6	BUA.CMHBY235379;BUA.CMHBY235380;BUA.CMHBY235389;BUA.CMHBY235545;BUA.CMHBY235640;BUA.CMHBY236042
Cluster16940	6	BUA.CMHBY235384;BUA.CMHBY235385;BUA.CMHBY235541;BUA.CMHBY235630;BUA.CMHBY235644;BUA.CMHBY235645
Cluster16943	6	BUA.CMHBY235758;BUA.CMHBY236116;BUA.CMHBY236175;BUA.CMHBY236189;BUA.CMHBY236226;BUA.CMHBY236229
Cluster16944	6	BUA.CMHBY235785;BUA.CMHBY235887;BUA.CMHBY235991;BUA.CMHBY236097;BUA.CMHBY236098;BUA.CMHBY236238
Cluster16945	6	BUA.CMHBY235885;BUA.CMHBY235899;BUA.CMHBY235969;BUA.CMHBY235989;BUA.CMHBY236000;BUA.CMHBY236135
Cluster17266	1	BUA.CMHBY200837
Cluster17298	5	BUA.CMHBY202942;BUA.CMHBY205221;BUA.CMHBY207377;BUA.CMHBY218330;BUA.CMHBY222880
Cluster17306	3	BUA.CMHBY203503;BUA.CMHBY234949;BUA.CMHBY235705
Cluster17331	5	BUA.CMHBY205878;BUA.CMHBY217524;BUA.CMHBY227754;BUA.CMHBY232528;BUA.CMHBY217375
Cluster17332	5	BUA.CMHBY205910;BUA.CMHBY209655;BUA.CMHBY229718;BUA.CMHBY230056;BUA.CMHBY234074
Cluster17348	1	BUA.CMHBY207369
Cluster17350	1	BUA.CMHBY207390
Cluster17356	1	BUA.CMHBY208251
Cluster17441	1	BUA.CMHBY214505
Cluster17457	5	BUA.CMHBY215369;BUA.CMHBY217344;BUA.CMHBY217424;BUA.CMHBY217448;BUA.CMHBY218265
Cluster17458	5	BUA.CMHBY215371;BUA.CMHBY218349;BUA.CMHBY218350;BUA.CMHBY231632;BUA.CMHBY234974
Cluster17471	5	BUA.CMHBY216182;BUA.CMHBY232222;BUA.CMHBY232224;BUA.CMHBY235070;BUA.CMHBY233524
Cluster17488	1	BUA.CMHBY217800
Cluster17489	5	BUA.CMHBY217852;BUA.CMHBY229670;BUA.CMHBY233932;BUA.CMHBY233933;BUA.CMHBY233934
Cluster17495	1	BUA.CMHBY218781
Cluster17497	5	BUA.CMHBY226282;BUA.CMHBY221532;BUA.CMHBY223974;BUA.CMHBY227298;BUA.CMHBY233498
Cluster17498	5	BUA.CMHBY223731;BUA.CMHBY232561;BUA.CMHBY225841;BUA.CMHBY229268;BUA.CMHBY232724
Cluster17500	5	BUA.CMHBY218889;BUA.CMHBY219241;BUA.CMHBY220239;BUA.CMHBY227881;BUA.CMHBY231027
Cluster17505	5	BUA.CMHBY219067;BUA.CMHBY223962;BUA.CMHBY227190;BUA.CMHBY229842;BUA.CMHBY230238
Cluster17511	5	BUA.CMHBY219399;BUA.CMHBY225924;BUA.CMHBY230525;BUA.CMHBY221527;BUA.CMHBY226611
Cluster17522	5	BUA.CMHBY220113;BUA.CMHBY226431;BUA.CMHBY231466;BUA.CMHBY221986;BUA.CMHBY230547
Cluster17524	5	BUA.CMHBY220141;BUA.CMHBY220543;BUA.CMHBY221954;BUA.CMHBY233702;BUA.CMHBY227331
Cluster17525	5	BUA.CMHBY220207;BUA.CMHBY223967;BUA.CMHBY225945;BUA.CMHBY225418;BUA.CMHBY226214
Cluster17533	5	BUA.CMHBY220548;BUA.CMHBY226276;BUA.CMHBY232409;BUA.CMHBY229535;BUA.CMHBY224095
Cluster17536	5	BUA.CMHBY220621;BUA.CMHBY223770;BUA.CMHBY227724;BUA.CMHBY230554;BUA.CMHBY235684
Cluster17538	5	BUA.CMHBY220697;BUA.CMHBY221553;BUA.CMHBY223382;BUA.CMHBY225611;BUA.CMHBY226449
Cluster17543	5	BUA.CMHBY221049;BUA.CMHBY224565;BUA.CMHBY222515;BUA.CMHBY223647;BUA.CMHBY226099
Cluster17545	5	BUA.CMHBY221073;BUA.CMHBY228409;BUA.CMHBY230655;BUA.CMHBY231107;BUA.CMHBY235105
Cluster17547	5	BUA.CMHBY221155;BUA.CMHBY224408;BUA.CMHBY229655;BUA.CMHBY222963;BUA.CMHBY228871
Cluster17549	4	BUA.CMHBY221243;BUA.CMHBY226968;BUA.CMHBY231644;BUA.CMHBY232379
Cluster17557	5	BUA.CMHBY221694;BUA.CMHBY223071;BUA.CMHBY225791;BUA.CMHBY234983;BUA.CMHBY235658
Cluster17559	5	BUA.CMHBY221820;BUA.CMHBY230028;BUA.CMHBY232605;BUA.CMHBY234124;BUA.CMHBY231375
Cluster17563	5	BUA.CMHBY221912;BUA.CMHBY221913;BUA.CMHBY221914;BUA.CMHBY221915;BUA.CMHBY231850
Cluster17571	5	BUA.CMHBY222360;BUA.CMHBY222361;BUA.CMHBY222362;BUA.CMHBY222363;BUA.CMHBY222364
Cluster17572	5	BUA.CMHBY222673;BUA.CMHBY231301;BUA.CMHBY231303;BUA.CMHBY231304;BUA.CMHBY222697
Cluster17573	3	BUA.CMHBY222722;BUA.CMHBY222723;BUA.CMHBY222724
Cluster17575	5	BUA.CMHBY222879;BUA.CMHBY231189;BUA.CMHBY233194;BUA.CMHBY234954;BUA.CMHBY234956
Cluster17576	5	BUA.CMHBY222890;BUA.CMHBY223619;BUA.CMHBY230061;BUA.CMHBY230062;BUA.CMHBY230267
Cluster17583	5	BUA.CMHBY223117;BUA.CMHBY223177;BUA.CMHBY227624;BUA.CMHBY229086;BUA.CMHBY225305
Cluster17588	4	BUA.CMHBY223281;BUA.CMHBY223286;BUA.CMHBY233687;BUA.CMHBY235302
Cluster17591	5	BUA.CMHBY223438;BUA.CMHBY224146;BUA.CMHBY226060;BUA.CMHBY227025;BUA.CMHBY224960
Cluster17599	5	BUA.CMHBY223746;BUA.CMHBY225683;BUA.CMHBY230765;BUA.CMHBY234981;BUA.CMHBY229431
Cluster17606	5	BUA.CMHBY224225;BUA.CMHBY236313;BUA.CMHBY236323;BUA.CMHBY236381;BUA.CMHBY236402
Cluster17607	1	BUA.CMHBY224233
Cluster17609	5	BUA.CMHBY231445;BUA.CMHBY227549;BUA.CMHBY229246;BUA.CMHBY234099;BUA.CMHBY228705
Cluster17623	1	BUA.CMHBY225290
Cluster17627	1	BUA.CMHBY225383
Cluster17629	5	BUA.CMHBY225450;BUA.CMHBY235856;BUA.CMHBY236038;BUA.CMHBY236339;BUA.CMHBY236434
Cluster17652	5	BUA.CMHBY226681;BUA.CMHBY236201;BUA.CMHBY236203;BUA.CMHBY236427;BUA.CMHBY236430
Cluster17662	3	BUA.CMHBY227157;BUA.CMHBY227899;BUA.CMHBY227898
Cluster17667	1	BUA.CMHBY227444
Cluster17671	5	BUA.CMHBY227747;BUA.CMHBY227748;BUA.CMHBY227750;BUA.CMHBY231883;BUA.CMHBY231882
Cluster17685	5	BUA.CMHBY229189;BUA.CMHBY230805;BUA.CMHBY230806;BUA.CMHBY233807;BUA.CMHBY233809
Cluster17699	1	BUA.CMHBY230034
Cluster17702	5	BUA.CMHBY230299;BUA.CMHBY230300;BUA.CMHBY230301;BUA.CMHBY230302;BUA.CMHBY232612
Cluster17713	5	BUA.CMHBY231062;BUA.CMHBY231068;BUA.CMHBY231074;BUA.CMHBY231078;BUA.CMHBY232818
Cluster17716	5	BUA.CMHBY231244;BUA.CMHBY231246;BUA.CMHBY231248;BUA.CMHBY231245;BUA.CMHBY231247
Cluster17720	2	BUA.CMHBY231517;BUA.CMHBY231518
Cluster17723	5	BUA.CMHBY232067;BUA.CMHBY232771;BUA.CMHBY232774;BUA.CMHBY233239;BUA.CMHBY234505
Cluster17725	5	BUA.CMHBY232242;BUA.CMHBY232244;BUA.CMHBY232245;BUA.CMHBY234137;BUA.CMHBY234134
Cluster17734	5	BUA.CMHBY234743;BUA.CMHBY236209;BUA.CMHBY236290;BUA.CMHBY236383;BUA.CMHBY236392
Cluster17735	5	BUA.CMHBY235266;BUA.CMHBY235557;BUA.CMHBY235908;BUA.CMHBY236080;BUA.CMHBY236178
Cluster17736	5	BUA.CMHBY235274;BUA.CMHBY235963;BUA.CMHBY236012;BUA.CMHBY236049;BUA.CMHBY236224
Cluster17737	5	BUA.CMHBY235361;BUA.CMHBY235579;BUA.CMHBY236233;BUA.CMHBY236255;BUA.CMHBY236279
Cluster17738	5	BUA.CMHBY235677;BUA.CMHBY235827;BUA.CMHBY235935;BUA.CMHBY236167;BUA.CMHBY236240
Cluster17739	5	BUA.CMHBY235681;BUA.CMHBY235727;BUA.CMHBY236036;BUA.CMHBY236181;BUA.CMHBY236317
Cluster17741	5	BUA.CMHBY235861;BUA.CMHBY236095;BUA.CMHBY236243;BUA.CMHBY236334;BUA.CMHBY236346
Cluster17743	5	BUA.CMHBY236089;BUA.CMHBY236093;BUA.CMHBY236241;BUA.CMHBY236335;BUA.CMHBY236344
Cluster17744	5	BUA.CMHBY236148;BUA.CMHBY236327;BUA.CMHBY236350;BUA.CMHBY236352;BUA.CMHBY236369
Cluster18219	4	BUA.CMHBY201137;BUA.CMHBY207349;BUA.CMHBY207378;BUA.CMHBY217858
Cluster18221	1	BUA.CMHBY201205
Cluster18227	1	BUA.CMHBY201534
Cluster18237	4	BUA.CMHBY202230;BUA.CMHBY206361;BUA.CMHBY211921;BUA.CMHBY216530
Cluster18247	4	BUA.CMHBY202729;BUA.CMHBY212520;BUA.CMHBY213523;BUA.CMHBY216277
Cluster18251	1	BUA.CMHBY203052
Cluster18265	1	BUA.CMHBY203872
Cluster18275	4	BUA.CMHBY204434;BUA.CMHBY232001;BUA.CMHBY232333;BUA.CMHBY232336
Cluster18289	4	BUA.CMHBY205044;BUA.CMHBY233568;BUA.CMHBY234456;BUA.CMHBY229478
Cluster18295	4	BUA.CMHBY205641;BUA.CMHBY205642;BUA.CMHBY205643;BUA.CMHBY205644
Cluster18297	1	BUA.CMHBY205790
Cluster18307	4	BUA.CMHBY206761;BUA.CMHBY206762;BUA.CMHBY206764;BUA.CMHBY218052
Cluster18318	1	BUA.CMHBY207863
Cluster18330	1	BUA.CMHBY209812
Cluster18335	1	BUA.CMHBY210086
Cluster18344	1	BUA.CMHBY210718
Cluster18349	1	BUA.CMHBY211138
Cluster18356	4	BUA.CMHBY212385;BUA.CMHBY216784;BUA.CMHBY232238;BUA.CMHBY227227
Cluster18359	4	BUA.CMHBY212521;BUA.CMHBY217468;BUA.CMHBY217567;BUA.CMHBY232140
Cluster18360	1	BUA.CMHBY212690
Cluster18361	1	BUA.CMHBY212908
Cluster18364	1	BUA.CMHBY213186
Cluster18367	3	BUA.CMHBY213633;BUA.CMHBY216798;BUA.CMHBY232255
Cluster18374	1	BUA.CMHBY214014
Cluster18383	4	BUA.CMHBY214682;BUA.CMHBY220226;BUA.CMHBY221591;BUA.CMHBY234851
Cluster18390	4	BUA.CMHBY215421;BUA.CMHBY229279;BUA.CMHBY230786;BUA.CMHBY229276
Cluster18395	4	BUA.CMHBY215772;BUA.CMHBY233026;BUA.CMHBY220943;BUA.CMHBY222075
Cluster18398	1	BUA.CMHBY216043
Cluster18400	4	BUA.CMHBY216180;BUA.CMHBY231593;BUA.CMHBY232705;BUA.CMHBY232708
Cluster18408	4	BUA.CMHBY217128;BUA.CMHBY218073;BUA.CMHBY232071;BUA.CMHBY233237
Cluster18414	1	BUA.CMHBY218141
Cluster18419	4	BUA.CMHBY218747;BUA.CMHBY225179;BUA.CMHBY232248;BUA.CMHBY226095
Cluster18422	4	BUA.CMHBY218817;BUA.CMHBY219411;BUA.CMHBY224698;BUA.CMHBY234984
Cluster18423	1	BUA.CMHBY218842
Cluster18429	4	BUA.CMHBY219069;BUA.CMHBY225954;BUA.CMHBY219679;BUA.CMHBY226024
Cluster18432	4	BUA.CMHBY219303;BUA.CMHBY228197;BUA.CMHBY235253;BUA.CMHBY226816
Cluster18433	4	BUA.CMHBY219356;BUA.CMHBY221737;BUA.CMHBY222253;BUA.CMHBY224716
Cluster18435	4	BUA.CMHBY219378;BUA.CMHBY224422;BUA.CMHBY235850;BUA.CMHBY236150
Cluster18441	4	BUA.CMHBY219517;BUA.CMHBY223083;BUA.CMHBY227077;BUA.CMHBY234329
Cluster18443	2	BUA.CMHBY219656;BUA.CMHBY221442
Cluster18446	4	BUA.CMHBY219818;BUA.CMHBY220299;BUA.CMHBY224358;BUA.CMHBY224406
Cluster18449	4	BUA.CMHBY219913;BUA.CMHBY221744;BUA.CMHBY224260;BUA.CMHBY224827
Cluster18451	4	BUA.CMHBY219932;BUA.CMHBY231781;BUA.CMHBY227650;BUA.CMHBY223879
Cluster18453	4	BUA.CMHBY220038;BUA.CMHBY231231;BUA.CMHBY233234;BUA.CMHBY235119
Cluster18455	4	BUA.CMHBY220048;BUA.CMHBY221557;BUA.CMHBY226362;BUA.CMHBY221148
Cluster18456	4	BUA.CMHBY220110;BUA.CMHBY220206;BUA.CMHBY227908;BUA.CMHBY232107
Cluster18457	4	BUA.CMHBY220220;BUA.CMHBY222853;BUA.CMHBY234633;BUA.CMHBY223995
Cluster18460	4	BUA.CMHBY220340;BUA.CMHBY228794;BUA.CMHBY235031;BUA.CMHBY235136
Cluster18467	4	BUA.CMHBY220853;BUA.CMHBY225857;BUA.CMHBY226082;BUA.CMHBY231536
Cluster18468	4	BUA.CMHBY220909;BUA.CMHBY222933;BUA.CMHBY226718;BUA.CMHBY229096
Cluster18471	4	BUA.CMHBY220981;BUA.CMHBY221264;BUA.CMHBY221612;BUA.CMHBY234065
Cluster18474	4	BUA.CMHBY221225;BUA.CMHBY228523;BUA.CMHBY221936;BUA.CMHBY229823
Cluster18492	4	BUA.CMHBY222179;BUA.CMHBY224058;BUA.CMHBY234734;BUA.CMHBY227131
Cluster18493	2	BUA.CMHBY222185;BUA.CMHBY222186
Cluster18494	4	BUA.CMHBY222232;BUA.CMHBY230618;BUA.CMHBY230791;BUA.CMHBY235319
Cluster18495	3	BUA.CMHBY222236;BUA.CMHBY233588;BUA.CMHBY234597
Cluster18497	4	BUA.CMHBY222276;BUA.CMHBY222607;BUA.CMHBY222608;BUA.CMHBY222609
Cluster18498	4	BUA.CMHBY222305;BUA.CMHBY223686;BUA.CMHBY224847;BUA.CMHBY226710
Cluster18500	4	BUA.CMHBY222325;BUA.CMHBY227929;BUA.CMHBY231761;BUA.CMHBY235437
Cluster18502	4	BUA.CMHBY222479;BUA.CMHBY232531;BUA.CMHBY224690;BUA.CMHBY227885
Cluster18504	4	BUA.CMHBY222616;BUA.CMHBY227574;BUA.CMHBY229891;BUA.CMHBY228744
Cluster18507	4	BUA.CMHBY222811;BUA.CMHBY223383;BUA.CMHBY228701;BUA.CMHBY229570
Cluster18508	4	BUA.CMHBY222917;BUA.CMHBY222920;BUA.CMHBY222924;BUA.CMHBY235212
Cluster18518	4	BUA.CMHBY223448;BUA.CMHBY224411;BUA.CMHBY225505;BUA.CMHBY229331
Cluster18521	4	BUA.CMHBY223709;BUA.CMHBY223710;BUA.CMHBY223711;BUA.CMHBY223712
Cluster18526	1	BUA.CMHBY223944
Cluster18539	4	BUA.CMHBY224424;BUA.CMHBY224820;BUA.CMHBY228706;BUA.CMHBY224493
Cluster18545	1	BUA.CMHBY224708
Cluster18546	4	BUA.CMHBY224713;BUA.CMHBY230914;BUA.CMHBY233077;BUA.CMHBY234604
Cluster18567	4	BUA.CMHBY225869;BUA.CMHBY235857;BUA.CMHBY236039;BUA.CMHBY236338
Cluster18570	3	BUA.CMHBY226135;BUA.CMHBY226136;BUA.CMHBY226137
Cluster18573	4	BUA.CMHBY226396;BUA.CMHBY229281;BUA.CMHBY231218;BUA.CMHBY231219
Cluster18586	4	BUA.CMHBY227279;BUA.CMHBY229226;BUA.CMHBY227280;BUA.CMHBY234971
Cluster18601	4	BUA.CMHBY228363;BUA.CMHBY229690;BUA.CMHBY229692;BUA.CMHBY229693
Cluster18608	4	BUA.CMHBY228944;BUA.CMHBY229967;BUA.CMHBY235306;BUA.CMHBY235457
Cluster18611	4	BUA.CMHBY229151;BUA.CMHBY229152;BUA.CMHBY232419;BUA.CMHBY232658
Cluster18618	4	BUA.CMHBY229657;BUA.CMHBY229658;BUA.CMHBY229659;BUA.CMHBY231907
Cluster18624	4	BUA.CMHBY230297;BUA.CMHBY232171;BUA.CMHBY232173;BUA.CMHBY232175
Cluster18634	4	BUA.CMHBY230880;BUA.CMHBY230881;BUA.CMHBY230882;BUA.CMHBY230883
Cluster18637	4	BUA.CMHBY231100;BUA.CMHBY233673;BUA.CMHBY233676;BUA.CMHBY235093
Cluster18638	1	BUA.CMHBY231145
Cluster18646	4	BUA.CMHBY231657;BUA.CMHBY233020;BUA.CMHBY234942;BUA.CMHBY232301
Cluster18648	4	BUA.CMHBY231731;BUA.CMHBY233340;BUA.CMHBY233912;BUA.CMHBY234073
Cluster18650	4	BUA.CMHBY232228;BUA.CMHBY234789;BUA.CMHBY232822;BUA.CMHBY232824
Cluster18651	1	BUA.CMHBY232398
Cluster18652	4	BUA.CMHBY232551;BUA.CMHBY232552;BUA.CMHBY232553;BUA.CMHBY235098
Cluster18660	2	BUA.CMHBY233507;BUA.CMHBY233508
Cluster18668	4	BUA.CMHBY234094;BUA.CMHBY234497;BUA.CMHBY234678;BUA.CMHBY235624
Cluster18674	4	BUA.CMHBY235726;BUA.CMHBY235936;BUA.CMHBY236034;BUA.CMHBY236051
Cluster18675	4	BUA.CMHBY235761;BUA.CMHBY235762;BUA.CMHBY235826;BUA.CMHBY236403
Cluster18676	4	BUA.CMHBY235860;BUA.CMHBY236094;BUA.CMHBY236242;BUA.CMHBY236345
Cluster18677	4	BUA.CMHBY235904;BUA.CMHBY235956;BUA.CMHBY236007;BUA.CMHBY236221
Cluster18678	4	BUA.CMHBY236149;BUA.CMHBY236328;BUA.CMHBY236349;BUA.CMHBY236353
Cluster18679	4	BUA.CMHBY236415;BUA.CMHBY236419;BUA.CMHBY236428;BUA.CMHBY236439
Cluster18680	4	BUA.CMHBY236451;BUA.CMHBY236452;BUA.CMHBY236453;BUA.CMHBY236454
Cluster19487	1	BUA.CMHBY200654
Cluster19491	3	BUA.CMHBY201136;BUA.CMHBY217806;BUA.CMHBY218142
Cluster19500	1	BUA.CMHBY201615
Cluster19505	1	BUA.CMHBY202128
Cluster19525	1	BUA.CMHBY203540
Cluster19532	3	BUA.CMHBY203936;BUA.CMHBY221425;BUA.CMHBY221194
Cluster19538	3	BUA.CMHBY206130;BUA.CMHBY205601;BUA.CMHBY232625
Cluster19542	3	BUA.CMHBY204807;BUA.CMHBY214284;BUA.CMHBY217275
Cluster19559	3	BUA.CMHBY205916;BUA.CMHBY209290;BUA.CMHBY217309
Cluster19565	3	BUA.CMHBY206564;BUA.CMHBY217695;BUA.CMHBY232198
Cluster19575	3	BUA.CMHBY207168;BUA.CMHBY217483;BUA.CMHBY223811
Cluster19576	1	BUA.CMHBY207198
Cluster19578	1	BUA.CMHBY207416
Cluster19585	3	BUA.CMHBY208369;BUA.CMHBY208371;BUA.CMHBY224945
Cluster19591	3	BUA.CMHBY208914;BUA.CMHBY215241;BUA.CMHBY230437
Cluster19593	3	BUA.CMHBY208957;BUA.CMHBY216902;BUA.CMHBY223212
Cluster19596	3	BUA.CMHBY209099;BUA.CMHBY225471;BUA.CMHBY209266
Cluster19600	3	BUA.CMHBY209452;BUA.CMHBY217083;BUA.CMHBY218121
Cluster19601	3	BUA.CMHBY209453;BUA.CMHBY209465;BUA.CMHBY232121
Cluster19609	1	BUA.CMHBY209663
Cluster19619	2	BUA.CMHBY210289;BUA.CMHBY217826
Cluster19623	1	BUA.CMHBY210665
Cluster19632	3	BUA.CMHBY216674;BUA.CMHBY217777;BUA.CMHBY232360
Cluster19636	1	BUA.CMHBY211028
Cluster19641	3	BUA.CMHBY211957;BUA.CMHBY217766;BUA.CMHBY232120
Cluster19646	3	BUA.CMHBY212271;BUA.CMHBY212665;BUA.CMHBY235308
Cluster19649	3	BUA.CMHBY212593;BUA.CMHBY212595;BUA.CMHBY228341
Cluster19658	2	BUA.CMHBY213317;BUA.CMHBY214607
Cluster19659	3	BUA.CMHBY213635;BUA.CMHBY232252;BUA.CMHBY235050
Cluster19663	3	BUA.CMHBY214177;BUA.CMHBY214178;BUA.CMHBY229620
Cluster19673	3	BUA.CMHBY214835;BUA.CMHBY233865;BUA.CMHBY233754
Cluster19682	1	BUA.CMHBY215522
Cluster19683	3	BUA.CMHBY215584;BUA.CMHBY233888;BUA.CMHBY230967
Cluster19686	3	BUA.CMHBY216056;BUA.CMHBY231744;BUA.CMHBY231745
Cluster19693	3	BUA.CMHBY216578;BUA.CMHBY226119;BUA.CMHBY232495
Cluster19695	3	BUA.CMHBY216738;BUA.CMHBY217875;BUA.CMHBY233938
Cluster19698	3	BUA.CMHBY216955;BUA.CMHBY217745;BUA.CMHBY218156
Cluster19703	1	BUA.CMHBY217222
Cluster19706	3	BUA.CMHBY217240;BUA.CMHBY229884;BUA.CMHBY229890
Cluster19707	3	BUA.CMHBY217356;BUA.CMHBY230070;BUA.CMHBY234104
Cluster19709	3	BUA.CMHBY217380;BUA.CMHBY217467;BUA.CMHBY218199
Cluster19710	1	BUA.CMHBY217473
Cluster19711	3	BUA.CMHBY217605;BUA.CMHBY226609;BUA.CMHBY234096
Cluster19713	3	BUA.CMHBY217776;BUA.CMHBY231345;BUA.CMHBY232959
Cluster19714	3	BUA.CMHBY217849;BUA.CMHBY229011;BUA.CMHBY230235
Cluster19715	3	BUA.CMHBY232216;BUA.CMHBY229506;BUA.CMHBY232218
Cluster19720	3	BUA.CMHBY232716;BUA.CMHBY232723;BUA.CMHBY235548
Cluster19726	3	BUA.CMHBY218731;BUA.CMHBY223532;BUA.CMHBY232835
Cluster19729	3	BUA.CMHBY218838;BUA.CMHBY219277;BUA.CMHBY228002
Cluster19730	3	BUA.CMHBY218843;BUA.CMHBY232448;BUA.CMHBY232582
Cluster19731	3	BUA.CMHBY218868;BUA.CMHBY229248;BUA.CMHBY234716
Cluster19734	3	BUA.CMHBY218943;BUA.CMHBY222025;BUA.CMHBY229499
Cluster19735	3	BUA.CMHBY218945;BUA.CMHBY232851;BUA.CMHBY234960
Cluster19740	3	BUA.CMHBY219085;BUA.CMHBY228338;BUA.CMHBY235003
Cluster19741	3	BUA.CMHBY219217;BUA.CMHBY219219;BUA.CMHBY233682
Cluster19746	3	BUA.CMHBY219300;BUA.CMHBY220335;BUA.CMHBY223102
Cluster19748	3	BUA.CMHBY219349;BUA.CMHBY219351;BUA.CMHBY231720
Cluster19751	3	BUA.CMHBY219518;BUA.CMHBY226428;BUA.CMHBY235001
Cluster19753	3	BUA.CMHBY219544;BUA.CMHBY220513;BUA.CMHBY220642
Cluster19754	3	BUA.CMHBY219602;BUA.CMHBY231665;BUA.CMHBY232394
Cluster19757	3	BUA.CMHBY219722;BUA.CMHBY220801;BUA.CMHBY226912
Cluster19758	3	BUA.CMHBY219727;BUA.CMHBY221180;BUA.CMHBY229917
Cluster19761	3	BUA.CMHBY219763;BUA.CMHBY229164;BUA.CMHBY230382
Cluster19764	3	BUA.CMHBY219899;BUA.CMHBY222654;BUA.CMHBY227900
Cluster19766	1	BUA.CMHBY219967
Cluster19767	3	BUA.CMHBY220009;BUA.CMHBY226151;BUA.CMHBY233518
Cluster19769	3	BUA.CMHBY220017;BUA.CMHBY221144;BUA.CMHBY222499
Cluster19771	3	BUA.CMHBY220034;BUA.CMHBY233085;BUA.CMHBY234288
Cluster19772	3	BUA.CMHBY220071;BUA.CMHBY224668;BUA.CMHBY225540
Cluster19773	3	BUA.CMHBY220129;BUA.CMHBY233131;BUA.CMHBY233551
Cluster19774	3	BUA.CMHBY220168;BUA.CMHBY232298;BUA.CMHBY227403
Cluster19775	2	BUA.CMHBY220188;BUA.CMHBY233366
Cluster19776	3	BUA.CMHBY220246;BUA.CMHBY233001;BUA.CMHBY232412
Cluster19779	2	BUA.CMHBY220425;BUA.CMHBY234419
Cluster19780	3	BUA.CMHBY220487;BUA.CMHBY230515;BUA.CMHBY233322
Cluster19781	3	BUA.CMHBY220488;BUA.CMHBY227073;BUA.CMHBY230514
Cluster19783	3	BUA.CMHBY220523;BUA.CMHBY225354;BUA.CMHBY225686
Cluster19786	1	BUA.CMHBY220612
Cluster19788	3	BUA.CMHBY220695;BUA.CMHBY224507;BUA.CMHBY226447
Cluster19797	3	BUA.CMHBY221114;BUA.CMHBY223097;BUA.CMHBY227297
Cluster19799	3	BUA.CMHBY221162;BUA.CMHBY221590;BUA.CMHBY223571
Cluster19800	3	BUA.CMHBY221163;BUA.CMHBY223741;BUA.CMHBY227340
Cluster19802	2	BUA.CMHBY221231;BUA.CMHBY230143
Cluster19803	1	BUA.CMHBY221241
Cluster19806	3	BUA.CMHBY221381;BUA.CMHBY226589;BUA.CMHBY226593
Cluster19807	3	BUA.CMHBY221402;BUA.CMHBY229956;BUA.CMHBY229958
Cluster19810	3	BUA.CMHBY221441;BUA.CMHBY223688;BUA.CMHBY224730
Cluster19813	3	BUA.CMHBY221575;BUA.CMHBY224009;BUA.CMHBY230021
Cluster19815	3	BUA.CMHBY221604;BUA.CMHBY222249;BUA.CMHBY226536
Cluster19821	3	BUA.CMHBY221834;BUA.CMHBY230646;BUA.CMHBY234158
Cluster19829	3	BUA.CMHBY221955;BUA.CMHBY229817;BUA.CMHBY223955
Cluster19830	3	BUA.CMHBY221956;BUA.CMHBY224211;BUA.CMHBY230969
Cluster19831	3	BUA.CMHBY222053;BUA.CMHBY222055;BUA.CMHBY222058
Cluster19837	1	BUA.CMHBY222273
Cluster19839	1	BUA.CMHBY222322
Cluster19844	3	BUA.CMHBY222498;BUA.CMHBY223895;BUA.CMHBY222518
Cluster19845	3	BUA.CMHBY222530;BUA.CMHBY225559;BUA.CMHBY233919
Cluster19851	3	BUA.CMHBY222611;BUA.CMHBY222860;BUA.CMHBY232138
Cluster19854	3	BUA.CMHBY224226;BUA.CMHBY224649;BUA.CMHBY235176
Cluster19859	3	BUA.CMHBY222861;BUA.CMHBY222864;BUA.CMHBY222865
Cluster19860	3	BUA.CMHBY222869;BUA.CMHBY226427;BUA.CMHBY225075
Cluster19863	3	BUA.CMHBY223208;BUA.CMHBY224618;BUA.CMHBY234872
Cluster19867	3	BUA.CMHBY223331;BUA.CMHBY223332;BUA.CMHBY235295
Cluster19868	3	BUA.CMHBY223437;BUA.CMHBY223441;BUA.CMHBY223446
Cluster19870	3	BUA.CMHBY223471;BUA.CMHBY223472;BUA.CMHBY223479
Cluster19872	1	BUA.CMHBY223490
Cluster19874	3	BUA.CMHBY223543;BUA.CMHBY230355;BUA.CMHBY231144
Cluster19877	3	BUA.CMHBY223625;BUA.CMHBY229712;BUA.CMHBY229711
Cluster19885	3	BUA.CMHBY224010;BUA.CMHBY233853;BUA.CMHBY234307
Cluster19888	3	BUA.CMHBY224133;BUA.CMHBY224140;BUA.CMHBY234666
Cluster19899	1	BUA.CMHBY224469
Cluster19910	3	BUA.CMHBY224790;BUA.CMHBY229980;BUA.CMHBY227471
Cluster19917	3	BUA.CMHBY225023;BUA.CMHBY226272;BUA.CMHBY230040
Cluster19918	2	BUA.CMHBY225060;BUA.CMHBY226083
Cluster19925	3	BUA.CMHBY225123;BUA.CMHBY231146;BUA.CMHBY235143
Cluster19933	3	BUA.CMHBY225730;BUA.CMHBY233555;BUA.CMHBY233557
Cluster19934	1	BUA.CMHBY225756
Cluster19941	3	BUA.CMHBY225994;BUA.CMHBY232879;BUA.CMHBY232880
Cluster19943	3	BUA.CMHBY226021;BUA.CMHBY229708;BUA.CMHBY226708
Cluster19946	3	BUA.CMHBY226193;BUA.CMHBY226194;BUA.CMHBY234621
Cluster19952	3	BUA.CMHBY226395;BUA.CMHBY229282;BUA.CMHBY234895
Cluster19956	1	BUA.CMHBY226462
Cluster19958	1	BUA.CMHBY226479
Cluster19966	3	BUA.CMHBY226940;BUA.CMHBY235290;BUA.CMHBY235291
Cluster19968	3	BUA.CMHBY226992;BUA.CMHBY228488;BUA.CMHBY232756
Cluster19977	3	BUA.CMHBY227167;BUA.CMHBY227173;BUA.CMHBY235622
Cluster19979	3	BUA.CMHBY227252;BUA.CMHBY227254;BUA.CMHBY227255
Cluster19986	3	BUA.CMHBY227505;BUA.CMHBY227506;BUA.CMHBY227507
Cluster19990	1	BUA.CMHBY227739
Cluster19998	3	BUA.CMHBY228157;BUA.CMHBY228937;BUA.CMHBY228161
Cluster19999	3	BUA.CMHBY228158;BUA.CMHBY228938;BUA.CMHBY228162
Cluster20001	2	BUA.CMHBY228163;BUA.CMHBY228942
Cluster20002	3	BUA.CMHBY228209;BUA.CMHBY234965;BUA.CMHBY235254
Cluster20011	3	BUA.CMHBY228441;BUA.CMHBY232871;BUA.CMHBY232872
Cluster20020	3	BUA.CMHBY228909;BUA.CMHBY228913;BUA.CMHBY228918
Cluster20022	3	BUA.CMHBY228973;BUA.CMHBY228979;BUA.CMHBY231163
Cluster20026	1	BUA.CMHBY229005
Cluster20028	2	BUA.CMHBY229113;BUA.CMHBY230472
Cluster20035	3	BUA.CMHBY229414;BUA.CMHBY229418;BUA.CMHBY229420
Cluster20037	3	BUA.CMHBY229541;BUA.CMHBY230787;BUA.CMHBY230789
Cluster20039	3	BUA.CMHBY229645;BUA.CMHBY229650;BUA.CMHBY235198
Cluster20047	3	BUA.CMHBY229909;BUA.CMHBY234175;BUA.CMHBY234795
Cluster20063	3	BUA.CMHBY230826;BUA.CMHBY230828;BUA.CMHBY230829
Cluster20068	3	BUA.CMHBY235201;BUA.CMHBY234239;BUA.CMHBY234240
Cluster20077	3	BUA.CMHBY231609;BUA.CMHBY232964;BUA.CMHBY232974
Cluster20079	3	BUA.CMHBY231666;BUA.CMHBY231669;BUA.CMHBY231676
Cluster20080	3	BUA.CMHBY231843;BUA.CMHBY232928;BUA.CMHBY234617
Cluster20085	3	BUA.CMHBY232052;BUA.CMHBY233758;BUA.CMHBY234925
Cluster20088	3	BUA.CMHBY232128;BUA.CMHBY233935;BUA.CMHBY234113
Cluster20093	3	BUA.CMHBY232497;BUA.CMHBY232502;BUA.CMHBY234583
Cluster20096	3	BUA.CMHBY232775;BUA.CMHBY234482;BUA.CMHBY234506
Cluster20101	3	BUA.CMHBY233244;BUA.CMHBY233481;BUA.CMHBY234715
Cluster20102	3	BUA.CMHBY233261;BUA.CMHBY233921;BUA.CMHBY235436
Cluster20106	3	BUA.CMHBY233504;BUA.CMHBY233505;BUA.CMHBY233506
Cluster20110	3	BUA.CMHBY233931;BUA.CMHBY233936;BUA.CMHBY234112
Cluster20111	3	BUA.CMHBY233948;BUA.CMHBY236060;BUA.CMHBY236105
Cluster20118	3	BUA.CMHBY234642;BUA.CMHBY234785;BUA.CMHBY235162
Cluster20123	3	BUA.CMHBY235522;BUA.CMHBY235530;BUA.CMHBY235725
Cluster20127	3	BUA.CMHBY236054;BUA.CMHBY236314;BUA.CMHBY236382
Cluster20128	3	BUA.CMHBY236117;BUA.CMHBY236190;BUA.CMHBY236406
Cluster20129	3	BUA.CMHBY236147;BUA.CMHBY236326;BUA.CMHBY236351
Cluster20130	3	BUA.CMHBY236202;BUA.CMHBY236417;BUA.CMHBY236440
Cluster20131	3	BUA.CMHBY236210;BUA.CMHBY236397;BUA.CMHBY236455
Cluster20132	3	BUA.CMHBY236225;BUA.CMHBY236389;BUA.CMHBY236441
Cluster20134	3	BUA.CMHBY236294;BUA.CMHBY236355;BUA.CMHBY236356
Cluster21739	2	BUA.CMHBY201014;BUA.CMHBY212749
Cluster21741	2	BUA.CMHBY201053;BUA.CMHBY225477
Cluster21743	2	BUA.CMHBY201110;BUA.CMHBY209203
Cluster21750	2	BUA.CMHBY201509;BUA.CMHBY219605
Cluster21751	1	BUA.CMHBY201537
Cluster21764	1	BUA.CMHBY202161
Cluster21766	1	BUA.CMHBY202299
Cluster21767	2	BUA.CMHBY202321;BUA.CMHBY217513
Cluster21768	2	BUA.CMHBY202343;BUA.CMHBY218444
Cluster21769	2	BUA.CMHBY202370;BUA.CMHBY217840
Cluster21770	2	BUA.CMHBY202415;BUA.CMHBY222952
Cluster21772	2	BUA.CMHBY202542;BUA.CMHBY219624
Cluster21774	1	BUA.CMHBY202607
Cluster21777	1	BUA.CMHBY202964
Cluster21786	2	BUA.CMHBY203392;BUA.CMHBY230965
Cluster21787	2	BUA.CMHBY203394;BUA.CMHBY216708
Cluster21792	2	BUA.CMHBY203710;BUA.CMHBY203711
Cluster21794	2	BUA.CMHBY203836;BUA.CMHBY212677
Cluster21795	2	BUA.CMHBY203837;BUA.CMHBY232190
Cluster21799	2	BUA.CMHBY204032;BUA.CMHBY218044
Cluster21800	2	BUA.CMHBY204065;BUA.CMHBY218270
Cluster21801	2	BUA.CMHBY204171;BUA.CMHBY232594
Cluster21802	2	BUA.CMHBY204216;BUA.CMHBY220353
Cluster21806	1	BUA.CMHBY204333
Cluster21811	2	BUA.CMHBY204554;BUA.CMHBY218388
Cluster21812	1	BUA.CMHBY204624
Cluster21815	2	BUA.CMHBY204718;BUA.CMHBY234635
Cluster21817	2	BUA.CMHBY204821;BUA.CMHBY218420
Cluster21820	2	BUA.CMHBY204960;BUA.CMHBY217994
Cluster21824	2	BUA.CMHBY205039;BUA.CMHBY222205
Cluster21825	2	BUA.CMHBY205188;BUA.CMHBY207196
Cluster21834	1	BUA.CMHBY205550
Cluster21836	2	BUA.CMHBY205637;BUA.CMHBY228067
Cluster21837	2	BUA.CMHBY205702;BUA.CMHBY211467
Cluster21838	2	BUA.CMHBY205706;BUA.CMHBY221328
Cluster21839	2	BUA.CMHBY205743;BUA.CMHBY216997
Cluster21840	2	BUA.CMHBY205744;BUA.CMHBY217836
Cluster21850	1	BUA.CMHBY206081
Cluster21852	1	BUA.CMHBY206109
Cluster21861	2	BUA.CMHBY206384;BUA.CMHBY223278
Cluster21864	1	BUA.CMHBY206663
Cluster21865	2	BUA.CMHBY206669;BUA.CMHBY216429
Cluster21866	1	BUA.CMHBY206784
Cluster21867	2	BUA.CMHBY206826;BUA.CMHBY216620
Cluster21870	2	BUA.CMHBY206989;BUA.CMHBY224401
Cluster21876	2	BUA.CMHBY207228;BUA.CMHBY234490
Cluster21877	2	BUA.CMHBY207302;BUA.CMHBY207304
Cluster21878	2	BUA.CMHBY207305;BUA.CMHBY217452
Cluster21879	2	BUA.CMHBY207312;BUA.CMHBY219199
Cluster21880	2	BUA.CMHBY207376;BUA.CMHBY212764
Cluster21882	2	BUA.CMHBY207423;BUA.CMHBY216598
Cluster21883	2	BUA.CMHBY207429;BUA.CMHBY208899
Cluster21889	2	BUA.CMHBY207633;BUA.CMHBY216093
Cluster21890	2	BUA.CMHBY207634;BUA.CMHBY215070
Cluster21894	1	BUA.CMHBY207833
Cluster21900	1	BUA.CMHBY208053
Cluster21903	2	BUA.CMHBY208232;BUA.CMHBY233082
Cluster21910	2	BUA.CMHBY208615;BUA.CMHBY211642
Cluster21911	2	BUA.CMHBY208721;BUA.CMHBY225898
Cluster21913	2	BUA.CMHBY208766;BUA.CMHBY209443
Cluster21916	2	BUA.CMHBY208879;BUA.CMHBY217728
Cluster21917	2	BUA.CMHBY209042;BUA.CMHBY225439
Cluster21918	2	BUA.CMHBY209067;BUA.CMHBY218166
Cluster21919	2	BUA.CMHBY209139;BUA.CMHBY217609
Cluster21920	2	BUA.CMHBY209156;BUA.CMHBY234357
Cluster21925	2	BUA.CMHBY209296;BUA.CMHBY217737
Cluster21927	2	BUA.CMHBY209390;BUA.CMHBY218446
Cluster21929	2	BUA.CMHBY209538;BUA.CMHBY216116
Cluster21930	2	BUA.CMHBY209547;BUA.CMHBY223615
Cluster21931	1	BUA.CMHBY209584
Cluster21934	2	BUA.CMHBY209654;BUA.CMHBY220723
Cluster21940	2	BUA.CMHBY210244;BUA.CMHBY217933
Cluster21946	2	BUA.CMHBY210597;BUA.CMHBY227342
Cluster21954	2	BUA.CMHBY210865;BUA.CMHBY226857
Cluster21955	2	BUA.CMHBY210878;BUA.CMHBY231426
Cluster21956	2	BUA.CMHBY210952;BUA.CMHBY218483
Cluster21958	2	BUA.CMHBY211037;BUA.CMHBY221370
Cluster21960	2	BUA.CMHBY211168;BUA.CMHBY223428
Cluster21966	2	BUA.CMHBY211655;BUA.CMHBY217343
Cluster21968	2	BUA.CMHBY211716;BUA.CMHBY217427
Cluster21969	2	BUA.CMHBY211770;BUA.CMHBY217828
Cluster21974	1	BUA.CMHBY211928
Cluster21976	2	BUA.CMHBY212156;BUA.CMHBY232949
Cluster21977	2	BUA.CMHBY212174;BUA.CMHBY218074
Cluster21980	2	BUA.CMHBY212316;BUA.CMHBY217950
Cluster21981	2	BUA.CMHBY212334;BUA.CMHBY213755
Cluster21984	2	BUA.CMHBY212522;BUA.CMHBY216889
Cluster21985	2	BUA.CMHBY212547;BUA.CMHBY218026
Cluster21986	2	BUA.CMHBY212614;BUA.CMHBY214257
Cluster21987	1	BUA.CMHBY212640
Cluster21988	2	BUA.CMHBY212726;BUA.CMHBY229334
Cluster21990	2	BUA.CMHBY212958;BUA.CMHBY218135
Cluster21991	2	BUA.CMHBY212994;BUA.CMHBY218683
Cluster21999	2	BUA.CMHBY213296;BUA.CMHBY228921
Cluster22001	2	BUA.CMHBY213350;BUA.CMHBY215443
Cluster22004	2	BUA.CMHBY213520;BUA.CMHBY215170
Cluster22005	2	BUA.CMHBY213548;BUA.CMHBY217068
Cluster22007	2	BUA.CMHBY213634;BUA.CMHBY216800
Cluster22021	2	BUA.CMHBY214348;BUA.CMHBY214939
Cluster22025	2	BUA.CMHBY214573;BUA.CMHBY218088
Cluster22026	2	BUA.CMHBY214658;BUA.CMHBY218573
Cluster22031	2	BUA.CMHBY214825;BUA.CMHBY216023
Cluster22033	2	BUA.CMHBY214861;BUA.CMHBY218542
Cluster22035	2	BUA.CMHBY214895;BUA.CMHBY219066
Cluster22037	1	BUA.CMHBY215013
Cluster22038	2	BUA.CMHBY215069;BUA.CMHBY215611
Cluster22041	2	BUA.CMHBY215122;BUA.CMHBY229918
Cluster22051	2	BUA.CMHBY215418;BUA.CMHBY230054
Cluster22053	2	BUA.CMHBY215493;BUA.CMHBY234193
Cluster22054	2	BUA.CMHBY215495;BUA.CMHBY215496
Cluster22057	2	BUA.CMHBY215682;BUA.CMHBY216985
Cluster22060	1	BUA.CMHBY215741
Cluster22061	1	BUA.CMHBY215778
Cluster22064	2	BUA.CMHBY215803;BUA.CMHBY217082
Cluster22065	2	BUA.CMHBY215843;BUA.CMHBY217509
Cluster22068	2	BUA.CMHBY215902;BUA.CMHBY223469
Cluster22070	2	BUA.CMHBY215913;BUA.CMHBY215914
Cluster22073	2	BUA.CMHBY216195;BUA.CMHBY217086
Cluster22075	2	BUA.CMHBY216248;BUA.CMHBY231652
Cluster22079	2	BUA.CMHBY216311;BUA.CMHBY217873
Cluster22080	2	BUA.CMHBY216341;BUA.CMHBY217751
Cluster22089	2	BUA.CMHBY216612;BUA.CMHBY217426
Cluster22090	2	BUA.CMHBY216663;BUA.CMHBY217664
Cluster22091	2	BUA.CMHBY216671;BUA.CMHBY218233
Cluster22093	2	BUA.CMHBY216714;BUA.CMHBY230905
Cluster22095	1	BUA.CMHBY216766
Cluster22100	2	BUA.CMHBY216942;BUA.CMHBY218245
Cluster22102	2	BUA.CMHBY216987;BUA.CMHBY218049
Cluster22103	2	BUA.CMHBY217010;BUA.CMHBY227165
Cluster22106	2	BUA.CMHBY217055;BUA.CMHBY219226
Cluster22107	2	BUA.CMHBY217056;BUA.CMHBY228493
Cluster22108	2	BUA.CMHBY217093;BUA.CMHBY233850
Cluster22110	2	BUA.CMHBY217179;BUA.CMHBY234686
Cluster22112	2	BUA.CMHBY217218;BUA.CMHBY232942
Cluster22113	2	BUA.CMHBY217228;BUA.CMHBY228864
Cluster22115	2	BUA.CMHBY217303;BUA.CMHBY217966
Cluster22116	2	BUA.CMHBY217410;BUA.CMHBY234121
Cluster22117	2	BUA.CMHBY217457;BUA.CMHBY224934
Cluster22118	2	BUA.CMHBY217478;BUA.CMHBY227118
Cluster22120	2	BUA.CMHBY217574;BUA.CMHBY220626
Cluster22121	2	BUA.CMHBY217620;BUA.CMHBY221824
Cluster22122	2	BUA.CMHBY217663;BUA.CMHBY225805
Cluster22123	2	BUA.CMHBY217683;BUA.CMHBY219371
Cluster22126	2	BUA.CMHBY217761;BUA.CMHBY233914
Cluster22127	2	BUA.CMHBY217811;BUA.CMHBY218045
Cluster22128	2	BUA.CMHBY217841;BUA.CMHBY217843
Cluster22129	2	BUA.CMHBY217874;BUA.CMHBY233940
Cluster22132	2	BUA.CMHBY217961;BUA.CMHBY232939
Cluster22133	2	BUA.CMHBY217980;BUA.CMHBY232031
Cluster22135	2	BUA.CMHBY218058;BUA.CMHBY227159
Cluster22136	2	BUA.CMHBY218080;BUA.CMHBY233233
Cluster22137	2	BUA.CMHBY218086;BUA.CMHBY225616
Cluster22138	2	BUA.CMHBY218095;BUA.CMHBY230249
Cluster22139	2	BUA.CMHBY218157;BUA.CMHBY220002
Cluster22140	2	BUA.CMHBY218195;BUA.CMHBY220011
Cluster22149	2	BUA.CMHBY218686;BUA.CMHBY225398
Cluster22151	1	BUA.CMHBY218703
Cluster22152	2	BUA.CMHBY218716;BUA.CMHBY220535
Cluster22154	2	BUA.CMHBY233928;BUA.CMHBY229231
Cluster22156	2	BUA.CMHBY218812;BUA.CMHBY219034
Cluster22157	2	BUA.CMHBY218813;BUA.CMHBY219684
Cluster22158	1	BUA.CMHBY218818
Cluster22162	2	BUA.CMHBY218878;BUA.CMHBY227322
Cluster22163	2	BUA.CMHBY218892;BUA.CMHBY218893
Cluster22166	2	BUA.CMHBY218937;BUA.CMHBY235314
Cluster22167	2	BUA.CMHBY218973;BUA.CMHBY235660
Cluster22172	2	BUA.CMHBY219046;BUA.CMHBY219047
Cluster22174	2	BUA.CMHBY219059;BUA.CMHBY220256
Cluster22175	2	BUA.CMHBY219062;BUA.CMHBY219065
Cluster22177	2	BUA.CMHBY219113;BUA.CMHBY226387
Cluster22178	2	BUA.CMHBY219160;BUA.CMHBY219163
Cluster22179	2	BUA.CMHBY219161;BUA.CMHBY227132
Cluster22183	2	BUA.CMHBY219299;BUA.CMHBY223101
Cluster22185	2	BUA.CMHBY219395;BUA.CMHBY223318
Cluster22186	2	BUA.CMHBY219437;BUA.CMHBY222017
Cluster22188	2	BUA.CMHBY219442;BUA.CMHBY225101
Cluster22194	2	BUA.CMHBY219610;BUA.CMHBY224092
Cluster22195	2	BUA.CMHBY219613;BUA.CMHBY229462
Cluster22197	2	BUA.CMHBY219628;BUA.CMHBY231773
Cluster22198	2	BUA.CMHBY219630;BUA.CMHBY227010
Cluster22199	2	BUA.CMHBY219640;BUA.CMHBY235024
Cluster22200	2	BUA.CMHBY219641;BUA.CMHBY235023
Cluster22201	2	BUA.CMHBY219642;BUA.CMHBY235022
Cluster22202	2	BUA.CMHBY219653;BUA.CMHBY219659
Cluster22203	2	BUA.CMHBY219658;BUA.CMHBY227458
Cluster22204	2	BUA.CMHBY219731;BUA.CMHBY228082
Cluster22208	2	BUA.CMHBY222841;BUA.CMHBY222235
Cluster22209	2	BUA.CMHBY219796;BUA.CMHBY223804
Cluster22210	2	BUA.CMHBY219824;BUA.CMHBY228866
Cluster22211	2	BUA.CMHBY219853;BUA.CMHBY226133
Cluster22220	2	BUA.CMHBY219979;BUA.CMHBY227189
Cluster22222	2	BUA.CMHBY220029;BUA.CMHBY220030
Cluster22224	2	BUA.CMHBY220092;BUA.CMHBY235708
Cluster22225	2	BUA.CMHBY220107;BUA.CMHBY223671
Cluster22226	2	BUA.CMHBY220173;BUA.CMHBY235205
Cluster22227	2	BUA.CMHBY220174;BUA.CMHBY235204
Cluster22228	2	BUA.CMHBY220183;BUA.CMHBY234862
Cluster22229	2	BUA.CMHBY220187;BUA.CMHBY234092
Cluster22230	2	BUA.CMHBY220210;BUA.CMHBY220211
Cluster22231	2	BUA.CMHBY220236;BUA.CMHBY225020
Cluster22233	2	BUA.CMHBY220285;BUA.CMHBY224087
Cluster22234	2	BUA.CMHBY232562;BUA.CMHBY229382
Cluster22236	2	BUA.CMHBY220300;BUA.CMHBY222218
Cluster22237	2	BUA.CMHBY220312;BUA.CMHBY220313
Cluster22239	2	BUA.CMHBY220397;BUA.CMHBY231860
Cluster22240	2	BUA.CMHBY220399;BUA.CMHBY220401
Cluster22241	2	BUA.CMHBY220400;BUA.CMHBY220402
Cluster22242	2	BUA.CMHBY220421;BUA.CMHBY234421
Cluster22243	2	BUA.CMHBY220429;BUA.CMHBY230112
Cluster22245	2	BUA.CMHBY220510;BUA.CMHBY223439
Cluster22247	2	BUA.CMHBY220538;BUA.CMHBY228133
Cluster22248	2	BUA.CMHBY220546;BUA.CMHBY231358
Cluster22249	2	BUA.CMHBY220550;BUA.CMHBY231685
Cluster22250	2	BUA.CMHBY220553;BUA.CMHBY220619
Cluster22251	2	BUA.CMHBY220562;BUA.CMHBY225652
Cluster22252	2	BUA.CMHBY220575;BUA.CMHBY222584
Cluster22253	1	BUA.CMHBY220595
Cluster22254	2	BUA.CMHBY220660;BUA.CMHBY230624
Cluster22255	2	BUA.CMHBY220663;BUA.CMHBY220668
Cluster22256	2	BUA.CMHBY220664;BUA.CMHBY220667
Cluster22257	2	BUA.CMHBY220665;BUA.CMHBY228042
Cluster22259	2	BUA.CMHBY220682;BUA.CMHBY228358
Cluster22260	2	BUA.CMHBY220686;BUA.CMHBY231999
Cluster22261	2	BUA.CMHBY220704;BUA.CMHBY220705
Cluster22264	2	BUA.CMHBY220765;BUA.CMHBY224461
Cluster22265	2	BUA.CMHBY220777;BUA.CMHBY220778
Cluster22266	2	BUA.CMHBY220782;BUA.CMHBY226607
Cluster22268	2	BUA.CMHBY220844;BUA.CMHBY234213
Cluster22270	2	BUA.CMHBY220863;BUA.CMHBY220864
Cluster22271	2	BUA.CMHBY220876;BUA.CMHBY220877
Cluster22275	2	BUA.CMHBY220916;BUA.CMHBY229807
Cluster22278	2	BUA.CMHBY221011;BUA.CMHBY232541
Cluster22279	2	BUA.CMHBY221036;BUA.CMHBY235706
Cluster22281	2	BUA.CMHBY221079;BUA.CMHBY226504
Cluster22282	2	BUA.CMHBY221092;BUA.CMHBY233088
Cluster22284	2	BUA.CMHBY221139;BUA.CMHBY235598
Cluster22286	2	BUA.CMHBY221157;BUA.CMHBY232200
Cluster22288	2	BUA.CMHBY221167;BUA.CMHBY222658
Cluster22290	2	BUA.CMHBY221248;BUA.CMHBY236377
Cluster22297	2	BUA.CMHBY221419;BUA.CMHBY234080
Cluster22298	2	BUA.CMHBY221424;BUA.CMHBY231529
Cluster22299	2	BUA.CMHBY221432;BUA.CMHBY225226
Cluster22301	2	BUA.CMHBY228342;BUA.CMHBY234753
Cluster22302	2	BUA.CMHBY221461;BUA.CMHBY222871
Cluster22304	1	BUA.CMHBY221487
Cluster22310	2	BUA.CMHBY221534;BUA.CMHBY221535
Cluster22311	2	BUA.CMHBY221559;BUA.CMHBY222240
Cluster22313	2	BUA.CMHBY221574;BUA.CMHBY230531
Cluster22314	2	BUA.CMHBY221576;BUA.CMHBY226808
Cluster22316	2	BUA.CMHBY221614;BUA.CMHBY233980
Cluster22317	2	BUA.CMHBY221617;BUA.CMHBY228644
Cluster22318	2	BUA.CMHBY221646;BUA.CMHBY234944
Cluster22320	2	BUA.CMHBY221668;BUA.CMHBY221670
Cluster22321	2	BUA.CMHBY221696;BUA.CMHBY226846
Cluster22322	2	BUA.CMHBY221732;BUA.CMHBY223583
Cluster22327	2	BUA.CMHBY221806;BUA.CMHBY222023
Cluster22328	2	BUA.CMHBY221807;BUA.CMHBY221823
Cluster22330	2	BUA.CMHBY221877;BUA.CMHBY228580
Cluster22332	1	BUA.CMHBY221887
Cluster22336	2	BUA.CMHBY221935;BUA.CMHBY225915
Cluster22337	2	BUA.CMHBY221963;BUA.CMHBY226788
Cluster22344	2	BUA.CMHBY222051;BUA.CMHBY222052
Cluster22345	2	BUA.CMHBY222084;BUA.CMHBY222086
Cluster22346	2	BUA.CMHBY222094;BUA.CMHBY235470
Cluster22347	2	BUA.CMHBY222106;BUA.CMHBY231367
Cluster22352	2	BUA.CMHBY222188;BUA.CMHBY222190
Cluster22355	2	BUA.CMHBY222239;BUA.CMHBY224399
Cluster22357	2	BUA.CMHBY222307;BUA.CMHBY229463
Cluster22358	2	BUA.CMHBY222311;BUA.CMHBY229505
Cluster22359	2	BUA.CMHBY222342;BUA.CMHBY233089
Cluster22361	2	BUA.CMHBY222365;BUA.CMHBY222366
Cluster22363	2	BUA.CMHBY222408;BUA.CMHBY232580
Cluster22366	2	BUA.CMHBY222444;BUA.CMHBY227448
Cluster22372	2	BUA.CMHBY222547;BUA.CMHBY222548
Cluster22375	2	BUA.CMHBY222613;BUA.CMHBY229484
Cluster22381	2	BUA.CMHBY222720;BUA.CMHBY230350
Cluster22384	2	BUA.CMHBY222773;BUA.CMHBY225339
Cluster22386	2	BUA.CMHBY222833;BUA.CMHBY222844
Cluster22387	2	BUA.CMHBY222866;BUA.CMHBY229374
Cluster22388	2	BUA.CMHBY222870;BUA.CMHBY226026
Cluster22389	2	BUA.CMHBY222875;BUA.CMHBY230016
Cluster22392	2	BUA.CMHBY222912;BUA.CMHBY233055
Cluster22393	2	BUA.CMHBY222913;BUA.CMHBY222915
Cluster22394	2	BUA.CMHBY222929;BUA.CMHBY234671
Cluster22395	2	BUA.CMHBY222931;BUA.CMHBY222932
Cluster22396	2	BUA.CMHBY223016;BUA.CMHBY234232
Cluster22399	2	BUA.CMHBY223051;BUA.CMHBY227661
Cluster22400	2	BUA.CMHBY223054;BUA.CMHBY226990
Cluster22402	2	BUA.CMHBY223096;BUA.CMHBY230586
Cluster22403	2	BUA.CMHBY223103;BUA.CMHBY225512
Cluster22404	2	BUA.CMHBY223114;BUA.CMHBY224076
Cluster22407	2	BUA.CMHBY223136;BUA.CMHBY232944
Cluster22410	2	BUA.CMHBY223160;BUA.CMHBY234648
Cluster22412	2	BUA.CMHBY223233;BUA.CMHBY223234
Cluster22413	2	BUA.CMHBY223250;BUA.CMHBY223251
Cluster22415	2	BUA.CMHBY223272;BUA.CMHBY228060
Cluster22418	2	BUA.CMHBY223313;BUA.CMHBY223320
Cluster22419	2	BUA.CMHBY223316;BUA.CMHBY227355
Cluster22420	2	BUA.CMHBY223325;BUA.CMHBY224281
Cluster22422	1	BUA.CMHBY223345
Cluster22426	2	BUA.CMHBY223384;BUA.CMHBY227129
Cluster22427	1	BUA.CMHBY223404
Cluster22429	2	BUA.CMHBY223426;BUA.CMHBY223429
Cluster22430	2	BUA.CMHBY223432;BUA.CMHBY235190
Cluster22431	2	BUA.CMHBY223474;BUA.CMHBY229455
Cluster22436	2	BUA.CMHBY223526;BUA.CMHBY227091
Cluster22437	2	BUA.CMHBY223540;BUA.CMHBY223547
Cluster22438	2	BUA.CMHBY223546;BUA.CMHBY231141
Cluster22439	2	BUA.CMHBY223548;BUA.CMHBY231131
Cluster22441	2	BUA.CMHBY223559;BUA.CMHBY223570
Cluster22442	1	BUA.CMHBY223560
Cluster22444	2	BUA.CMHBY223574;BUA.CMHBY233624
Cluster22445	2	BUA.CMHBY223579;BUA.CMHBY223580
Cluster22447	2	BUA.CMHBY223605;BUA.CMHBY224584
Cluster22450	2	BUA.CMHBY223653;BUA.CMHBY233911
Cluster22451	2	BUA.CMHBY223667;BUA.CMHBY223668
Cluster22457	2	BUA.CMHBY223783;BUA.CMHBY228444
Cluster22458	2	BUA.CMHBY223787;BUA.CMHBY224400
Cluster22459	2	BUA.CMHBY223837;BUA.CMHBY223839
Cluster22460	2	BUA.CMHBY223848;BUA.CMHBY229492
Cluster22462	2	BUA.CMHBY223870;BUA.CMHBY226974
Cluster22464	2	BUA.CMHBY223930;BUA.CMHBY223931
Cluster22465	2	BUA.CMHBY223952;BUA.CMHBY231385
Cluster22467	2	BUA.CMHBY223966;BUA.CMHBY225294
Cluster22468	2	BUA.CMHBY223977;BUA.CMHBY229429
Cluster22470	2	BUA.CMHBY224004;BUA.CMHBY234164
Cluster22471	2	BUA.CMHBY224006;BUA.CMHBY226283
Cluster22472	2	BUA.CMHBY224013;BUA.CMHBY230549
Cluster22474	2	BUA.CMHBY224040;BUA.CMHBY235616
Cluster22475	2	BUA.CMHBY224046;BUA.CMHBY224053
Cluster22476	2	BUA.CMHBY224106;BUA.CMHBY224107
Cluster22478	2	BUA.CMHBY224127;BUA.CMHBY224131
Cluster22480	2	BUA.CMHBY224132;BUA.CMHBY224139
Cluster22481	2	BUA.CMHBY224135;BUA.CMHBY235114
Cluster22482	2	BUA.CMHBY224137;BUA.CMHBY233893
Cluster22483	2	BUA.CMHBY224138;BUA.CMHBY234665
Cluster22491	2	BUA.CMHBY224217;BUA.CMHBY226503
Cluster22492	2	BUA.CMHBY224235;BUA.CMHBY224236
Cluster22493	2	BUA.CMHBY224248;BUA.CMHBY224763
Cluster22494	2	BUA.CMHBY224258;BUA.CMHBY232479
Cluster22497	2	BUA.CMHBY224286;BUA.CMHBY232585
Cluster22498	2	BUA.CMHBY224290;BUA.CMHBY224292
Cluster22508	2	BUA.CMHBY224378;BUA.CMHBY231464
Cluster22509	2	BUA.CMHBY224385;BUA.CMHBY225807
Cluster22510	2	BUA.CMHBY224392;BUA.CMHBY226515
Cluster22511	2	BUA.CMHBY224407;BUA.CMHBY229892
Cluster22513	2	BUA.CMHBY224466;BUA.CMHBY227732
Cluster22515	2	BUA.CMHBY224496;BUA.CMHBY234333
Cluster22516	2	BUA.CMHBY224497;BUA.CMHBY234334
Cluster22517	2	BUA.CMHBY224498;BUA.CMHBY234335
Cluster22522	2	BUA.CMHBY224555;BUA.CMHBY226415
Cluster22526	2	BUA.CMHBY224597;BUA.CMHBY224599
Cluster22529	2	BUA.CMHBY224628;BUA.CMHBY232831
Cluster22530	2	BUA.CMHBY224629;BUA.CMHBY232830
Cluster22531	2	BUA.CMHBY224652;BUA.CMHBY231232
Cluster22542	2	BUA.CMHBY224832;BUA.CMHBY228352
Cluster22545	2	BUA.CMHBY224882;BUA.CMHBY230995
Cluster22546	2	BUA.CMHBY224889;BUA.CMHBY224890
Cluster22552	2	BUA.CMHBY224949;BUA.CMHBY235029
Cluster22557	2	BUA.CMHBY225039;BUA.CMHBY225485
Cluster22562	2	BUA.CMHBY225162;BUA.CMHBY225164
Cluster22563	2	BUA.CMHBY225163;BUA.CMHBY230933
Cluster22565	2	BUA.CMHBY225228;BUA.CMHBY231500
Cluster22566	2	BUA.CMHBY225229;BUA.CMHBY231499
Cluster22568	2	BUA.CMHBY225274;BUA.CMHBY234771
Cluster22569	2	BUA.CMHBY225275;BUA.CMHBY234770
Cluster22572	2	BUA.CMHBY225321;BUA.CMHBY226901
Cluster22573	2	BUA.CMHBY225326;BUA.CMHBY225327
Cluster22574	2	BUA.CMHBY225357;BUA.CMHBY235396
Cluster22576	2	BUA.CMHBY225376;BUA.CMHBY225387
Cluster22577	2	BUA.CMHBY225381;BUA.CMHBY225382
Cluster22581	2	BUA.CMHBY225406;BUA.CMHBY233725
Cluster22582	2	BUA.CMHBY225413;BUA.CMHBY234332
Cluster22584	2	BUA.CMHBY225429;BUA.CMHBY225431
Cluster22585	2	BUA.CMHBY225437;BUA.CMHBY225438
Cluster22588	2	BUA.CMHBY225462;BUA.CMHBY228746
Cluster22592	2	BUA.CMHBY225525;BUA.CMHBY234653
Cluster22594	2	BUA.CMHBY225538;BUA.CMHBY229148
Cluster22597	1	BUA.CMHBY225565
Cluster22600	2	BUA.CMHBY225648;BUA.CMHBY225650
Cluster22605	2	BUA.CMHBY225696;BUA.CMHBY229602
Cluster22606	2	BUA.CMHBY225729;BUA.CMHBY233556
Cluster22607	2	BUA.CMHBY225766;BUA.CMHBY231531
Cluster22608	2	BUA.CMHBY225776;BUA.CMHBY232533
Cluster22609	2	BUA.CMHBY225781;BUA.CMHBY229774
Cluster22615	2	BUA.CMHBY225901;BUA.CMHBY226456
Cluster22616	2	BUA.CMHBY225902;BUA.CMHBY226457
Cluster22617	2	BUA.CMHBY225903;BUA.CMHBY226458
Cluster22618	2	BUA.CMHBY225904;BUA.CMHBY226459
Cluster22629	1	BUA.CMHBY226046
Cluster22630	2	BUA.CMHBY226050;BUA.CMHBY233331
Cluster22631	2	BUA.CMHBY226071;BUA.CMHBY235363
Cluster22633	2	BUA.CMHBY226105;BUA.CMHBY226106
Cluster22634	2	BUA.CMHBY226118;BUA.CMHBY232317
Cluster22635	2	BUA.CMHBY226171;BUA.CMHBY229014
Cluster22639	2	BUA.CMHBY226195;BUA.CMHBY234620
Cluster22641	2	BUA.CMHBY226210;BUA.CMHBY233845
Cluster22646	2	BUA.CMHBY226232;BUA.CMHBY229067
Cluster22648	2	BUA.CMHBY226254;BUA.CMHBY233152
Cluster22653	2	BUA.CMHBY226293;BUA.CMHBY227521
Cluster22654	2	BUA.CMHBY226311;BUA.CMHBY230568
Cluster22655	1	BUA.CMHBY226322
Cluster22658	2	BUA.CMHBY226334;BUA.CMHBY228860
Cluster22661	2	BUA.CMHBY226363;BUA.CMHBY234876
Cluster22663	2	BUA.CMHBY226413;BUA.CMHBY234179
Cluster22664	2	BUA.CMHBY226418;BUA.CMHBY226419
Cluster22667	2	BUA.CMHBY226486;BUA.CMHBY231435
Cluster22670	2	BUA.CMHBY226558;BUA.CMHBY232169
Cluster22671	2	BUA.CMHBY226559;BUA.CMHBY231891
Cluster22674	2	BUA.CMHBY226667;BUA.CMHBY232521
Cluster22682	2	BUA.CMHBY226839;BUA.CMHBY233298
Cluster22684	2	BUA.CMHBY226866;BUA.CMHBY226867
Cluster22685	2	BUA.CMHBY226874;BUA.CMHBY230615
Cluster22686	2	BUA.CMHBY226887;BUA.CMHBY232277
Cluster22687	2	BUA.CMHBY226888;BUA.CMHBY232276
Cluster22688	2	BUA.CMHBY226909;BUA.CMHBY234938
Cluster22689	2	BUA.CMHBY226911;BUA.CMHBY227076
Cluster22691	2	BUA.CMHBY226949;BUA.CMHBY231550
Cluster22692	2	BUA.CMHBY226966;BUA.CMHBY232850
Cluster22693	2	BUA.CMHBY226995;BUA.CMHBY232757
Cluster22697	2	BUA.CMHBY227088;BUA.CMHBY231916
Cluster22699	2	BUA.CMHBY227122;BUA.CMHBY227123
Cluster22702	2	BUA.CMHBY227164;BUA.CMHBY231160
Cluster22703	2	BUA.CMHBY227168;BUA.CMHBY227171
Cluster22704	2	BUA.CMHBY227174;BUA.CMHBY235623
Cluster22705	2	BUA.CMHBY227205;BUA.CMHBY232767
Cluster22706	2	BUA.CMHBY227208;BUA.CMHBY227209
Cluster22709	2	BUA.CMHBY227262;BUA.CMHBY233916
Cluster22710	2	BUA.CMHBY227289;BUA.CMHBY234725
Cluster22712	1	BUA.CMHBY227341
Cluster22715	2	BUA.CMHBY227384;BUA.CMHBY233785
Cluster22716	1	BUA.CMHBY227389
Cluster22718	2	BUA.CMHBY227402;BUA.CMHBY230239
Cluster22719	2	BUA.CMHBY227414;BUA.CMHBY232845
Cluster22720	2	BUA.CMHBY227425;BUA.CMHBY231003
Cluster22722	2	BUA.CMHBY227477;BUA.CMHBY227479
Cluster22724	2	BUA.CMHBY227489;BUA.CMHBY234572
Cluster22725	2	BUA.CMHBY227502;BUA.CMHBY231028
Cluster22727	2	BUA.CMHBY227528;BUA.CMHBY227529
Cluster22728	2	BUA.CMHBY227552;BUA.CMHBY229138
Cluster22729	2	BUA.CMHBY227559;BUA.CMHBY233771
Cluster22730	2	BUA.CMHBY227595;BUA.CMHBY234053
Cluster22733	2	BUA.CMHBY227621;BUA.CMHBY227630
Cluster22734	2	BUA.CMHBY227626;BUA.CMHBY231326
Cluster22735	2	BUA.CMHBY227635;BUA.CMHBY234067
Cluster22737	2	BUA.CMHBY227672;BUA.CMHBY227675
Cluster22740	2	BUA.CMHBY227751;BUA.CMHBY234513
Cluster22742	2	BUA.CMHBY227799;BUA.CMHBY227802
Cluster22743	2	BUA.CMHBY227810;BUA.CMHBY233592
Cluster22744	2	BUA.CMHBY227811;BUA.CMHBY233591
Cluster22746	2	BUA.CMHBY227934;BUA.CMHBY234343
Cluster22748	2	BUA.CMHBY227952;BUA.CMHBY229869
Cluster22754	1	BUA.CMHBY228125
Cluster22755	2	BUA.CMHBY228126;BUA.CMHBY229299
Cluster22756	2	BUA.CMHBY228137;BUA.CMHBY229336
Cluster22757	2	BUA.CMHBY228156;BUA.CMHBY228160
Cluster22758	2	BUA.CMHBY228164;BUA.CMHBY234255
Cluster22759	2	BUA.CMHBY228244;BUA.CMHBY228247
Cluster22760	2	BUA.CMHBY228253;BUA.CMHBY234710
Cluster22763	2	BUA.CMHBY228418;BUA.CMHBY229057
Cluster22766	2	BUA.CMHBY228478;BUA.CMHBY228484
Cluster22767	2	BUA.CMHBY228489;BUA.CMHBY230741
Cluster22773	2	BUA.CMHBY228581;BUA.CMHBY235657
Cluster22776	2	BUA.CMHBY228608;BUA.CMHBY228613
Cluster22777	2	BUA.CMHBY228620;BUA.CMHBY234569
Cluster22778	2	BUA.CMHBY228621;BUA.CMHBY234570
Cluster22783	2	BUA.CMHBY228679;BUA.CMHBY229459
Cluster22784	2	BUA.CMHBY228687;BUA.CMHBY229109
Cluster22785	2	BUA.CMHBY228691;BUA.CMHBY228693
Cluster22792	2	BUA.CMHBY228763;BUA.CMHBY228767
Cluster22793	2	BUA.CMHBY228765;BUA.CMHBY228769
Cluster22794	2	BUA.CMHBY228803;BUA.CMHBY231105
Cluster22796	2	BUA.CMHBY228862;BUA.CMHBY229898
Cluster22797	2	BUA.CMHBY228865;BUA.CMHBY231312
Cluster22798	2	BUA.CMHBY228935;BUA.CMHBY231994
Cluster22803	2	BUA.CMHBY228974;BUA.CMHBY228980
Cluster22804	2	BUA.CMHBY228991;BUA.CMHBY234026
Cluster22806	2	BUA.CMHBY229010;BUA.CMHBY235144
Cluster22813	2	BUA.CMHBY229156;BUA.CMHBY232659
Cluster22814	2	BUA.CMHBY229158;BUA.CMHBY232661
Cluster22815	2	BUA.CMHBY229168;BUA.CMHBY231991
Cluster22816	2	BUA.CMHBY229190;BUA.CMHBY232910
Cluster22817	2	BUA.CMHBY229199;BUA.CMHBY234798
Cluster22823	2	BUA.CMHBY229339;BUA.CMHBY235783
Cluster22824	2	BUA.CMHBY229346;BUA.CMHBY233418
Cluster22825	2	BUA.CMHBY229355;BUA.CMHBY229357
Cluster22826	2	BUA.CMHBY229364;BUA.CMHBY229365
Cluster22828	2	BUA.CMHBY229419;BUA.CMHBY229421
Cluster22829	2	BUA.CMHBY229441;BUA.CMHBY233358
Cluster22830	2	BUA.CMHBY229443;BUA.CMHBY233917
Cluster22831	2	BUA.CMHBY229444;BUA.CMHBY234194
Cluster22832	2	BUA.CMHBY229458;BUA.CMHBY235083
Cluster22833	2	BUA.CMHBY229476;BUA.CMHBY234454
Cluster22837	2	BUA.CMHBY229596;BUA.CMHBY234627
Cluster22838	2	BUA.CMHBY229643;BUA.CMHBY234972
Cluster22839	2	BUA.CMHBY229682;BUA.CMHBY230778
Cluster22840	2	BUA.CMHBY229720;BUA.CMHBY232606
Cluster22841	2	BUA.CMHBY229737;BUA.CMHBY230815
Cluster22842	2	BUA.CMHBY229763;BUA.CMHBY234730
Cluster22849	2	BUA.CMHBY229941;BUA.CMHBY229942
Cluster22851	2	BUA.CMHBY229983;BUA.CMHBY232318
Cluster22854	2	BUA.CMHBY230055;BUA.CMHBY230704
Cluster22855	2	BUA.CMHBY230057;BUA.CMHBY233841
Cluster22856	2	BUA.CMHBY230072;BUA.CMHBY230170
Cluster22861	2	BUA.CMHBY230133;BUA.CMHBY230134
Cluster22862	2	BUA.CMHBY230135;BUA.CMHBY233444
Cluster22863	2	BUA.CMHBY230155;BUA.CMHBY233183
Cluster22864	2	BUA.CMHBY230164;BUA.CMHBY230165
Cluster22865	2	BUA.CMHBY230173;BUA.CMHBY231401
Cluster22867	2	BUA.CMHBY230182;BUA.CMHBY230978
Cluster22868	2	BUA.CMHBY230187;BUA.CMHBY233866
Cluster22869	2	BUA.CMHBY230189;BUA.CMHBY233752
Cluster22870	2	BUA.CMHBY230211;BUA.CMHBY231974
Cluster22871	2	BUA.CMHBY230212;BUA.CMHBY231975
Cluster22872	2	BUA.CMHBY230278;BUA.CMHBY230279
Cluster22873	2	BUA.CMHBY230352;BUA.CMHBY230991
Cluster22874	2	BUA.CMHBY230363;BUA.CMHBY234610
Cluster22875	2	BUA.CMHBY230379;BUA.CMHBY235565
Cluster22876	2	BUA.CMHBY230385;BUA.CMHBY232697
Cluster22880	2	BUA.CMHBY230467;BUA.CMHBY233188
Cluster22885	2	BUA.CMHBY230555;BUA.CMHBY235686
Cluster22886	2	BUA.CMHBY230557;BUA.CMHBY231854
Cluster22887	2	BUA.CMHBY230614;BUA.CMHBY233716
Cluster22889	2	BUA.CMHBY230622;BUA.CMHBY233715
Cluster22890	2	BUA.CMHBY230642;BUA.CMHBY234933
Cluster22891	2	BUA.CMHBY230643;BUA.CMHBY233141
Cluster22892	2	BUA.CMHBY230649;BUA.CMHBY234230
Cluster22893	2	BUA.CMHBY230653;BUA.CMHBY234229
Cluster22894	2	BUA.CMHBY230688;BUA.CMHBY230690
Cluster22895	2	BUA.CMHBY230699;BUA.CMHBY230784
Cluster22896	2	BUA.CMHBY230700;BUA.CMHBY234070
Cluster22898	2	BUA.CMHBY230757;BUA.CMHBY232230
Cluster22899	2	BUA.CMHBY230773;BUA.CMHBY232264
Cluster22900	2	BUA.CMHBY230793;BUA.CMHBY231158
Cluster22901	2	BUA.CMHBY230802;BUA.CMHBY235304
Cluster22902	2	BUA.CMHBY230823;BUA.CMHBY235367
Cluster22903	2	BUA.CMHBY230835;BUA.CMHBY235121
Cluster22905	2	BUA.CMHBY230863;BUA.CMHBY234414
Cluster22907	1	BUA.CMHBY230874
Cluster22909	2	BUA.CMHBY230899;BUA.CMHBY233477
Cluster22910	2	BUA.CMHBY230900;BUA.CMHBY233478
Cluster22911	2	BUA.CMHBY230916;BUA.CMHBY233731
Cluster22912	2	BUA.CMHBY230929;BUA.CMHBY234889
Cluster22913	2	BUA.CMHBY230992;BUA.CMHBY234510
Cluster22918	2	BUA.CMHBY231048;BUA.CMHBY231910
Cluster22919	2	BUA.CMHBY231060;BUA.CMHBY232816
Cluster22921	2	BUA.CMHBY231070;BUA.CMHBY232819
Cluster22922	2	BUA.CMHBY231075;BUA.CMHBY231079
Cluster22924	2	BUA.CMHBY231126;BUA.CMHBY231392
Cluster22926	2	BUA.CMHBY231152;BUA.CMHBY231154
Cluster22927	1	BUA.CMHBY231167
Cluster22929	2	BUA.CMHBY231202;BUA.CMHBY234264
Cluster22930	2	BUA.CMHBY231223;BUA.CMHBY233648
Cluster22932	2	BUA.CMHBY231262;BUA.CMHBY233617
Cluster22937	2	BUA.CMHBY231283;BUA.CMHBY231285
Cluster22938	2	BUA.CMHBY231318;BUA.CMHBY232877
Cluster22939	2	BUA.CMHBY231321;BUA.CMHBY235073
Cluster22940	2	BUA.CMHBY231328;BUA.CMHBY234828
Cluster22941	2	BUA.CMHBY231335;BUA.CMHBY234277
Cluster22946	2	BUA.CMHBY231436;BUA.CMHBY231442
Cluster22947	1	BUA.CMHBY231451
Cluster22949	2	BUA.CMHBY231477;BUA.CMHBY233159
Cluster22950	2	BUA.CMHBY231478;BUA.CMHBY234041
Cluster22951	2	BUA.CMHBY231556;BUA.CMHBY233303
Cluster22952	2	BUA.CMHBY231561;BUA.CMHBY235128
Cluster22956	2	BUA.CMHBY231591;BUA.CMHBY233213
Cluster22957	2	BUA.CMHBY231594;BUA.CMHBY232828
Cluster22958	2	BUA.CMHBY231601;BUA.CMHBY232720
Cluster22959	2	BUA.CMHBY231608;BUA.CMHBY232973
Cluster22960	2	BUA.CMHBY231622;BUA.CMHBY232638
Cluster22962	2	BUA.CMHBY231684;BUA.CMHBY233025
Cluster22965	2	BUA.CMHBY231704;BUA.CMHBY231705
Cluster22966	2	BUA.CMHBY231718;BUA.CMHBY235164
Cluster22968	2	BUA.CMHBY231722;BUA.CMHBY234147
Cluster22974	2	BUA.CMHBY234722;BUA.CMHBY235118
Cluster22975	2	BUA.CMHBY231763;BUA.CMHBY235830
Cluster22976	2	BUA.CMHBY231767;BUA.CMHBY232876
Cluster22977	2	BUA.CMHBY231787;BUA.CMHBY233043
Cluster22980	2	BUA.CMHBY231815;BUA.CMHBY231816
Cluster22981	2	BUA.CMHBY231818;BUA.CMHBY233925
Cluster22982	2	BUA.CMHBY231840;BUA.CMHBY234129
Cluster22983	2	BUA.CMHBY231844;BUA.CMHBY235125
Cluster22986	2	BUA.CMHBY232005;BUA.CMHBY233426
Cluster22987	2	BUA.CMHBY232029;BUA.CMHBY233851
Cluster22989	2	BUA.CMHBY232066;BUA.CMHBY234695
Cluster22990	2	BUA.CMHBY232101;BUA.CMHBY232102
Cluster22991	2	BUA.CMHBY232105;BUA.CMHBY233726
Cluster22992	2	BUA.CMHBY232127;BUA.CMHBY234468
Cluster22994	2	BUA.CMHBY232146;BUA.CMHBY233712
Cluster22996	2	BUA.CMHBY232227;BUA.CMHBY234790
Cluster22997	2	BUA.CMHBY232243;BUA.CMHBY234136
Cluster22998	2	BUA.CMHBY232259;BUA.CMHBY232367
Cluster23000	2	BUA.CMHBY232303;BUA.CMHBY232616
Cluster23004	2	BUA.CMHBY232353;BUA.CMHBY233705
Cluster23006	2	BUA.CMHBY232437;BUA.CMHBY232438
Cluster23007	2	BUA.CMHBY232447;BUA.CMHBY232581
Cluster23008	2	BUA.CMHBY232450;BUA.CMHBY232583
Cluster23010	2	BUA.CMHBY232517;BUA.CMHBY233255
Cluster23012	2	BUA.CMHBY232540;BUA.CMHBY232555
Cluster23013	2	BUA.CMHBY232643;BUA.CMHBY234089
Cluster23014	2	BUA.CMHBY232645;BUA.CMHBY234435
Cluster23016	2	BUA.CMHBY232718;BUA.CMHBY235547
Cluster23018	2	BUA.CMHBY232776;BUA.CMHBY234507
Cluster23019	2	BUA.CMHBY232787;BUA.CMHBY233113
Cluster23020	2	BUA.CMHBY232790;BUA.CMHBY232791
Cluster23021	2	BUA.CMHBY232796;BUA.CMHBY234842
Cluster23023	2	BUA.CMHBY232843;BUA.CMHBY233867
Cluster23026	2	BUA.CMHBY232927;BUA.CMHBY232929
Cluster23027	2	BUA.CMHBY232930;BUA.CMHBY233453
Cluster23028	2	BUA.CMHBY232936;BUA.CMHBY233030
Cluster23029	2	BUA.CMHBY232943;BUA.CMHBY234295
Cluster23030	2	BUA.CMHBY232951;BUA.CMHBY233168
Cluster23031	2	BUA.CMHBY232960;BUA.CMHBY234590
Cluster23033	2	BUA.CMHBY232968;BUA.CMHBY235747
Cluster23034	2	BUA.CMHBY232988;BUA.CMHBY235582
Cluster23038	2	BUA.CMHBY233031;BUA.CMHBY234748
Cluster23039	2	BUA.CMHBY233032;BUA.CMHBY234749
Cluster23040	2	BUA.CMHBY233074;BUA.CMHBY234605
Cluster23041	2	BUA.CMHBY233119;BUA.CMHBY233156
Cluster23042	2	BUA.CMHBY233124;BUA.CMHBY233310
Cluster23043	2	BUA.CMHBY233129;BUA.CMHBY234581
Cluster23044	2	BUA.CMHBY233154;BUA.CMHBY233625
Cluster23045	2	BUA.CMHBY233176;BUA.CMHBY235741
Cluster23047	2	BUA.CMHBY233258;BUA.CMHBY234244
Cluster23048	2	BUA.CMHBY233312;BUA.CMHBY233315
Cluster23053	2	BUA.CMHBY233400;BUA.CMHBY234606
Cluster23054	2	BUA.CMHBY233401;BUA.CMHBY235438
Cluster23056	2	BUA.CMHBY233446;BUA.CMHBY233448
Cluster23059	2	BUA.CMHBY233513;BUA.CMHBY235218
Cluster23061	2	BUA.CMHBY233525;BUA.CMHBY233761
Cluster23062	2	BUA.CMHBY233537;BUA.CMHBY233538
Cluster23063	2	BUA.CMHBY233567;BUA.CMHBY234455
Cluster23064	2	BUA.CMHBY233583;BUA.CMHBY233742
Cluster23066	2	BUA.CMHBY233658;BUA.CMHBY234464
Cluster23070	2	BUA.CMHBY233769;BUA.CMHBY234622
Cluster23075	2	BUA.CMHBY233824;BUA.CMHBY233827
Cluster23079	2	BUA.CMHBY233939;BUA.CMHBY235239
Cluster23082	2	BUA.CMHBY233989;BUA.CMHBY234290
Cluster23083	2	BUA.CMHBY233992;BUA.CMHBY234594
Cluster23084	2	BUA.CMHBY234072;BUA.CMHBY234884
Cluster23086	2	BUA.CMHBY234174;BUA.CMHBY234794
Cluster23087	2	BUA.CMHBY234228;BUA.CMHBY234864
Cluster23089	2	BUA.CMHBY234257;BUA.CMHBY234258
Cluster23090	2	BUA.CMHBY234273;BUA.CMHBY234917
Cluster23091	1	BUA.CMHBY234292
Cluster23092	2	BUA.CMHBY234308;BUA.CMHBY234309
Cluster23094	2	BUA.CMHBY234323;BUA.CMHBY234959
Cluster23097	2	BUA.CMHBY234496;BUA.CMHBY235456
Cluster23099	2	BUA.CMHBY234643;BUA.CMHBY235163
Cluster23101	2	BUA.CMHBY234690;BUA.CMHBY235217
Cluster23102	2	BUA.CMHBY234762;BUA.CMHBY234766
Cluster23103	2	BUA.CMHBY234788;BUA.CMHBY235518
Cluster23106	2	BUA.CMHBY234997;BUA.CMHBY235185
Cluster23108	2	BUA.CMHBY235526;BUA.CMHBY235601
Cluster23109	2	BUA.CMHBY235528;BUA.CMHBY235529
Cluster23110	2	BUA.CMHBY235539;BUA.CMHBY236273
Cluster23111	1	BUA.CMHBY235550
Cluster23112	2	BUA.CMHBY235635;BUA.CMHBY236261
Cluster23113	2	BUA.CMHBY235729;BUA.CMHBY236183
Cluster23114	2	BUA.CMHBY235831;BUA.CMHBY235835
Cluster23115	2	BUA.CMHBY235833;BUA.CMHBY235837
Cluster23116	2	BUA.CMHBY235841;BUA.CMHBY236126
Cluster23117	2	BUA.CMHBY235853;BUA.CMHBY235854
Cluster23118	2	BUA.CMHBY235995;BUA.CMHBY236332
Cluster23119	2	BUA.CMHBY236044;BUA.CMHBY236325
Cluster23120	2	BUA.CMHBY236045;BUA.CMHBY236194
Cluster23121	2	BUA.CMHBY236085;BUA.CMHBY236373
Cluster23123	2	BUA.CMHBY236091;BUA.CMHBY236436
Cluster23124	2	BUA.CMHBY236168;BUA.CMHBY236405
Cluster23125	2	BUA.CMHBY236359;BUA.CMHBY236412
SINGLE	1	BUA.CMHBY218760
SINGLE	1	BUA.CMHBY200103
SINGLE	1	BUA.CMHBY218765
SINGLE	1	BUA.CMHBY218710
SINGLE	1	BUA.CMHBY218750
SINGLE	1	BUA.CMHBY218773
SINGLE	1	BUA.CMHBY218771
SINGLE	1	BUA.CMHBY200134
SINGLE	1	BUA.CMHBY218751
SINGLE	1	BUA.CMHBY200091
SINGLE	1	BUA.CMHBY218769
SINGLE	1	BUA.CMHBY218737
SINGLE	1	BUA.CMHBY218772
SINGLE	1	BUA.CMHBY200150
SINGLE	1	BUA.CMHBY200070
SINGLE	1	BUA.CMHBY218755
SINGLE	1	BUA.CMHBY200027
SINGLE	1	BUA.CMHBY218714
SINGLE	1	BUA.CMHBY200084
SINGLE	1	BUA.CMHBY200131
SINGLE	1	BUA.CMHBY218736
SINGLE	1	BUA.CMHBY218774
SINGLE	1	BUA.CMHBY200044
SINGLE	1	BUA.CMHBY218776
SINGLE	1	BUA.CMHBY218715
SINGLE	1	BUA.CMHBY218756
SINGLE	1	BUA.CMHBY218777
SINGLE	1	BUA.CMHBY200008
SINGLE	1	BUA.CMHBY218759
SINGLE	1	BUA.CMHBY218742
SINGLE	1	BUA.CMHBY218738
SINGLE	1	BUA.CMHBY218743
SINGLE	1	BUA.CMHBY200119
SINGLE	1	BUA.CMHBY218775
SINGLE	1	BUA.CMHBY218721
SINGLE	1	BUA.CMHBY200069
SINGLE	1	BUA.CMHBY218874
SINGLE	1	BUA.CMHBY218855
SINGLE	1	BUA.CMHBY200333
SINGLE	1	BUA.CMHBY200185
SINGLE	1	BUA.CMHBY218793
SINGLE	1	BUA.CMHBY218804
SINGLE	1	BUA.CMHBY200224
SINGLE	1	BUA.CMHBY200268
SINGLE	1	BUA.CMHBY218854
SINGLE	1	BUA.CMHBY218828
SINGLE	1	BUA.CMHBY218846
SINGLE	1	BUA.CMHBY218851
SINGLE	1	BUA.CMHBY218861
SINGLE	1	BUA.CMHBY218839
SINGLE	1	BUA.CMHBY218850
SINGLE	1	BUA.CMHBY218835
SINGLE	1	BUA.CMHBY200223
SINGLE	1	BUA.CMHBY200259
SINGLE	1	BUA.CMHBY218810
SINGLE	1	BUA.CMHBY218852
SINGLE	1	BUA.CMHBY200326
SINGLE	1	BUA.CMHBY218891
SINGLE	1	BUA.CMHBY218871
SINGLE	1	BUA.CMHBY218827
SINGLE	1	BUA.CMHBY218825
SINGLE	1	BUA.CMHBY218784
SINGLE	1	BUA.CMHBY218785
SINGLE	1	BUA.CMHBY200183
SINGLE	1	BUA.CMHBY218864
SINGLE	1	BUA.CMHBY218822
SINGLE	1	BUA.CMHBY200212
SINGLE	1	BUA.CMHBY218819
SINGLE	1	BUA.CMHBY200201
SINGLE	1	BUA.CMHBY218779
SINGLE	1	BUA.CMHBY218824
SINGLE	1	BUA.CMHBY218806
SINGLE	1	BUA.CMHBY200260
SINGLE	1	BUA.CMHBY200177
SINGLE	1	BUA.CMHBY218829
SINGLE	1	BUA.CMHBY218799
SINGLE	1	BUA.CMHBY218821
SINGLE	1	BUA.CMHBY218883
SINGLE	1	BUA.CMHBY218820
SINGLE	1	BUA.CMHBY218856
SINGLE	1	BUA.CMHBY218987
SINGLE	1	BUA.CMHBY218990
SINGLE	1	BUA.CMHBY218984
SINGLE	1	BUA.CMHBY218957
SINGLE	1	BUA.CMHBY218925
SINGLE	1	BUA.CMHBY218948
SINGLE	1	BUA.CMHBY218929
SINGLE	1	BUA.CMHBY218950
SINGLE	1	BUA.CMHBY218920
SINGLE	1	BUA.CMHBY218898
SINGLE	1	BUA.CMHBY219023
SINGLE	1	BUA.CMHBY218928
SINGLE	1	BUA.CMHBY218972
SINGLE	1	BUA.CMHBY218926
SINGLE	1	BUA.CMHBY218966
SINGLE	1	BUA.CMHBY218923
SINGLE	1	BUA.CMHBY218971
SINGLE	1	BUA.CMHBY200510
SINGLE	1	BUA.CMHBY218956
SINGLE	1	BUA.CMHBY218940
SINGLE	1	BUA.CMHBY218954
SINGLE	1	BUA.CMHBY218930
SINGLE	1	BUA.CMHBY218897
SINGLE	1	BUA.CMHBY218968
SINGLE	1	BUA.CMHBY218927
SINGLE	1	BUA.CMHBY218931
SINGLE	1	BUA.CMHBY200503
SINGLE	1	BUA.CMHBY218909
SINGLE	1	BUA.CMHBY218962
SINGLE	1	BUA.CMHBY219008
SINGLE	1	BUA.CMHBY200384
SINGLE	1	BUA.CMHBY218896
SINGLE	1	BUA.CMHBY218979
SINGLE	1	BUA.CMHBY200483
SINGLE	1	BUA.CMHBY218924
SINGLE	1	BUA.CMHBY218894
SINGLE	1	BUA.CMHBY200389
SINGLE	1	BUA.CMHBY219006
SINGLE	1	BUA.CMHBY218967
SINGLE	1	BUA.CMHBY218981
SINGLE	1	BUA.CMHBY218976
SINGLE	1	BUA.CMHBY218905
SINGLE	1	BUA.CMHBY218975
SINGLE	1	BUA.CMHBY218959
SINGLE	1	BUA.CMHBY218932
SINGLE	1	BUA.CMHBY219003
SINGLE	1	BUA.CMHBY200484
SINGLE	1	BUA.CMHBY200500
SINGLE	1	BUA.CMHBY219010
SINGLE	1	BUA.CMHBY219018
SINGLE	1	BUA.CMHBY218910
SINGLE	1	BUA.CMHBY218941
SINGLE	1	BUA.CMHBY218970
SINGLE	1	BUA.CMHBY219007
SINGLE	1	BUA.CMHBY218921
SINGLE	1	BUA.CMHBY218939
SINGLE	1	BUA.CMHBY219013
SINGLE	1	BUA.CMHBY218961
SINGLE	1	BUA.CMHBY218946
SINGLE	1	BUA.CMHBY200506
SINGLE	1	BUA.CMHBY218991
SINGLE	1	BUA.CMHBY218895
SINGLE	1	BUA.CMHBY219037
SINGLE	1	BUA.CMHBY200554
SINGLE	1	BUA.CMHBY219049
SINGLE	1	BUA.CMHBY200558
SINGLE	1	BUA.CMHBY219040
SINGLE	1	BUA.CMHBY219032
SINGLE	1	BUA.CMHBY200550
SINGLE	1	BUA.CMHBY219041
SINGLE	1	BUA.CMHBY219030
SINGLE	1	BUA.CMHBY219039
SINGLE	1	BUA.CMHBY200549
SINGLE	1	BUA.CMHBY200572
SINGLE	1	BUA.CMHBY219048
SINGLE	1	BUA.CMHBY219038
SINGLE	1	BUA.CMHBY219070
SINGLE	1	BUA.CMHBY200534
SINGLE	1	BUA.CMHBY219055
SINGLE	1	BUA.CMHBY219064
SINGLE	1	BUA.CMHBY200551
SINGLE	1	BUA.CMHBY219142
SINGLE	1	BUA.CMHBY219155
SINGLE	1	BUA.CMHBY219157
SINGLE	1	BUA.CMHBY219089
SINGLE	1	BUA.CMHBY200637
SINGLE	1	BUA.CMHBY219114
SINGLE	1	BUA.CMHBY219109
SINGLE	1	BUA.CMHBY219154
SINGLE	1	BUA.CMHBY219127
SINGLE	1	BUA.CMHBY219095
SINGLE	1	BUA.CMHBY219108
SINGLE	1	BUA.CMHBY219090
SINGLE	1	BUA.CMHBY219091
SINGLE	1	BUA.CMHBY219130
SINGLE	1	BUA.CMHBY200687
SINGLE	1	BUA.CMHBY219156
SINGLE	1	BUA.CMHBY219120
SINGLE	1	BUA.CMHBY200712
SINGLE	1	BUA.CMHBY219139
SINGLE	1	BUA.CMHBY219116
SINGLE	1	BUA.CMHBY219123
SINGLE	1	BUA.CMHBY219128
SINGLE	1	BUA.CMHBY219115
SINGLE	1	BUA.CMHBY219131
SINGLE	1	BUA.CMHBY219129
SINGLE	1	BUA.CMHBY219100
SINGLE	1	BUA.CMHBY219074
SINGLE	1	BUA.CMHBY200670
SINGLE	1	BUA.CMHBY219147
SINGLE	1	BUA.CMHBY219075
SINGLE	1	BUA.CMHBY219111
SINGLE	1	BUA.CMHBY219086
SINGLE	1	BUA.CMHBY219103
SINGLE	1	BUA.CMHBY219104
SINGLE	1	BUA.CMHBY219099
SINGLE	1	BUA.CMHBY219093
SINGLE	1	BUA.CMHBY219121
SINGLE	1	BUA.CMHBY219136
SINGLE	1	BUA.CMHBY219088
SINGLE	1	BUA.CMHBY219094
SINGLE	1	BUA.CMHBY219138
SINGLE	1	BUA.CMHBY200696
SINGLE	1	BUA.CMHBY219126
SINGLE	1	BUA.CMHBY219098
SINGLE	1	BUA.CMHBY200683
SINGLE	1	BUA.CMHBY219146
SINGLE	1	BUA.CMHBY219193
SINGLE	1	BUA.CMHBY219200
SINGLE	1	BUA.CMHBY219164
SINGLE	1	BUA.CMHBY219194
SINGLE	1	BUA.CMHBY219174
SINGLE	1	BUA.CMHBY200828
SINGLE	1	BUA.CMHBY219162
SINGLE	1	BUA.CMHBY219179
SINGLE	1	BUA.CMHBY219197
SINGLE	1	BUA.CMHBY219251
SINGLE	1	BUA.CMHBY200875
SINGLE	1	BUA.CMHBY219214
SINGLE	1	BUA.CMHBY219253
SINGLE	1	BUA.CMHBY200885
SINGLE	1	BUA.CMHBY200888
SINGLE	1	BUA.CMHBY200961
SINGLE	1	BUA.CMHBY219249
SINGLE	1	BUA.CMHBY219222
SINGLE	1	BUA.CMHBY219257
SINGLE	1	BUA.CMHBY219232
SINGLE	1	BUA.CMHBY200862
SINGLE	1	BUA.CMHBY219244
SINGLE	1	BUA.CMHBY219234
SINGLE	1	BUA.CMHBY200931
SINGLE	1	BUA.CMHBY200900
SINGLE	1	BUA.CMHBY219239
SINGLE	1	BUA.CMHBY200953
SINGLE	1	BUA.CMHBY219252
SINGLE	1	BUA.CMHBY219218
SINGLE	1	BUA.CMHBY200985
SINGLE	1	BUA.CMHBY219306
SINGLE	1	BUA.CMHBY219291
SINGLE	1	BUA.CMHBY219296
SINGLE	1	BUA.CMHBY219282
SINGLE	1	BUA.CMHBY200984
SINGLE	1	BUA.CMHBY219295
SINGLE	1	BUA.CMHBY219263
SINGLE	1	BUA.CMHBY201051
SINGLE	1	BUA.CMHBY201041
SINGLE	1	BUA.CMHBY219266
SINGLE	1	BUA.CMHBY219278
SINGLE	1	BUA.CMHBY201037
SINGLE	1	BUA.CMHBY201033
SINGLE	1	BUA.CMHBY219305
SINGLE	1	BUA.CMHBY219286
SINGLE	1	BUA.CMHBY219283
SINGLE	1	BUA.CMHBY201008
SINGLE	1	BUA.CMHBY200990
SINGLE	1	BUA.CMHBY219280
SINGLE	1	BUA.CMHBY200986
SINGLE	1	BUA.CMHBY219262
SINGLE	1	BUA.CMHBY219297
SINGLE	1	BUA.CMHBY219276
SINGLE	1	BUA.CMHBY219324
SINGLE	1	BUA.CMHBY219322
SINGLE	1	BUA.CMHBY201065
SINGLE	1	BUA.CMHBY201077
SINGLE	1	BUA.CMHBY201114
SINGLE	1	BUA.CMHBY201079
SINGLE	1	BUA.CMHBY219341
SINGLE	1	BUA.CMHBY219315
SINGLE	1	BUA.CMHBY219330
SINGLE	1	BUA.CMHBY201116
SINGLE	1	BUA.CMHBY201117
SINGLE	1	BUA.CMHBY219375
SINGLE	1	BUA.CMHBY219317
SINGLE	1	BUA.CMHBY219339
SINGLE	1	BUA.CMHBY219325
SINGLE	1	BUA.CMHBY219359
SINGLE	1	BUA.CMHBY219311
SINGLE	1	BUA.CMHBY219313
SINGLE	1	BUA.CMHBY219350
SINGLE	1	BUA.CMHBY201103
SINGLE	1	BUA.CMHBY219318
SINGLE	1	BUA.CMHBY219346
SINGLE	1	BUA.CMHBY219321
SINGLE	1	BUA.CMHBY219312
SINGLE	1	BUA.CMHBY219334
SINGLE	1	BUA.CMHBY201089
SINGLE	1	BUA.CMHBY219358
SINGLE	1	BUA.CMHBY201121
SINGLE	1	BUA.CMHBY219423
SINGLE	1	BUA.CMHBY219419
SINGLE	1	BUA.CMHBY219398
SINGLE	1	BUA.CMHBY219432
SINGLE	1	BUA.CMHBY219427
SINGLE	1	BUA.CMHBY201175
SINGLE	1	BUA.CMHBY219409
SINGLE	1	BUA.CMHBY219412
SINGLE	1	BUA.CMHBY201217
SINGLE	1	BUA.CMHBY219422
SINGLE	1	BUA.CMHBY219414
SINGLE	1	BUA.CMHBY219405
SINGLE	1	BUA.CMHBY219397
SINGLE	1	BUA.CMHBY219407
SINGLE	1	BUA.CMHBY201166
SINGLE	1	BUA.CMHBY219387
SINGLE	1	BUA.CMHBY201211
SINGLE	1	BUA.CMHBY219413
SINGLE	1	BUA.CMHBY219418
SINGLE	1	BUA.CMHBY219401
SINGLE	1	BUA.CMHBY201138
SINGLE	1	BUA.CMHBY219385
SINGLE	1	BUA.CMHBY219438
SINGLE	1	BUA.CMHBY219421
SINGLE	1	BUA.CMHBY219403
SINGLE	1	BUA.CMHBY219434
SINGLE	1	BUA.CMHBY219384
SINGLE	1	BUA.CMHBY219481
SINGLE	1	BUA.CMHBY201280
SINGLE	1	BUA.CMHBY219471
SINGLE	1	BUA.CMHBY219453
SINGLE	1	BUA.CMHBY219470
SINGLE	1	BUA.CMHBY219451
SINGLE	1	BUA.CMHBY219454
SINGLE	1	BUA.CMHBY201291
SINGLE	1	BUA.CMHBY219460
SINGLE	1	BUA.CMHBY201302
SINGLE	1	BUA.CMHBY219494
SINGLE	1	BUA.CMHBY201351
SINGLE	1	BUA.CMHBY219479
SINGLE	1	BUA.CMHBY219461
SINGLE	1	BUA.CMHBY201231
SINGLE	1	BUA.CMHBY201364
SINGLE	1	BUA.CMHBY219457
SINGLE	1	BUA.CMHBY219475
SINGLE	1	BUA.CMHBY201334
SINGLE	1	BUA.CMHBY219472
SINGLE	1	BUA.CMHBY219466
SINGLE	1	BUA.CMHBY201370
SINGLE	1	BUA.CMHBY219487
SINGLE	1	BUA.CMHBY219463
SINGLE	1	BUA.CMHBY201359
SINGLE	1	BUA.CMHBY219469
SINGLE	1	BUA.CMHBY219496
SINGLE	1	BUA.CMHBY219446
SINGLE	1	BUA.CMHBY219474
SINGLE	1	BUA.CMHBY219480
SINGLE	1	BUA.CMHBY219462
SINGLE	1	BUA.CMHBY201257
SINGLE	1	BUA.CMHBY219501
SINGLE	1	BUA.CMHBY201414
SINGLE	1	BUA.CMHBY219510
SINGLE	1	BUA.CMHBY219558
SINGLE	1	BUA.CMHBY219543
SINGLE	1	BUA.CMHBY201450
SINGLE	1	BUA.CMHBY219554
SINGLE	1	BUA.CMHBY219568
SINGLE	1	BUA.CMHBY219520
SINGLE	1	BUA.CMHBY219516
SINGLE	1	BUA.CMHBY219511
SINGLE	1	BUA.CMHBY219512
SINGLE	1	BUA.CMHBY201425
SINGLE	1	BUA.CMHBY219542
SINGLE	1	BUA.CMHBY219534
SINGLE	1	BUA.CMHBY219519
SINGLE	1	BUA.CMHBY219549
SINGLE	1	BUA.CMHBY219573
SINGLE	1	BUA.CMHBY219552
SINGLE	1	BUA.CMHBY219577
SINGLE	1	BUA.CMHBY219532
SINGLE	1	BUA.CMHBY219547
SINGLE	1	BUA.CMHBY219528
SINGLE	1	BUA.CMHBY219513
SINGLE	1	BUA.CMHBY219555
SINGLE	1	BUA.CMHBY219530
SINGLE	1	BUA.CMHBY201387
SINGLE	1	BUA.CMHBY219553
SINGLE	1	BUA.CMHBY219545
SINGLE	1	BUA.CMHBY219572
SINGLE	1	BUA.CMHBY219514
SINGLE	1	BUA.CMHBY201388
SINGLE	1	BUA.CMHBY219551
SINGLE	1	BUA.CMHBY219559
SINGLE	1	BUA.CMHBY219548
SINGLE	1	BUA.CMHBY219529
SINGLE	1	BUA.CMHBY201397
SINGLE	1	BUA.CMHBY219522
SINGLE	1	BUA.CMHBY219611
SINGLE	1	BUA.CMHBY219600
SINGLE	1	BUA.CMHBY219618
SINGLE	1	BUA.CMHBY201497
SINGLE	1	BUA.CMHBY201524
SINGLE	1	BUA.CMHBY219629
SINGLE	1	BUA.CMHBY219606
SINGLE	1	BUA.CMHBY219597
SINGLE	1	BUA.CMHBY201485
SINGLE	1	BUA.CMHBY219582
SINGLE	1	BUA.CMHBY219586
SINGLE	1	BUA.CMHBY201516
SINGLE	1	BUA.CMHBY219615
SINGLE	1	BUA.CMHBY219608
SINGLE	1	BUA.CMHBY201523
SINGLE	1	BUA.CMHBY219594
SINGLE	1	BUA.CMHBY219626
SINGLE	1	BUA.CMHBY219609
SINGLE	1	BUA.CMHBY219617
SINGLE	1	BUA.CMHBY201496
SINGLE	1	BUA.CMHBY219581
SINGLE	1	BUA.CMHBY219585
SINGLE	1	BUA.CMHBY201508
SINGLE	1	BUA.CMHBY219583
SINGLE	1	BUA.CMHBY201477
SINGLE	1	BUA.CMHBY219625
SINGLE	1	BUA.CMHBY219587
SINGLE	1	BUA.CMHBY201499
SINGLE	1	BUA.CMHBY201513
SINGLE	1	BUA.CMHBY201490
SINGLE	1	BUA.CMHBY219584
SINGLE	1	BUA.CMHBY219632
SINGLE	1	BUA.CMHBY219650
SINGLE	1	BUA.CMHBY219669
SINGLE	1	BUA.CMHBY219676
SINGLE	1	BUA.CMHBY219681
SINGLE	1	BUA.CMHBY201552
SINGLE	1	BUA.CMHBY219661
SINGLE	1	BUA.CMHBY219667
SINGLE	1	BUA.CMHBY219685
SINGLE	1	BUA.CMHBY201560
SINGLE	1	BUA.CMHBY219664
SINGLE	1	BUA.CMHBY219654
SINGLE	1	BUA.CMHBY219655
SINGLE	1	BUA.CMHBY219657
SINGLE	1	BUA.CMHBY201550
SINGLE	1	BUA.CMHBY201618
SINGLE	1	BUA.CMHBY219668
SINGLE	1	BUA.CMHBY219660
SINGLE	1	BUA.CMHBY219646
SINGLE	1	BUA.CMHBY219647
SINGLE	1	BUA.CMHBY201558
SINGLE	1	BUA.CMHBY201739
SINGLE	1	BUA.CMHBY219716
SINGLE	1	BUA.CMHBY219741
SINGLE	1	BUA.CMHBY219708
SINGLE	1	BUA.CMHBY219699
SINGLE	1	BUA.CMHBY219701
SINGLE	1	BUA.CMHBY201693
SINGLE	1	BUA.CMHBY219711
SINGLE	1	BUA.CMHBY219709
SINGLE	1	BUA.CMHBY219739
SINGLE	1	BUA.CMHBY201694
SINGLE	1	BUA.CMHBY219737
SINGLE	1	BUA.CMHBY201627
SINGLE	1	BUA.CMHBY219688
SINGLE	1	BUA.CMHBY219724
SINGLE	1	BUA.CMHBY201664
SINGLE	1	BUA.CMHBY219726
SINGLE	1	BUA.CMHBY219720
SINGLE	1	BUA.CMHBY219719
SINGLE	1	BUA.CMHBY219725
SINGLE	1	BUA.CMHBY219718
SINGLE	1	BUA.CMHBY219689
SINGLE	1	BUA.CMHBY219715
SINGLE	1	BUA.CMHBY219772
SINGLE	1	BUA.CMHBY219751
SINGLE	1	BUA.CMHBY219782
SINGLE	1	BUA.CMHBY201806
SINGLE	1	BUA.CMHBY219783
SINGLE	1	BUA.CMHBY201804
SINGLE	1	BUA.CMHBY219746
SINGLE	1	BUA.CMHBY219766
SINGLE	1	BUA.CMHBY219768
SINGLE	1	BUA.CMHBY219748
SINGLE	1	BUA.CMHBY201798
SINGLE	1	BUA.CMHBY219777
SINGLE	1	BUA.CMHBY219767
SINGLE	1	BUA.CMHBY219757
SINGLE	1	BUA.CMHBY219752
SINGLE	1	BUA.CMHBY219769
SINGLE	1	BUA.CMHBY201784
SINGLE	1	BUA.CMHBY219744
SINGLE	1	BUA.CMHBY219755
SINGLE	1	BUA.CMHBY219781
SINGLE	1	BUA.CMHBY219743
SINGLE	1	BUA.CMHBY219749
SINGLE	1	BUA.CMHBY219756
SINGLE	1	BUA.CMHBY219747
SINGLE	1	BUA.CMHBY219750
SINGLE	1	BUA.CMHBY219784
SINGLE	1	BUA.CMHBY201805
SINGLE	1	BUA.CMHBY219808
SINGLE	1	BUA.CMHBY201832
SINGLE	1	BUA.CMHBY219792
SINGLE	1	BUA.CMHBY219852
SINGLE	1	BUA.CMHBY219795
SINGLE	1	BUA.CMHBY201883
SINGLE	1	BUA.CMHBY219826
SINGLE	1	BUA.CMHBY219804
SINGLE	1	BUA.CMHBY219822
SINGLE	1	BUA.CMHBY219823
SINGLE	1	BUA.CMHBY219798
SINGLE	1	BUA.CMHBY219799
SINGLE	1	BUA.CMHBY201826
SINGLE	1	BUA.CMHBY219840
SINGLE	1	BUA.CMHBY219854
SINGLE	1	BUA.CMHBY219794
SINGLE	1	BUA.CMHBY219814
SINGLE	1	BUA.CMHBY219789
SINGLE	1	BUA.CMHBY219803
SINGLE	1	BUA.CMHBY219819
SINGLE	1	BUA.CMHBY219836
SINGLE	1	BUA.CMHBY219833
SINGLE	1	BUA.CMHBY219813
SINGLE	1	BUA.CMHBY201827
SINGLE	1	BUA.CMHBY219876
SINGLE	1	BUA.CMHBY202012
SINGLE	1	BUA.CMHBY219874
SINGLE	1	BUA.CMHBY219877
SINGLE	1	BUA.CMHBY219875
SINGLE	1	BUA.CMHBY201915
SINGLE	1	BUA.CMHBY219901
SINGLE	1	BUA.CMHBY201929
SINGLE	1	BUA.CMHBY219906
SINGLE	1	BUA.CMHBY201911
SINGLE	1	BUA.CMHBY219859
SINGLE	1	BUA.CMHBY219872
SINGLE	1	BUA.CMHBY219873
SINGLE	1	BUA.CMHBY219866
SINGLE	1	BUA.CMHBY201938
SINGLE	1	BUA.CMHBY219890
SINGLE	1	BUA.CMHBY219860
SINGLE	1	BUA.CMHBY219880
SINGLE	1	BUA.CMHBY201931
SINGLE	1	BUA.CMHBY219886
SINGLE	1	BUA.CMHBY219893
SINGLE	1	BUA.CMHBY219898
SINGLE	1	BUA.CMHBY219865
SINGLE	1	BUA.CMHBY219954
SINGLE	1	BUA.CMHBY219916
SINGLE	1	BUA.CMHBY219921
SINGLE	1	BUA.CMHBY219971
SINGLE	1	BUA.CMHBY219957
SINGLE	1	BUA.CMHBY219928
SINGLE	1	BUA.CMHBY202103
SINGLE	1	BUA.CMHBY219941
SINGLE	1	BUA.CMHBY219960
SINGLE	1	BUA.CMHBY202067
SINGLE	1	BUA.CMHBY219933
SINGLE	1	BUA.CMHBY219956
SINGLE	1	BUA.CMHBY219929
SINGLE	1	BUA.CMHBY219917
SINGLE	1	BUA.CMHBY219946
SINGLE	1	BUA.CMHBY219958
SINGLE	1	BUA.CMHBY219964
SINGLE	1	BUA.CMHBY219945
SINGLE	1	BUA.CMHBY219930
SINGLE	1	BUA.CMHBY219961
SINGLE	1	BUA.CMHBY202105
SINGLE	1	BUA.CMHBY219925
SINGLE	1	BUA.CMHBY202084
SINGLE	1	BUA.CMHBY219926
SINGLE	1	BUA.CMHBY202100
SINGLE	1	BUA.CMHBY219972
SINGLE	1	BUA.CMHBY202047
SINGLE	1	BUA.CMHBY219907
SINGLE	1	BUA.CMHBY202099
SINGLE	1	BUA.CMHBY219931
SINGLE	1	BUA.CMHBY219939
SINGLE	1	BUA.CMHBY219951
SINGLE	1	BUA.CMHBY219970
SINGLE	1	BUA.CMHBY220001
SINGLE	1	BUA.CMHBY202141
SINGLE	1	BUA.CMHBY202148
SINGLE	1	BUA.CMHBY219985
SINGLE	1	BUA.CMHBY219995
SINGLE	1	BUA.CMHBY202187
SINGLE	1	BUA.CMHBY202218
SINGLE	1	BUA.CMHBY220005
SINGLE	1	BUA.CMHBY220022
SINGLE	1	BUA.CMHBY202149
SINGLE	1	BUA.CMHBY202192
SINGLE	1	BUA.CMHBY219984
SINGLE	1	BUA.CMHBY219999
SINGLE	1	BUA.CMHBY219993
SINGLE	1	BUA.CMHBY220004
SINGLE	1	BUA.CMHBY202132
SINGLE	1	BUA.CMHBY202170
SINGLE	1	BUA.CMHBY220016
SINGLE	1	BUA.CMHBY220012
SINGLE	1	BUA.CMHBY219996
SINGLE	1	BUA.CMHBY219994
SINGLE	1	BUA.CMHBY220025
SINGLE	1	BUA.CMHBY220068
SINGLE	1	BUA.CMHBY220080
SINGLE	1	BUA.CMHBY220052
SINGLE	1	BUA.CMHBY202272
SINGLE	1	BUA.CMHBY220065
SINGLE	1	BUA.CMHBY202266
SINGLE	1	BUA.CMHBY202264
SINGLE	1	BUA.CMHBY202238
SINGLE	1	BUA.CMHBY202257
SINGLE	1	BUA.CMHBY220073
SINGLE	1	BUA.CMHBY220036
SINGLE	1	BUA.CMHBY220069
SINGLE	1	BUA.CMHBY220031
SINGLE	1	BUA.CMHBY220053
SINGLE	1	BUA.CMHBY202232
SINGLE	1	BUA.CMHBY220078
SINGLE	1	BUA.CMHBY220039
SINGLE	1	BUA.CMHBY202229
SINGLE	1	BUA.CMHBY220075
SINGLE	1	BUA.CMHBY220085
SINGLE	1	BUA.CMHBY220079
SINGLE	1	BUA.CMHBY220049
SINGLE	1	BUA.CMHBY220087
SINGLE	1	BUA.CMHBY220099
SINGLE	1	BUA.CMHBY220109
SINGLE	1	BUA.CMHBY220090
SINGLE	1	BUA.CMHBY220130
SINGLE	1	BUA.CMHBY220122
SINGLE	1	BUA.CMHBY220105
SINGLE	1	BUA.CMHBY220097
SINGLE	1	BUA.CMHBY220098
SINGLE	1	BUA.CMHBY220101
SINGLE	1	BUA.CMHBY220133
SINGLE	1	BUA.CMHBY220100
SINGLE	1	BUA.CMHBY220123
SINGLE	1	BUA.CMHBY220124
SINGLE	1	BUA.CMHBY220089
SINGLE	1	BUA.CMHBY220103
SINGLE	1	BUA.CMHBY220128
SINGLE	1	BUA.CMHBY220111
SINGLE	1	BUA.CMHBY220179
SINGLE	1	BUA.CMHBY220142
SINGLE	1	BUA.CMHBY220156
SINGLE	1	BUA.CMHBY220146
SINGLE	1	BUA.CMHBY202371
SINGLE	1	BUA.CMHBY220143
SINGLE	1	BUA.CMHBY220195
SINGLE	1	BUA.CMHBY220205
SINGLE	1	BUA.CMHBY220178
SINGLE	1	BUA.CMHBY220181
SINGLE	1	BUA.CMHBY220151
SINGLE	1	BUA.CMHBY220202
SINGLE	1	BUA.CMHBY220138
SINGLE	1	BUA.CMHBY220204
SINGLE	1	BUA.CMHBY220157
SINGLE	1	BUA.CMHBY220194
SINGLE	1	BUA.CMHBY220199
SINGLE	1	BUA.CMHBY220140
SINGLE	1	BUA.CMHBY220201
SINGLE	1	BUA.CMHBY220155
SINGLE	1	BUA.CMHBY220150
SINGLE	1	BUA.CMHBY220200
SINGLE	1	BUA.CMHBY220215
SINGLE	1	BUA.CMHBY220213
SINGLE	1	BUA.CMHBY220231
SINGLE	1	BUA.CMHBY220229
SINGLE	1	BUA.CMHBY220240
SINGLE	1	BUA.CMHBY202404
SINGLE	1	BUA.CMHBY202390
SINGLE	1	BUA.CMHBY202434
SINGLE	1	BUA.CMHBY220232
SINGLE	1	BUA.CMHBY202388
SINGLE	1	BUA.CMHBY220244
SINGLE	1	BUA.CMHBY220272
SINGLE	1	BUA.CMHBY220280
SINGLE	1	BUA.CMHBY220271
SINGLE	1	BUA.CMHBY202514
SINGLE	1	BUA.CMHBY220283
SINGLE	1	BUA.CMHBY220259
SINGLE	1	BUA.CMHBY202491
SINGLE	1	BUA.CMHBY220260
SINGLE	1	BUA.CMHBY220258
SINGLE	1	BUA.CMHBY202511
SINGLE	1	BUA.CMHBY220249
SINGLE	1	BUA.CMHBY202464
SINGLE	1	BUA.CMHBY220268
SINGLE	1	BUA.CMHBY202479
SINGLE	1	BUA.CMHBY202535
SINGLE	1	BUA.CMHBY220257
SINGLE	1	BUA.CMHBY220264
SINGLE	1	BUA.CMHBY220286
SINGLE	1	BUA.CMHBY202481
SINGLE	1	BUA.CMHBY220297
SINGLE	1	BUA.CMHBY220298
SINGLE	1	BUA.CMHBY220290
SINGLE	1	BUA.CMHBY220250
SINGLE	1	BUA.CMHBY220289
SINGLE	1	BUA.CMHBY202587
SINGLE	1	BUA.CMHBY220323
SINGLE	1	BUA.CMHBY220327
SINGLE	1	BUA.CMHBY202550
SINGLE	1	BUA.CMHBY220305
SINGLE	1	BUA.CMHBY220308
SINGLE	1	BUA.CMHBY202549
SINGLE	1	BUA.CMHBY220334
SINGLE	1	BUA.CMHBY220328
SINGLE	1	BUA.CMHBY202584
SINGLE	1	BUA.CMHBY220303
SINGLE	1	BUA.CMHBY220314
SINGLE	1	BUA.CMHBY220304
SINGLE	1	BUA.CMHBY202555
SINGLE	1	BUA.CMHBY202579
SINGLE	1	BUA.CMHBY202561
SINGLE	1	BUA.CMHBY202571
SINGLE	1	BUA.CMHBY220316
SINGLE	1	BUA.CMHBY220311
SINGLE	1	BUA.CMHBY220310
SINGLE	1	BUA.CMHBY220321
SINGLE	1	BUA.CMHBY220344
SINGLE	1	BUA.CMHBY202548
SINGLE	1	BUA.CMHBY220357
SINGLE	1	BUA.CMHBY220388
SINGLE	1	BUA.CMHBY220365
SINGLE	1	BUA.CMHBY220386
SINGLE	1	BUA.CMHBY220375
SINGLE	1	BUA.CMHBY220348
SINGLE	1	BUA.CMHBY202604
SINGLE	1	BUA.CMHBY220358
SINGLE	1	BUA.CMHBY202603
SINGLE	1	BUA.CMHBY220393
SINGLE	1	BUA.CMHBY220352
SINGLE	1	BUA.CMHBY220354
SINGLE	1	BUA.CMHBY220390
SINGLE	1	BUA.CMHBY220370
SINGLE	1	BUA.CMHBY220392
SINGLE	1	BUA.CMHBY220350
SINGLE	1	BUA.CMHBY202648
SINGLE	1	BUA.CMHBY220360
SINGLE	1	BUA.CMHBY220368
SINGLE	1	BUA.CMHBY220347
SINGLE	1	BUA.CMHBY220384
SINGLE	1	BUA.CMHBY220373
SINGLE	1	BUA.CMHBY220407
SINGLE	1	BUA.CMHBY202738
SINGLE	1	BUA.CMHBY220424
SINGLE	1	BUA.CMHBY202724
SINGLE	1	BUA.CMHBY220458
SINGLE	1	BUA.CMHBY220454
SINGLE	1	BUA.CMHBY220433
SINGLE	1	BUA.CMHBY220457
SINGLE	1	BUA.CMHBY220456
SINGLE	1	BUA.CMHBY220445
SINGLE	1	BUA.CMHBY220423
SINGLE	1	BUA.CMHBY202702
SINGLE	1	BUA.CMHBY202737
SINGLE	1	BUA.CMHBY220446
SINGLE	1	BUA.CMHBY220412
SINGLE	1	BUA.CMHBY220427
SINGLE	1	BUA.CMHBY220404
SINGLE	1	BUA.CMHBY220461
SINGLE	1	BUA.CMHBY220422
SINGLE	1	BUA.CMHBY220411
SINGLE	1	BUA.CMHBY220442
SINGLE	1	BUA.CMHBY220463
SINGLE	1	BUA.CMHBY202704
SINGLE	1	BUA.CMHBY220426
SINGLE	1	BUA.CMHBY220451
SINGLE	1	BUA.CMHBY202703
SINGLE	1	BUA.CMHBY220462
SINGLE	1	BUA.CMHBY220453
SINGLE	1	BUA.CMHBY220520
SINGLE	1	BUA.CMHBY220482
SINGLE	1	BUA.CMHBY220477
SINGLE	1	BUA.CMHBY220490
SINGLE	1	BUA.CMHBY220495
SINGLE	1	BUA.CMHBY220516
SINGLE	1	BUA.CMHBY220464
SINGLE	1	BUA.CMHBY220472
SINGLE	1	BUA.CMHBY220514
SINGLE	1	BUA.CMHBY220528
SINGLE	1	BUA.CMHBY220479
SINGLE	1	BUA.CMHBY220504
SINGLE	1	BUA.CMHBY202834
SINGLE	1	BUA.CMHBY220524
SINGLE	1	BUA.CMHBY220491
SINGLE	1	BUA.CMHBY220478
SINGLE	1	BUA.CMHBY220494
SINGLE	1	BUA.CMHBY220505
SINGLE	1	BUA.CMHBY220496
SINGLE	1	BUA.CMHBY220475
SINGLE	1	BUA.CMHBY202794
SINGLE	1	BUA.CMHBY220470
SINGLE	1	BUA.CMHBY220497
SINGLE	1	BUA.CMHBY220473
SINGLE	1	BUA.CMHBY202756
SINGLE	1	BUA.CMHBY220498
SINGLE	1	BUA.CMHBY220503
SINGLE	1	BUA.CMHBY202829
SINGLE	1	BUA.CMHBY202786
SINGLE	1	BUA.CMHBY220527
SINGLE	1	BUA.CMHBY202804
SINGLE	1	BUA.CMHBY220474
SINGLE	1	BUA.CMHBY202772
SINGLE	1	BUA.CMHBY220465
SINGLE	1	BUA.CMHBY220481
SINGLE	1	BUA.CMHBY220492
SINGLE	1	BUA.CMHBY220476
SINGLE	1	BUA.CMHBY220506
SINGLE	1	BUA.CMHBY202891
SINGLE	1	BUA.CMHBY220549
SINGLE	1	BUA.CMHBY202890
SINGLE	1	BUA.CMHBY220533
SINGLE	1	BUA.CMHBY220539
SINGLE	1	BUA.CMHBY220542
SINGLE	1	BUA.CMHBY220554
SINGLE	1	BUA.CMHBY220559
SINGLE	1	BUA.CMHBY202934
SINGLE	1	BUA.CMHBY202904
SINGLE	1	BUA.CMHBY202894
SINGLE	1	BUA.CMHBY220576
SINGLE	1	BUA.CMHBY202943
SINGLE	1	BUA.CMHBY220557
SINGLE	1	BUA.CMHBY220561
SINGLE	1	BUA.CMHBY220583
SINGLE	1	BUA.CMHBY220577
SINGLE	1	BUA.CMHBY220587
SINGLE	1	BUA.CMHBY220565
SINGLE	1	BUA.CMHBY202955
SINGLE	1	BUA.CMHBY202981
SINGLE	1	BUA.CMHBY220600
SINGLE	1	BUA.CMHBY220630
SINGLE	1	BUA.CMHBY220594
SINGLE	1	BUA.CMHBY220615
SINGLE	1	BUA.CMHBY220617
SINGLE	1	BUA.CMHBY202976
SINGLE	1	BUA.CMHBY220609
SINGLE	1	BUA.CMHBY220616
SINGLE	1	BUA.CMHBY220614
SINGLE	1	BUA.CMHBY202980
SINGLE	1	BUA.CMHBY220593
SINGLE	1	BUA.CMHBY220601
SINGLE	1	BUA.CMHBY220598
SINGLE	1	BUA.CMHBY220653
SINGLE	1	BUA.CMHBY203064
SINGLE	1	BUA.CMHBY220640
SINGLE	1	BUA.CMHBY220646
SINGLE	1	BUA.CMHBY203027
SINGLE	1	BUA.CMHBY220656
SINGLE	1	BUA.CMHBY220643
[truncated: 6,886 more rows]
