# Supplementary material for: Hybrid de novo genome assembly of Chinese chestnut (Castanea mollissima)
Source: Gigascience. 2019 Sep 12;8(9):giz112. doi: 10.1093/gigascience/giz112 (PMC6741814; doi:10.1093/gigascience/giz112)
Supplement: giz112_Supplemental_Figures_and_Tables [file giz112_supplemental_figures_and_tables.zip › Table S8.xls]

## Sheet: Table S8
Table S8. Complete LTR elements in C. mollissima
#scaffold	ltr_code	LTR_RT_start	LTR_RT_end	LTR_RT_len	strand	Score	LTR_region_similarity	Status	5'-LTR_start	5'-LTR_end	5'-LTR_slen	3'-LTR_start	3'-LTR_end	3'-LTR_slen	LTR_basesubsutitution_num	basesubsutitution
ctg0001	ctg0001_1	14003	18901	4899	+	6	0.936	11111010000	14003	14359	357	18559	18901	343	2.68	0.007507
ctg0001	ctg0001_10	2000453	2009670	9218	+	6	1	11111010000	2000453	2001136	684	2008987	2009670	684	0	0
ctg0001	ctg0001_100	4372490	4378124	5635	+	6	0.905	11111010000	4372490	4372825	336	4377787	4378124	338	9.7	0.028869
ctg0001	ctg0001_101	4559364	4567726	8363	+	6	0.961	11111010000	4559364	4560747	1384	4566349	4567726	1378	3	0.00216763
ctg0001	ctg0001_102	4612538	4622483	9946	-	6	0.966	11111010000	4612538	4613010	473	4622011	4622483	473	3.5	0.00739958
ctg0001	ctg0001_103	4643345	4648443	5099	-	6	0.932	11111010000	4643345	4644695	1351	4647093	4648443	1351	7.49	0.00554404
ctg0001	ctg0001_104	4801656	4807410	5755	+	6	0.956	11111010000	4801656	4802246	591	4806818	4807410	593	4.21	0.00712352
ctg0001	ctg0001_105	5140006	5150036	10031	-	7	0.989	11111011000	5140006	5140533	528	5149509	5150036	528	1.34	0.00253788
ctg0001	ctg0001_106	5151911	5163468	11558	+	6	0.947	11111010000	5151911	5152676	766	5162700	5163468	769	5.16	0.00673629
ctg0001	ctg0001_107	5526298	5533829	7532	-	6	0.886	11111010000	5526298	5527714	1417	5532453	5533829	1377	8.96	0.00632322
ctg0001	ctg0001_108	5597216	5599738	2523	+	6	0.965	11111010000	5597216	5597329	114	5599625	5599738	114	3.64	0.0319298
ctg0001	ctg0001_109	5632881	5643041	10161	-	6	0.9	11111010000	5632881	5633540	660	5642370	5643041	672	9	0.0136364
ctg0001	ctg0001_11	2142274	2146004	3731	+	6	0.929	11111010000	2142274	2142679	406	2145599	2146004	406	7.54	0.0185714
ctg0001	ctg0001_110	5680697	5683897	3201	-	6	0.927	11111010000	5680697	5681410	714	5683183	5683897	715	7.95	0.0111345
ctg0001	ctg0001_111	5731512	5742134	10623	+	6	0.932	11111010000	5731512	5732214	703	5741446	5742134	689	6.11	0.00869132
ctg0001	ctg0001_112	6086320	6094028	7709	+	6	0.923	11111010000	6086320	6087338	1019	6093021	6094028	1008	7.29	0.00715407
ctg0001	ctg0001_113	6264025	6273934	9910	+	6	0.942	11111010000	6264025	6264573	549	6273386	6273934	549	6.15	0.0112022
ctg0001	ctg0001_114	6344793	6355973	11181	+	6	0.891	11110011000	6344793	6345542	750	6355210	6355973	764	8.75	0.0116667
ctg0001	ctg0001_115	6455482	6463221	7740	-	6	0.936	11111010000	6455482	6456508	1027	6462198	6463221	1024	6.49	0.00631938
ctg0001	ctg0001_12	2158297	2163622	5326	+	6	0.918	11111010000	2158297	2159221	925	2162699	2163622	924	8.83	0.00954595
ctg0001	ctg0001_13	2290920	2301929	11010	-	6	0.948	11111010000	2290920	2291665	746	2301194	2301929	736	4.07	0.00545576
ctg0001	ctg0001_14	2374369	2384097	9729	+	6	0.94	11111010000	2374369	2374888	520	2383591	2384097	507	3.66	0.00703846
ctg0001	ctg0001_15	2571510	2582688	11179	-	6	0.976	11111010000	2571510	2572246	737	2581952	2582688	737	2.5	0.00339213
ctg0001	ctg0001_16	2598144	2608282	10139	-	6	0.944	11110011000	2598144	2598714	571	2607711	2608282	572	5.92	0.0103678
ctg0001	ctg0001_2	44642	54839	10198	+	6	1	11111010000	44642	45301	660	54180	54839	660	0	0
ctg0001	ctg0001_20	2763742	2773920	10179	-	6	0.982	11111010000	2763742	2764408	667	2773254	2773920	667	1.67	0.00250375
ctg0001	ctg0001_21	2921842	2933255	11414	+	7	0.997	11111011000	2921842	2922584	743	2932513	2933255	743	0.27	0.000363392
ctg0001	ctg0001_22	2996156	3002299	6144	+	6	0.92	11111010000	2996156	2997229	1074	3001225	3002299	1075	8.41	0.00783054
ctg0001	ctg0001_23	3005092	3015560	10469	-	6	0.985	11111010000	3005092	3005778	687	3014874	3015560	687	1.63	0.00237264
ctg0001	ctg0001_24	3028741	3039959	11219	+	6	0.981	11111010000	3028741	3029542	802	3039158	3039959	802	1.9	0.00236908
ctg0001	ctg0001_25	3059937	3065366	5430	+	6	0.898	11111010000	3059937	3060359	423	3064963	3065366	404	2.27	0.00536643
ctg0001	ctg0001_26	3173394	3180149	6756	+	7	0.981	11111011000	3173394	3174196	803	3179347	3180149	803	1.9	0.00236613
ctg0001	ctg0001_27	3295866	3303799	7934	-	6	0.866	11111010000	3295866	3297230	1365	3302341	3303799	1459	8.27	0.00605861
ctg0001	ctg0001_28	3385622	3397561	11940	-	6	1	11111010000	3385622	3386428	807	3396755	3397561	807	0	0
ctg0001	ctg0001_29	3440446	3454284	13839	-	6	0.835	11111010000	3440446	3441010	565	3453733	3454284	552	16.56	0.0293097
ctg0001	ctg0001_3	153638	163348	9711	+	6	0.913	11111010000	153638	154157	520	162829	163348	520	9.62	0.0185
ctg0001	ctg0001_30	3656238	3667338	11101	+	6	0.989	11111010000	3656238	3656995	758	3666581	3667338	758	1.07	0.00141161
ctg0001	ctg0001_33	3950695	3957510	6816	+	6	0.924	11111010000	3950695	3951038	344	3957143	3957510	368	1.17	0.00340116
ctg0001	ctg0001_34	3978350	3984948	6599	+	6	0.977	11110011000	3978350	3979008	659	3984300	3984948	649	0.78	0.00118361
ctg0001	ctg0001_35	4007242	4017052	9811	+	6	0.913	11111010000	4007242	4007738	497	4016523	4017052	530	4.38	0.00881288
ctg0001	ctg0001_4	692203	702884	10682	+	6	0.974	11111010000	692203	692891	689	702196	702884	689	2.67	0.00387518
ctg0001	ctg0001_5	786722	793562	6841	-	6	0.981	11111010000	786722	787143	422	793141	793562	422	1.93	0.00457346
ctg0001	ctg0001_6	1421913	1433118	11206	-	6	0.987	11110011000	1421913	1422652	740	1432378	1433118	741	1.23	0.00166216
ctg0001	ctg0001_7	1485495	1495997	10503	+	6	0.946	11111010000	1485495	1486061	567	1495428	1495997	570	5.38	0.00948854
ctg0001	ctg0001_8	1751210	1755815	4606	+	6	0.948	11111010000	1751210	1751474	265	1755550	1755815	266	4.31	0.0162642
ctg0001	ctg0001_9	1984959	1994929	9971	-	7	0.969	11111011000	1984959	1985539	581	1994349	1994929	581	3.18	0.00547332
ctg0001	ctg0001_90	4145555	4151276	5722	-	6	0.952	11110011000	4145555	4146352	798	4150498	4151276	779	2.48	0.00310777
ctg0001	ctg0001_91	4168551	4175272	6722	+	6	0.988	11111010000	4168551	4169350	800	4174473	4175272	800	1.26	0.001575
ctg0002	ctg0002_1	20180	31301	11122	+	6	0.957	11111010000	20180	20938	759	30546	31301	756	4.1	0.00540184
ctg0002	ctg0002_10	2611970	2617101	5132	+	6	0.847	11111010000	2611970	2612105	136	2616945	2617101	157	2.26	0.0166176
ctg0002	ctg0002_11	2663312	2675274	11963	-	6	0.975	11111010000	2663312	2664069	758	2674517	2675274	758	2.71	0.0035752
ctg0002	ctg0002_12	2821613	2832587	10975	-	6	0.861	11111010000	2821613	2822333	721	2831824	2832587	764	9.84	0.0136477
ctg0002	ctg0002_13	3094194	3101564	7371	-	6	0.883	11111010000	3094194	3094922	729	3100833	3101564	732	13.08	0.0179424
ctg0002	ctg0002_14	3253257	3266305	13049	-	6	0.914	11111010000	3253257	3253825	569	3265740	3266305	566	8.16	0.0143409
ctg0002	ctg0002_15	3331078	3334843	3766	-	6	0.973	11111010000	3331078	3331259	182	3334662	3334843	182	2.83	0.0155495
ctg0002	ctg0002_16	3716908	3732952	16045	+	7	0.928	11111011000	3716908	3717340	433	3732521	3732952	432	7.41	0.0171132
ctg0002	ctg0002_17	3977783	3988006	10224	-	6	0.995	11111010000	3977783	3978427	645	3987362	3988006	645	0.47	0.000728682
ctg0002	ctg0002_18	4057659	4068842	11184	+	7	0.991	11111011000	4057659	4058430	772	4068071	4068842	772	0.91	0.00117876
ctg0002	ctg0002_19	4145512	4150721	5210	+	6	0.973	11111010000	4145512	4145693	182	4150540	4150721	182	2.81	0.0154396
ctg0002	ctg0002_2	309947	317552	7606	+	6	0.876	11111010000	309947	310965	1019	316546	317552	1007	10.55	0.0103533
ctg0002	ctg0002_20	4328390	4339405	11016	-	6	0.937	11111010000	4328390	4329150	761	4338645	4339405	761	6.38	0.00838371
ctg0002	ctg0002_21	4425182	4435318	10137	+	6	0.991	11111010000	4425182	4425826	645	4434674	4435318	645	0.94	0.00145736
ctg0002	ctg0002_22	4749414	4756597	7184	+	6	0.89	11111010000	4749414	4750229	816	4755761	4756597	837	9.52	0.0116667
ctg0002	ctg0002_23	4760200	4766179	5980	-	6	0.923	11111010000	4760200	4761275	1076	4765108	4766179	1072	7.76	0.0072119
ctg0002	ctg0002_24	5215357	5223355	7999	-	6	0.994	11111010000	5215357	5216001	645	5222711	5223355	645	0.62	0.00096124
ctg0002	ctg0002_25	5234643	5244814	10172	+	7	0.998	11111011000	5234643	5235295	653	5244162	5244814	653	0.15	0.000229709
ctg0002	ctg0002_26	5383236	5391492	8257	+	6	0.922	11111010000	5383236	5384334	1099	5390391	5391492	1102	8.28	0.00753412
ctg0002	ctg0002_3	425505	435930	10426	-	7	1	11111011000	425505	426183	679	435252	435930	679	0	0
ctg0002	ctg0002_4	513834	524478	10645	+	6	0.986	11111010000	513834	514488	655	523824	524478	655	1.39	0.00212214
ctg0002	ctg0002_5	1523678	1533131	9454	+	7	0.961	11111011000	1523678	1524196	519	1532613	1533131	519	4	0.00770713
ctg0002	ctg0002_6	1704644	1709713	5070	+	6	0.885	11111010000	1704644	1704835	192	1709505	1709713	209	4.35	0.0226562
ctg0002	ctg0002_7	1717793	1728777	10985	+	6	0.947	11111010000	1717793	1718546	754	1728022	1728777	756	5.27	0.00698939
ctg0002	ctg0002_8	1826805	1833471	6667	+	6	0.925	11111010000	1826805	1827166	362	1833111	1833471	361	7.71	0.0212983
ctg0002	ctg0002_9	2531066	2543956	12891	+	7	0.993	11111011000	2531066	2531808	743	2543214	2543956	743	0.68	0.000915209
ctg0003	ctg0003_1	14539	28037	13499	-	6	0.912	11111010000	14539	15382	844	27206	28037	832	8.22	0.00973934
ctg0003	ctg0003_10	1268815	1278245	9431	+	6	0.982	11111010000	1268815	1270004	1190	1277065	1278245	1181	1.03	0.000865546
ctg0003	ctg0003_11	1314965	1325964	11000	+	6	0.97	11111010000	1314965	1315709	745	1325220	1325964	745	3.03	0.00406711
ctg0003	ctg0003_12	1590344	1599651	9308	-	6	0.93	11001011000	1590344	1592649	2306	1597373	1599651	2279	6.32	0.00274068
ctg0003	ctg0003_13	1749262	1758781	9520	-	6	0.931	11111010000	1749262	1749500	239	1758535	1758781	247	3.88	0.0162343
ctg0003	ctg0003_14	2009677	2015289	5613	+	6	0.977	11111010000	2009677	2010074	398	2014892	2015289	398	2.3	0.00577889
ctg0003	ctg0003_15	2315260	2327054	11795	-	6	0.969	11111010000	2315260	2316023	764	2326288	2327054	767	2.82	0.0036911
ctg0003	ctg0003_16	2359663	2370612	10950	-	6	0.969	11111010000	2359663	2360426	764	2369850	2370612	763	3.23	0.00422775
ctg0003	ctg0003_17	2379544	2391828	12285	+	6	0.97	11110011000	2379544	2380246	703	2391126	2391828	703	2.92	0.00415363
ctg0003	ctg0003_18	2404220	2415442	11223	+	6	0.991	11111010000	2404220	2404962	743	2414700	2415442	743	0.95	0.0012786
ctg0003	ctg0003_19	2473896	2481296	7401	-	6	0.935	11111010000	2473896	2474740	845	2480452	2481296	845	7.03	0.00831953
ctg0003	ctg0003_2	171527	183107	11581	-	6	0.995	11111010000	171527	172376	850	182258	183107	850	0.47	0.000552941
ctg0003	ctg0003_20	2753526	2760732	7207	-	6	0.845	11111010000	2753526	2753854	329	2760440	2760732	293	4.64	0.0141033
ctg0003	ctg0003_21	2764069	2776297	12229	-	6	0.968	11111010000	2764069	2764823	755	2775542	2776297	756	3.4	0.00450331
ctg0003	ctg0003_22	2843147	2853337	10191	-	7	0.978	11111011000	2843147	2843827	681	2852657	2853337	681	2.25	0.00330396
ctg0003	ctg0003_23	2931888	2937850	5963	+	6	0.938	11111010000	2931888	2932655	768	2937073	2937850	778	4.75	0.0061849
ctg0003	ctg0003_24	3333142	3339945	6804	-	6	0.91	11111010000	3333142	3334158	1017	3338927	3339945	1019	9.69	0.00952802
ctg0003	ctg0003_25	3340372	3350122	9751	+	6	0.954	11111010000	3340372	3340892	521	3349612	3350122	511	3.01	0.00577735
ctg0003	ctg0003_26	3420823	3429107	8285	+	6	0.967	11111010000	3420823	3422262	1440	3427668	3429107	1440	3.5	0.00243056
ctg0003	ctg0003_27	3640055	3652416	12362	-	6	0.986	11111010000	3640055	3640818	764	3651653	3652416	764	1.46	0.00191099
ctg0003	ctg0003_28	3747916	3757449	9534	+	6	0.978	11111010000	3747916	3748467	552	3756898	3757449	552	2.22	0.00402174
ctg0003	ctg0003_29	3804749	3809298	4550	+	6	0.944	11111010000	3804749	3804940	192	3809103	3809298	196	4.9	0.0255208
ctg0003	ctg0003_3	282907	295164	12258	-	6	0.999	11111010000	282907	283890	984	294182	295164	983	0	0
ctg0003	ctg0003_30	4008810	4018746	9937	-	6	0.977	11110011000	4008810	4009332	523	4018227	4018746	520	1.76	0.0033652
ctg0003	ctg0003_31	4019879	4030467	10589	+	6	0.95	11111010000	4019879	4020556	678	4029790	4030467	678	5.26	0.00775811
ctg0003	ctg0003_32	4105771	4117947	12177	-	6	0.96	11111010000	4105771	4106613	843	4117105	4117947	843	4.18	0.00495848
ctg0003	ctg0003_33	4225171	4234809	9639	+	7	0.988	11111011000	4225171	4225835	665	4234145	4234809	665	1.22	0.00183459
ctg0003	ctg0003_34	4632537	4643914	11378	-	6	0.996	11111010000	4632537	4633281	745	4643170	4643914	745	0.4	0.000536913
ctg0003	ctg0003_35	4898446	4908557	10112	+	6	0.982	11111010000	4898446	4898994	549	4908009	4908557	549	1.85	0.00336976
ctg0003	ctg0003_36	4916196	4932157	15962	-	7	0.961	11111011000	4916196	4917477	1282	4930896	4932157	1262	1.77	0.00138065
ctg0003	ctg0003_37	5042160	5053276	11117	+	6	0.999	11111010000	5042160	5042903	744	5052533	5053276	744	0.13	0.000174731
ctg0003	ctg0003_38	5154411	5165709	11299	-	6	0.968	11111010000	5154411	5155149	739	5164971	5165709	739	3.33	0.00450609
ctg0003	ctg0003_39	5172810	5183580	10771	-	7	0.922	11111011000	5172810	5173569	760	5182822	5183580	759	8.5	0.0111842
ctg0003	ctg0003_4	301713	312280	10568	+	7	0.961	11111011000	301713	302400	688	311592	312280	689	3.91	0.00568314
ctg0003	ctg0003_40	5315034	5325498	10465	-	7	1	11111011000	5315034	5315714	681	5324818	5325498	681	0	0
ctg0003	ctg0003_5	497690	507245	9556	-	7	0.965	11111011000	497690	498210	521	506726	507245	520	3.17	0.00608445
ctg0003	ctg0003_6	549896	560876	10981	-	6	0.996	11111010000	549896	550744	849	560028	560876	849	0.35	0.00041225
ctg0003	ctg0003_7	708067	719027	10961	+	6	0.982	11111010000	708067	708794	728	718300	719027	728	1.81	0.00248626
ctg0003	ctg0003_8	819210	830527	11318	+	6	0.96	11111010000	819210	819957	748	829760	830527	768	1.49	0.00199198
ctg0003	ctg0003_9	1079432	1090748	11317	-	6	0.951	11111010000	1079432	1080200	769	1089982	1090748	767	4.92	0.00639792
ctg0004	ctg0004_1	343303	350999	7697	-	6	0.903	11111010000	343303	344323	1021	349965	350999	1035	9.49	0.00929481
ctg0004	ctg0004_10	1228031	1232390	4360	+	6	0.86	11111010000	1228031	1229034	1004	1231425	1232390	966	10.56	0.0105179
ctg0004	ctg0004_11	1311827	1316710	4884	+	6	0.84	11111010000	1311827	1312811	985	1315710	1316710	1001	11.44	0.0116142
ctg0004	ctg0004_12	1337254	1343968	6715	+	6	0.97	11111010000	1337254	1337620	367	1343604	1343968	365	2.53	0.00689373
ctg0004	ctg0004_13	1591752	1601923	10172	+	6	0.959	11110011000	1591752	1592386	635	1601289	1601923	635	4.42	0.00696063
ctg0004	ctg0004_14	1653913	1662159	8247	-	6	0.998	11111010000	1653913	1655355	1443	1660717	1662159	1443	0.21	0.00014553
ctg0004	ctg0004_15	1788893	1800671	11779	+	6	0.996	11111010000	1788893	1789739	847	1799825	1800671	847	0.36	0.00042503
ctg0004	ctg0004_16	1867188	1877906	10719	-	7	0.956	11111011000	1867188	1867955	768	1877147	1877906	760	3.53	0.00459635
ctg0004	ctg0004_17	1899774	1908020	8247	+	6	0.995	11111010000	1899774	1901214	1441	1906580	1908020	1441	0.49	0.000340042
ctg0004	ctg0004_18	1993196	2001639	8444	+	6	0.959	11111010000	1993196	1994629	1434	2000215	2001639	1425	2.87	0.00200139
ctg0004	ctg0004_19	2169558	2177839	8282	+	6	0.963	11111010000	2169558	2170976	1419	2176405	2177839	1435	2.67	0.00188161
ctg0004	ctg0004_2	396196	403984	7789	+	6	0.93	11111010000	396196	397274	1079	402929	403984	1056	5.23	0.00484708
ctg0004	ctg0004_22	2294108	2305309	11202	-	6	0.973	11111010000	2294108	2294912	805	2304505	2305309	805	2.79	0.00346584
ctg0004	ctg0004_23	2555707	2566727	11021	-	6	0.962	11111010000	2555707	2556467	761	2565965	2566727	763	3.66	0.00480946
ctg0004	ctg0004_24	2609910	2612633	2724	-	6	0.884	11111010000	2609910	2610324	415	2612204	2612633	430	9.95	0.0239759
ctg0004	ctg0004_25	2718643	2726858	8216	+	6	0.973	11111010000	2718643	2720075	1433	2725438	2726858	1421	1.93	0.00134683
ctg0004	ctg0004_28	2817902	2822864	4963	+	6	0.916	11111010000	2817902	2818578	677	2822184	2822864	681	8.03	0.0118612
ctg0004	ctg0004_29	3078620	3088323	9704	+	7	0.982	11111011000	3078620	3079128	509	3087815	3088323	509	1.79	0.0035167
ctg0004	ctg0004_3	408614	420083	11470	-	7	0.987	11111011000	408614	409464	851	419232	420083	852	1.19	0.00139835
ctg0004	ctg0004_30	3463366	3474298	10933	-	6	0.968	11111010000	3463366	3464120	755	3473548	3474298	751	2.73	0.00361589
ctg0004	ctg0004_31	3864591	3875133	10543	-	7	0.964	11111011000	3864591	3865279	689	3874444	3875133	690	3.58	0.00519594
ctg0004	ctg0004_32	3943008	3952861	9854	+	6	0.957	11111010000	3943008	3943536	529	3952334	3952861	528	4.33	0.00818526
ctg0004	ctg0004_33	3954339	3961882	7544	-	6	0.925	11111010000	3954339	3955358	1020	3960864	3961882	1019	8.15	0.0079902
ctg0004	ctg0004_34	4241488	4252446	10959	+	7	0.983	11111011000	4241488	4242235	748	4251700	4252446	747	1.63	0.00217914
ctg0004	ctg0004_35	4288037	4301884	13848	+	6	0.939	11110011000	4288037	4288801	765	4301113	4301884	772	4.95	0.00647059
ctg0004	ctg0004_4	504749	510633	5885	+	6	0.905	11111010000	504749	505739	991	509637	510633	997	10.06	0.0101514
ctg0004	ctg0004_5	546357	557607	11251	-	6	0.956	11111010000	546357	547202	846	556761	557607	847	4.42	0.00522459
ctg0004	ctg0004_6	575113	585369	10257	+	7	0.966	11111011000	575113	575757	645	584725	585369	645	3.67	0.00568992
ctg0004	ctg0004_7	595096	601577	6482	-	6	0.927	11111010000	595096	596495	1400	600179	601577	1399	7.69	0.00549286
ctg0004	ctg0004_8	763939	774494	10556	+	6	0.922	11111010000	763939	764767	829	773664	774494	831	8.11	0.00978287
ctg0004	ctg0004_9	1089498	1100901	11404	-	7	0.996	11111011000	1089498	1090238	741	1100161	1100901	741	0.41	0.000553306
ctg0005	ctg0005_1	27120	38893	11774	+	6	0.994	11111010000	27120	27968	849	38045	38893	849	0.59	0.000694935
ctg0005	ctg0005_11	1401086	1408312	7227	+	6	0.846	11111010000	1401086	1402025	940	1407336	1408312	977	13.33	0.0141809
ctg0005	ctg0005_12	1456990	1462031	5042	+	6	0.973	11111010000	1456990	1457361	372	1461660	1462031	372	2.74	0.00736559
ctg0005	ctg0005_13	1917793	1921376	3584	+	6	0.915	11111010000	1917793	1918495	703	1920662	1921376	715	7.61	0.010825
ctg0005	ctg0005_14	1971578	1981433	9856	+	6	0.968	11111010000	1971578	1972046	469	1980966	1981433	468	3.08	0.00656716
ctg0005	ctg0005_15	2093662	2104325	10664	+	6	0.964	11111010000	2093662	2094333	672	2103670	2104325	656	1.23	0.00183036
ctg0005	ctg0005_16	2259578	2270381	10804	+	6	0.977	11111010000	2259578	2260313	736	2269645	2270381	737	2.21	0.00300272
ctg0005	ctg0005_17	2302968	2312792	9825	+	6	0.937	11111010000	2302968	2304434	1467	2311358	2312792	1435	4.94	0.00336742
ctg0005	ctg0005_18	2430152	2440863	10712	+	7	0.997	11111011000	2430152	2430821	670	2440194	2440863	670	0.3	0.000447761
ctg0005	ctg0005_19	2505773	2517296	11524	+	6	0.995	11111010000	2505773	2506579	807	2516490	2517296	807	0.5	0.000619579
ctg0005	ctg0005_2	49415	60663	11249	+	6	0.943	11110011000	49415	50161	747	59915	60663	749	4.51	0.00603748
ctg0005	ctg0005_20	2527528	2538985	11458	-	7	0.954	11111011000	2527528	2528287	760	2538226	2538985	760	4.94	0.0065
ctg0005	ctg0005_21	3032106	3045139	13034	-	6	0.953	11111010000	3032106	3032865	760	3044380	3045139	760	4.66	0.00613158
ctg0005	ctg0005_22	3083347	3098168	14822	+	6	1	11111010000	3083347	3084186	840	3097329	3098168	840	0	0
ctg0005	ctg0005_23	3217832	3228831	11000	-	6	0.923	11111010000	3217832	3218586	755	3228065	3228831	767	6.53	0.00864901
ctg0005	ctg0005_24	3337541	3348710	11170	-	6	0.997	11111010000	3337541	3338282	742	3347969	3348710	742	0.27	0.000363881
ctg0005	ctg0005_25	3417500	3427859	10360	-	7	0.984	11111011000	3417500	3418241	742	3427118	3427859	742	1.64	0.00221024
ctg0005	ctg0005_26	3463289	3468596	5308	+	6	0.941	11111010000	3463289	3463557	269	3468332	3468596	265	4.71	0.0175093
ctg0005	ctg0005_27	3571233	3582845	11613	-	6	0.983	11111010000	3571233	3571988	756	3582086	3582845	760	1.2	0.0015873
ctg0005	ctg0005_28	3695069	3701816	6748	-	6	0.952	11111010000	3695069	3695421	353	3701467	3701816	350	4.45	0.0126062
ctg0005	ctg0005_29	3726344	3733592	7249	+	6	0.955	11110011000	3726344	3726453	110	3733483	3733592	110	4.73	0.043
ctg0005	ctg0005_3	67843	78949	11107	-	7	0.986	11111011000	67843	68580	738	78212	78949	738	1.37	0.00185637
ctg0005	ctg0005_30	3913975	3924093	10119	+	6	0.943	11111010000	3913975	3914515	541	3923561	3924093	533	4.67	0.00863216
ctg0005	ctg0005_31	3927876	3948117	20242	-	6	0.904	11111010000	3927876	3928637	762	3947368	3948117	750	10	0.0131234
ctg0005	ctg0005_32	3953553	3960973	7421	+	6	0.942	11111010000	3953553	3954289	737	3960260	3960973	714	3.15	0.00427408
ctg0005	ctg0005_33	4014419	4024800	10382	+	6	0.969	11111010000	4014419	4015062	644	4024156	4024800	645	3.02	0.00468944
ctg0005	ctg0005_34	4061994	4064608	2615	-	6	0.961	11111010000	4061994	4062511	518	4064091	4064608	518	3.99	0.0077027
ctg0005	ctg0005_35	4065103	4076636	11534	+	6	0.961	11111010000	4065103	4065849	747	4075886	4076636	751	3.87	0.00518072
ctg0005	ctg0005_4	90796	106569	15774	+	6	0.996	11111010000	90796	91642	847	105723	106569	847	0.36	0.00042503
ctg0005	ctg0005_5	198649	208863	10215	+	7	0.985	11111011000	198649	199172	524	208341	208863	523	1.35	0.00257634
ctg0005	ctg0005_6	430678	442160	11483	+	6	0.982	11111010000	430678	431591	914	441247	442160	914	1.78	0.00194748
ctg0005	ctg0005_7	1100718	1111913	11196	+	7	0.995	11111011000	1100718	1101501	784	1111130	1111913	784	0.51	0.00065051
ctg0005	ctg0005_8	1117643	1121167	3525	-	6	0.894	11111010000	1117643	1118435	793	1120396	1121167	772	9.04	0.0113997
ctg0006	ctg0006_1	99224	110407	11184	-	6	0.913	11111010000	99224	99984	761	109649	110407	759	9.11	0.0119711
ctg0006	ctg0006_10	1206027	1211591	5565	+	6	0.81	11111010000	1206027	1206682	656	1210941	1211591	651	11.37	0.0173323
ctg0006	ctg0006_11	1259548	1269093	9546	+	7	0.963	11111011000	1259548	1260216	669	1268425	1269093	669	3.86	0.00576981
ctg0006	ctg0006_12	1514723	1526750	12028	+	6	0.967	11111010000	1514723	1515486	764	1525988	1526750	763	3.24	0.00424084
ctg0006	ctg0006_13	1530500	1541429	10930	+	6	0.948	11111010000	1530500	1531254	755	1540673	1541429	757	5.14	0.00680795
ctg0006	ctg0006_14	1738784	1750012	11229	-	7	0.993	11111011000	1738784	1739521	738	1749275	1750012	738	0.68	0.000921409
ctg0006	ctg0006_15	1799428	1806236	6809	+	6	0.985	11111010000	1799428	1800528	1101	1805132	1806236	1105	1.19	0.00108084
ctg0006	ctg0006_16	1806648	1811764	5117	-	6	0.956	11111010000	1806648	1806829	182	1811583	1811764	182	4.58	0.0251648
ctg0006	ctg0006_17	1914895	1925015	10121	+	6	0.896	11111010000	1914895	1915731	837	1924180	1925015	836	11.19	0.0133692
ctg0006	ctg0006_18	1977486	1987456	9971	+	6	0.963	11111010000	1977486	1978004	519	1986938	1987456	519	3.77	0.00726397
ctg0006	ctg0006_19	2003530	2010152	6623	+	6	0.981	11111010000	2003530	2004534	1005	2009161	2010152	992	0.61	0.000606965
ctg0006	ctg0006_2	151157	160971	9815	+	6	0.992	11111010000	151157	151664	508	160464	160971	508	0.79	0.00155512
ctg0006	ctg0006_20	2086219	2096334	10116	+	6	0.94	11111010000	2086219	2086795	577	2095754	2096334	581	5.65	0.00979203
ctg0006	ctg0006_21	2368684	2376079	7396	+	6	0.974	11111010000	2368684	2369220	537	2375543	2376079	537	2.66	0.00495344
ctg0006	ctg0006_22	2531403	2541886	10484	+	6	0.944	11111010000	2531403	2532495	1093	2540781	2541886	1106	4.75	0.00434584
ctg0006	ctg0006_23	2618560	2624113	5554	+	6	0.941	11111010000	2618560	2618932	373	2623747	2624113	367	4.55	0.0121984
ctg0006	ctg0006_24	2632802	2637959	5158	+	6	0.923	11111010000	2632802	2632983	182	2637766	2637959	194	1.68	0.00923077
ctg0006	ctg0006_25	2661101	2667308	6208	-	6	0.949	11111010000	2661101	2661769	669	2666640	2667308	669	5.46	0.00816143
ctg0006	ctg0006_26	2694899	2701687	6789	-	7	0.951	11111011000	2694899	2695688	790	2700867	2701687	821	1.15	0.0014557
ctg0006	ctg0006_27	2895017	2906073	11057	+	6	0.985	11111010000	2895017	2895752	736	2905338	2906073	736	1.51	0.00205163
ctg0006	ctg0006_28	2943412	2953539	10128	+	7	0.998	11111011000	2943412	2944072	661	2952879	2953539	661	0.15	0.000226929
ctg0006	ctg0006_29	2982971	2993046	10076	-	6	0.865	11111010000	2982971	2983532	562	2992469	2993046	578	11.4	0.0202847
ctg0006	ctg0006_30	3198859	3210056	11198	-	6	0.985	11111010000	3198859	3199594	736	3209321	3210056	736	1.51	0.00205163
ctg0006	ctg0006_31	3267978	3278066	10089	-	7	0.98	11111011000	3267978	3268636	659	3277408	3278066	659	2.01	0.00305008
ctg0006	ctg0006_32	3323162	3335517	12356	-	6	0.928	11111010000	3323162	3323948	787	3334744	3335517	774	6.12	0.00777637
ctg0006	ctg0006_33	3422817	3434369	11553	+	7	0.982	11111011000	3422817	3423553	737	3433633	3434369	737	1.79	0.00242876
ctg0006	ctg0006_34	3564715	3572285	7571	-	6	0.895	11111010000	3564715	3565746	1032	3571272	3572285	1014	9.83	0.00952519
ctg0006	ctg0006_35	3596849	3608807	11959	-	6	0.957	11111010000	3596849	3597610	762	3608039	3608807	769	3.93	0.00515748
ctg0006	ctg0006_36	3670760	3676705	5946	+	6	0.947	11111010000	3670760	3671082	323	3676383	3676705	323	5.5	0.0170279
ctg0006	ctg0006_5	424339	428923	4585	-	6	0.97	11111010000	424339	424539	201	428723	428923	201	3.06	0.0152239
ctg0006	ctg0006_6	493873	505660	11788	-	6	0.946	11111010000	493873	494634	762	504901	505660	760	5.37	0.00704724
ctg0006	ctg0006_7	577375	587821	10447	-	6	0.969	11111010000	577375	577923	549	587273	587821	549	3.19	0.00581057
ctg0006	ctg0006_8	798271	802860	4590	+	6	0.858	11111010000	798271	798439	169	802671	802860	190	5.57	0.0329586
ctg0006	ctg0006_9	921086	926673	5588	+	6	0.987	11111010000	921086	921474	389	926285	926673	389	1.3	0.0033419
ctg0007	ctg0007_1	54722	66149	11428	+	6	0.946	11111010000	54722	55458	737	65415	66149	735	5.41	0.00734057
ctg0007	ctg0007_10	1286616	1292261	5646	+	6	0.869	11111010000	1286616	1287579	964	1291275	1292261	987	12.28	0.0127386
ctg0007	ctg0007_11	1329614	1339851	10238	+	7	0.905	11111011000	1329614	1330288	675	1339184	1339851	668	9.42	0.0139556
ctg0007	ctg0007_12	1392074	1403488	11415	-	7	0.957	11111011000	1392074	1392822	749	1402720	1403488	769	1.9	0.00253672
ctg0007	ctg0007_13	1665064	1674561	9498	+	6	0.918	11111010000	1665064	1665562	499	1674063	1674561	499	8.89	0.0178156
ctg0007	ctg0007_14	1795894	1807808	11915	+	7	0.951	11111011000	1795894	1796614	721	1807075	1807808	734	3.27	0.00453537
ctg0007	ctg0007_15	2077377	2081968	4592	+	6	1	11111010000	2077377	2077568	192	2081777	2081968	192	0	0
ctg0007	ctg0007_16	2354825	2365708	10884	+	6	0.904	11111010000	2354825	2355585	761	2364967	2365708	742	8.09	0.0106307
ctg0007	ctg0007_17	2508002	2513131	5130	-	6	0.947	11111010000	2508002	2508190	189	2512943	2513131	189	5.54	0.0293122
ctg0007	ctg0007_18	2585529	2596566	11038	+	6	0.988	11111010000	2585529	2586285	757	2595810	2596566	757	1.33	0.00175694
ctg0007	ctg0007_19	2619795	2630398	10604	-	6	0.954	11111010000	2619795	2620487	693	2629706	2630398	693	4.83	0.0069697
ctg0007	ctg0007_2	340086	350611	10526	+	6	0.986	11111010000	340086	340741	656	349956	350611	656	1.39	0.0021189
ctg0007	ctg0007_20	2669773	2679770	9998	+	6	0.984	11111010000	2669773	2670262	490	2679281	2679770	490	1.66	0.00338776
ctg0007	ctg0007_21	2817101	2829046	11946	+	6	0.942	11111010000	2817101	2817584	484	2828564	2829046	483	5.89	0.0121694
ctg0007	ctg0007_22	2858534	2868651	10118	-	6	0.945	11111010000	2858534	2859118	585	2868066	2868651	586	5.56	0.00950427
ctg0007	ctg0007_23	3081342	3096328	14987	+	7	0.982	11111011000	3081342	3082318	977	3095349	3096328	980	1.56	0.00159673
ctg0007	ctg0007_24	3398102	3404958	6857	-	6	0.983	11111010000	3398102	3399219	1118	3403849	3404958	1110	0.54	0.000483005
ctg0007	ctg0007_25	3508422	3520335	11914	-	6	0.98	11111010000	3508422	3509107	686	3519650	3520335	686	2.08	0.00303207
ctg0007	ctg0007_26	3738668	3750135	11468	+	6	0.938	11110011000	3738668	3739414	747	3749395	3750135	741	6.37	0.00852744
ctg0007	ctg0007_3	566448	576605	10158	+	6	0.985	11111010000	566448	567093	646	575960	576605	646	1.57	0.00243034
ctg0007	ctg0007_4	593429	604973	11545	+	7	0.998	11111011000	593429	594274	846	604128	604973	846	0.24	0.000283688
ctg0007	ctg0007_5	798623	804603	5981	+	6	0.913	11111010000	798623	799614	992	803606	804603	998	8.39	0.00845766
ctg0007	ctg0007_6	871727	877839	6113	+	6	0.872	11111010000	871727	872024	298	877543	877839	297	13.71	0.0460067
ctg0007	ctg0007_7	881248	889430	8183	-	6	0.925	11111010000	881248	882629	1382	888068	889430	1363	6.69	0.00484081
ctg0007	ctg0007_8	912282	926216	13935	+	6	0.908	11111010000	912282	912894	613	925600	926216	617	10.14	0.0165416
ctg0007	ctg0007_9	1149344	1159568	10225	+	6	0.983	11111010000	1149344	1150006	663	1158907	1159568	662	1.53	0.00230769
ctg0008	ctg0008_1	64244	75512	11269	-	6	0.95	11111010000	64244	64985	742	74773	75512	740	4.95	0.00667116
ctg0008	ctg0008_10	1169307	1176056	6750	-	6	0.96	11110011000	1169307	1170102	796	1175260	1176056	797	4.03	0.00506281
ctg0008	ctg0008_11	1333175	1342978	9804	+	6	0.986	11111010000	1333175	1333681	507	1342472	1342978	507	1.4	0.00276134
ctg0008	ctg0008_12	1653960	1658919	4960	+	6	0.897	11111010000	1653960	1654613	654	1658261	1658919	659	10.5	0.016055
ctg0008	ctg0008_13	1705382	1716894	11513	+	6	0.988	11111010000	1705382	1706216	835	1716060	1716894	835	1.21	0.0014491
ctg0008	ctg0008_14	1766318	1777522	11205	-	6	0.938	11111010000	1766318	1767085	768	1776756	1777522	767	6.48	0.0084375
ctg0008	ctg0008_15	1857651	1868902	11252	-	6	0.993	11111010000	1857651	1858391	741	1868162	1868902	741	0.68	0.000917679
ctg0008	ctg0008_16	2057455	2069052	11598	+	6	0.975	11111010000	2057455	2058310	856	2068197	2069052	856	2.5	0.00292056
ctg0008	ctg0008_17	2164052	2174143	10092	+	7	0.992	11111011000	2164052	2164696	645	2173499	2174143	645	0.78	0.0012093
ctg0008	ctg0008_18	2279456	2287469	8014	+	6	0.915	11111010000	2279456	2279986	531	2286939	2287469	531	9.35	0.0176083
ctg0008	ctg0008_19	2714326	2716905	2580	-	6	0.871	11111010000	2714326	2715006	681	2716264	2716905	642	8.11	0.011909
ctg0008	ctg0008_2	194983	204838	9856	+	6	0.972	11111010000	194983	195628	646	204193	204838	646	3.02	0.00467492
ctg0008	ctg0008_20	2964905	2975905	11001	+	6	0.941	11111010000	2964905	2965663	759	2975149	2975905	757	6.11	0.00805007
ctg0008	ctg0008_21	3148661	3158933	10273	-	7	0.986	11111011000	3148661	3149167	507	3158426	3158933	508	1.6	0.00315582
ctg0008	ctg0008_22	3168781	3178803	10023	-	6	0.955	11111010000	3168781	3169362	582	3178222	3178803	582	4.64	0.00797251
ctg0008	ctg0008_23	3274988	3278108	3121	-	6	0.984	11111010000	3274988	3275179	192	3277918	3278108	191	1.05	0.00546875
ctg0008	ctg0008_24	3332530	3342700	10171	-	7	0.949	11111011000	3332530	3333059	530	3342194	3342700	507	0.79	0.00149057
ctg0008	ctg0008_3	272501	283647	11147	-	6	0.983	11111010000	272501	273249	749	282899	283647	749	1.9	0.00253672
ctg0008	ctg0008_4	346136	355994	9859	+	7	0.964	11111011000	346136	346656	521	355474	355994	521	3.76	0.00721689
ctg0008	ctg0008_5	498580	508094	9515	+	6	0.855	11111010000	498580	499558	979	507115	508094	980	15.51	0.0158427
ctg0008	ctg0008_6	562654	572268	9615	+	6	0.978	11110011000	562654	563109	456	571813	572268	456	2.23	0.00489035
ctg0008	ctg0008_7	601677	611823	10147	+	6	0.95	11111010000	601677	602196	520	611304	611823	520	5.24	0.0100769
ctg0008	ctg0008_8	785941	796245	10305	-	6	0.963	11111010000	785941	786610	670	795576	796245	670	3.84	0.00573134
ctg0008	ctg0008_9	849414	863942	14529	+	6	0.813	11111010000	849414	849712	299	863681	863942	262	9.39	0.0314047
ctg0009	ctg0009_1	27517	37660	10144	+	6	0.985	11111010000	27517	28176	660	37001	37660	660	1.53	0.00231818
ctg0009	ctg0009_10	1206109	1215816	9708	+	6	0.972	11111010000	1206109	1206574	466	1215351	1215816	466	3.09	0.0066309
ctg0009	ctg0009_11	1538710	1549777	11068	+	7	0.951	11111011000	1538710	1539444	735	1549068	1549777	710	1.57	0.00213605
ctg0009	ctg0009_12	1770794	1780101	9308	-	6	0.901	11111010000	1770794	1771601	808	1779293	1780101	809	10.68	0.0132178
ctg0009	ctg0009_13	1981609	1986821	5213	+	6	0.995	11111010000	1981609	1981790	182	1986640	1986821	182	0.55	0.00302198
ctg0009	ctg0009_14	2025319	2035131	9813	+	6	0.973	11111010000	2025319	2025839	521	2034611	2035131	521	2.76	0.00529751
ctg0009	ctg0009_15	2043618	2054526	10909	-	6	0.965	11111001000	2043618	2044368	751	2053784	2054526	743	2.48	0.00330226
ctg0009	ctg0009_16	2337645	2348054	10410	-	6	0.97	11111010000	2337645	2338334	690	2347366	2348054	689	3.13	0.00453623
ctg0009	ctg0009_17	2900189	2913063	12875	+	6	0.958	11111010000	2900189	2900709	521	2912543	2913063	521	4.4	0.0084453
ctg0009	ctg0009_18	3168527	3176918	8392	+	6	0.992	11111010000	3168527	3169969	1443	3175478	3176918	1441	0.7	0.0004851
ctg0009	ctg0009_19	3306692	3317374	10683	-	6	0.909	11111010000	3306692	3307414	723	3316650	3317374	725	9.89	0.0136791
ctg0009	ctg0009_2	468325	478470	10146	-	6	0.931	11111010000	468325	469341	1017	477440	478470	1031	5.21	0.00512291
ctg0009	ctg0009_20	3428466	3439467	11002	+	7	0.942	11111011000	3428466	3429240	775	3438692	3439467	776	5.95	0.00767742
ctg0009	ctg0009_21	3494992	3499969	4978	+	6	0.909	11111010000	3494992	3495309	318	3499652	3499969	318	2.56	0.00805031
ctg0009	ctg0009_3	615410	626378	10969	-	7	0.957	11111011000	615410	616146	737	625645	626378	734	4.09	0.00554952
ctg0009	ctg0009_4	734659	746376	11718	-	6	0.993	11111010000	734659	735416	758	745619	746376	758	0.8	0.00105541
ctg0009	ctg0009_5	790996	802353	11358	-	7	0.982	11111011000	790996	791827	832	801520	802353	834	1.58	0.00189904
ctg0009	ctg0009_8	983445	992033	8589	+	6	0.979	11111010000	983445	984146	702	991333	992033	701	2.03	0.00289174
ctg0009	ctg0009_9	1023564	1033574	10011	-	6	0.915	11111010000	1023564	1024151	588	1032991	1033574	584	7.97	0.0135544
ctg0010	ctg0010_1	9757	16492	6736	+	6	0.995	11111010000	9757	10557	801	15692	16492	801	0.5	0.00062422
ctg0010	ctg0010_10	1116553	1126306	9754	+	6	0.952	11111010000	1116553	1117073	521	1125786	1126306	521	5.2	0.00998081
ctg0010	ctg0010_11	1295753	1307015	11263	+	7	0.992	11111011000	1295753	1296496	744	1306272	1307015	744	0.81	0.00108871
ctg0010	ctg0010_12	1395959	1405980	10022	+	6	0.978	11111010000	1395959	1396510	552	1405429	1405980	552	2.21	0.00400362
ctg0010	ctg0010_13	1439315	1449497	10183	+	7	0.994	11111011000	1439315	1439975	661	1448837	1449497	661	0.61	0.000922844
ctg0010	ctg0010_14	1722791	1731187	8397	+	6	0.995	11111010000	1722791	1724232	1442	1729746	1731187	1442	0.49	0.000339806
ctg0010	ctg0010_15	2097029	2102926	5898	+	6	0.964	11111010000	2097029	2097869	841	2102086	2102926	841	3.66	0.00435196
ctg0010	ctg0010_16	2253315	2262947	9633	-	6	1	11111010000	2253315	2253821	507	2262441	2262947	507	0	0
ctg0010	ctg0010_17	2291590	2301729	10140	-	7	0.977	11111011000	2291590	2292251	662	2301068	2301729	662	2.31	0.00348943
ctg0010	ctg0010_18	2346649	2358391	11743	-	6	0.987	11111010000	2346649	2347404	756	2357636	2358391	756	1.34	0.00177249
ctg0010	ctg0010_19	2424118	2435496	11379	-	6	0.949	11111010000	2424118	2424877	760	2434737	2435496	760	5.35	0.00703947
ctg0010	ctg0010_2	21413	26197	4785	+	6	0.964	11110011000	21413	21662	250	25948	26197	250	4.11	0.01644
ctg0010	ctg0010_20	2455707	2466808	11102	+	7	0.997	11111011000	2455707	2456447	741	2466068	2466808	741	0.27	0.000364372
ctg0010	ctg0010_21	2469321	2475232	5912	-	6	0.91	11111010000	2469321	2470305	985	2474238	2475232	995	8.66	0.00879188
ctg0010	ctg0010_22	2711914	2716643	4730	-	6	0.941	11111010000	2711914	2712694	781	2715854	2716643	790	4.94	0.00632522
ctg0010	ctg0010_23	2716929	2726592	9664	+	6	0.968	11111010000	2716929	2717393	465	2726128	2726592	465	3.32	0.00713979
ctg0010	ctg0010_24	2826812	2831196	4385	+	6	0.993	11111010000	2826812	2827235	424	2830773	2831196	424	0.71	0.00167453
ctg0010	ctg0010_25	2983176	2992761	9586	+	6	0.981	11111010000	2983176	2983641	466	2992296	2992761	466	1.97	0.00422747
ctg0010	ctg0010_26	3097191	3107506	10316	-	7	0.957	11111011000	3097191	3097860	670	3106840	3107506	667	4.03	0.00601492
ctg0010	ctg0010_27	3352887	3364687	11801	-	6	0.973	11111010000	3352887	3353665	779	3363908	3364687	780	2.77	0.00355584
ctg0010	ctg0010_3	209603	219900	10298	-	6	0.987	11111010000	209603	210372	770	219131	219900	770	1.32	0.00171429
ctg0010	ctg0010_4	278677	288696	10020	+	6	0.961	11111010000	278677	279186	510	288188	288696	509	3.85	0.00754902
ctg0010	ctg0010_5	347447	358581	11135	+	6	0.947	11111010000	347447	348197	751	357830	358581	752	5.45	0.00725699
ctg0010	ctg0010_6	602828	614129	11302	-	6	0.919	11111010000	602828	603642	815	613293	614129	837	5.78	0.00709203
ctg0010	ctg0010_7	636878	644072	7195	-	6	0.914	11111010000	636878	637716	839	643235	644072	838	9.16	0.0109178
ctg0010	ctg0010_8	829764	837378	7615	-	6	0.892	11111010000	829764	830748	985	836382	837378	997	10.34	0.0104975
ctg0010	ctg0010_9	979317	987214	7898	-	6	0.98	11111010000	979317	980824	1508	985707	987214	1508	2.09	0.00138594
ctg0011	ctg0011_1	36535	41448	4914	+	6	0.978	11111010000	36535	36716	182	41267	41448	182	2.24	0.0123077
ctg0011	ctg0011_10	933729	945180	11452	-	6	0.988	11111010000	933729	934484	756	944425	945180	756	1.2	0.0015873
ctg0011	ctg0011_11	956068	961143	5076	-	6	0.946	11111010000	956068	956251	184	960960	961143	184	5.72	0.031087
ctg0011	ctg0011_12	1123266	1134099	10834	+	6	0.943	11111010000	1123266	1124021	756	1133342	1134099	758	5.68	0.00751323
ctg0011	ctg0011_13	1593900	1598290	4391	-	6	0.854	11111010000	1593900	1594091	192	1598078	1598290	213	6.03	0.0314062
ctg0011	ctg0011_14	1662978	1672970	9993	+	6	0.992	11111010000	1662978	1663480	503	1672468	1672970	503	0.8	0.00159046
ctg0011	ctg0011_15	2142054	2153334	11281	-	6	0.907	11111010000	2142054	2142817	764	2152557	2153334	778	8.01	0.0104843
ctg0011	ctg0011_16	2274964	2295680	20717	-	6	0.892	11111010000	2274964	2277158	2195	2293615	2295680	2066	5.2	0.00236902
ctg0011	ctg0011_17	2387476	2393998	6523	-	6	0.948	11111010000	2387476	2387838	363	2393636	2393998	363	5.45	0.0150138
ctg0011	ctg0011_18	2621746	2633103	11358	+	7	0.972	11111011000	2621746	2622484	739	2632367	2633103	737	2.64	0.00357239
ctg0011	ctg0011_19	2674339	2685668	11330	+	6	0.978	11111010000	2674339	2675080	742	2684928	2685668	741	2.06	0.00277628
ctg0011	ctg0011_2	218150	225311	7162	-	6	0.915	11111010000	218150	218994	845	224465	225311	847	8.89	0.0105207
ctg0011	ctg0011_20	3084666	3096102	11437	+	6	0.924	11111010000	3084666	3085490	825	3095284	3096102	819	7.44	0.00901818
ctg0011	ctg0011_21	3248953	3253219	4267	-	6	0.88	11111010000	3248953	3249127	175	3253028	3253219	192	3.51	0.0200571
ctg0011	ctg0011_22	3271164	3280846	9683	+	7	0.98	11111011000	3271164	3271673	510	3280337	3280846	510	2	0.00392157
ctg0011	ctg0011_3	249229	263612	14384	+	6	0.951	11111010000	249229	250001	773	262838	263612	775	3.76	0.00486417
ctg0011	ctg0011_4	324867	335540	10674	+	6	0.994	11111010000	324867	325550	684	334857	335540	684	0.59	0.000862573
ctg0011	ctg0011_5	393972	404590	10619	-	6	0.93	11111010000	393972	394735	764	403816	404590	775	5.79	0.00757853
ctg0011	ctg0011_8	489378	505954	16577	-	6	0.925	11111010000	489378	489570	193	505756	505954	199	2.67	0.0138342
ctg0011	ctg0011_9	640487	650344	9858	-	7	0.987	11111011000	640487	641010	524	649820	650344	525	1.16	0.00221374
ctg0012	ctg0012_1	106944	116773	9830	+	6	1	11111010000	106944	107445	502	116272	116773	502	0	0
ctg0012	ctg0012_10	1335970	1347090	11121	-	7	0.987	11111011000	1335970	1336713	744	1346348	1347090	743	1.22	0.00163978
ctg0012	ctg0012_11	1571773	1583006	11234	-	6	0.909	11111010000	1571773	1572532	760	1582272	1583006	735	6.73	0.00885526
ctg0012	ctg0012_12	1882702	1893836	11135	-	6	0.944	11111010000	1882702	1883374	673	1893164	1893836	673	5.96	0.00885587
ctg0012	ctg0012_13	2598689	2609814	11126	-	6	0.911	11111010000	2598689	2599466	778	2609051	2609814	764	7.57	0.00973008
ctg0012	ctg0012_14	2715837	2725650	9814	+	6	0.967	11111010000	2715837	2716354	518	2725133	2725650	518	3.37	0.00650579
ctg0012	ctg0012_15	2808684	2818960	10277	-	6	0.981	11111010000	2808684	2809204	521	2818440	2818960	521	2.14	0.00410749
ctg0012	ctg0012_16	2921639	2931752	10114	+	6	0.958	11111010000	2921639	2922158	520	2931233	2931752	520	4.37	0.00840385
ctg0012	ctg0012_17	3289681	3301292	11612	+	6	0.952	11111010000	3289681	3290351	671	3300611	3301292	682	3.52	0.0052459
ctg0012	ctg0012_18	3310272	3318717	8446	+	6	0.942	11111010000	3310272	3310787	516	3318181	3318717	537	1.78	0.00344961
ctg0012	ctg0012_2	249512	258975	9464	+	6	0.961	11111010000	249512	250641	1130	257848	258975	1128	3.85	0.00340708
ctg0012	ctg0012_3	299123	309012	9890	+	6	0.986	11111010000	299123	299623	501	308512	309012	501	1.42	0.00283433
ctg0012	ctg0012_4	561438	572400	10963	+	6	0.997	11111001000	561438	562182	745	571656	572400	745	0.27	0.000362416
ctg0012	ctg0012_5	673652	685066	11415	+	6	0.997	11111001000	673652	674394	743	684324	685066	743	0.27	0.000363392
ctg0012	ctg0012_6	775415	782279	6865	+	6	0.917	11111010000	775415	776259	845	781456	782279	824	6.78	0.00802367
ctg0012	ctg0012_7	899768	909764	9997	+	6	0.977	11111010000	899768	900294	527	909241	909764	524	1.74	0.00330171
ctg0012	ctg0012_8	971037	982221	11185	-	7	0.905	11111011000	971037	971675	639	981596	982221	626	8.77	0.0137246
ctg0012	ctg0012_9	1168485	1179773	11289	-	6	1	11111010000	1168485	1169131	647	1179127	1179773	647	0	0
ctg0013	ctg0013_1	695519	701923	6405	-	6	0.941	11111010000	695519	695703	185	701739	701923	185	6.2	0.0335135
ctg0013	ctg0013_10	2260699	2267055	6357	-	7	0.866	11111011000	2260699	2261072	374	2266653	2267055	403	7.38	0.0197326
ctg0013	ctg0013_11	2308646	2313738	5093	-	6	0.918	11111010000	2308646	2309377	732	2313009	2313738	730	7.94	0.010847
ctg0013	ctg0013_12	2339167	2353939	14773	+	6	0.897	11111010000	2339167	2341106	1940	2352027	2353939	1913	9.97	0.00513918
ctg0013	ctg0013_13	2406124	2417666	11543	-	6	0.973	11111010000	2406124	2406875	752	2416915	2417666	752	2.72	0.00361702
ctg0013	ctg0013_14	2621312	2633044	11733	+	6	0.995	11111010000	2621312	2622059	748	2632297	2633044	748	0.54	0.000721925
ctg0013	ctg0013_15	2669168	2673437	4270	+	6	0.909	11111010000	2669168	2670162	995	2672445	2673437	993	9.64	0.00968844
ctg0013	ctg0013_16	2804131	2815533	11403	+	7	0.989	11111011000	2804131	2804889	759	2814775	2815533	759	1.06	0.00139657
ctg0013	ctg0013_17	3008158	3019751	11594	+	7	0.991	11111011000	3008158	3008913	756	3018996	3019751	756	0.93	0.00123016
ctg0013	ctg0013_18	3046909	3056890	9982	+	7	1	11111011000	3046909	3047432	524	3056367	3056890	524	0	0
ctg0013	ctg0013_19	3214791	3224929	10139	-	6	0.992	11111010000	3214791	3215303	513	3224417	3224929	513	0.79	0.00153996
ctg0013	ctg0013_2	703105	708816	5712	+	6	0.933	11111010000	703105	703905	801	708011	708816	806	6.58	0.00821473
ctg0013	ctg0013_3	847194	858444	11251	+	6	0.98	11111010000	847194	847934	741	857705	858444	740	1.92	0.00259109
ctg0013	ctg0013_4	922596	927679	5084	-	6	0.995	11111010000	922596	922777	182	927498	927679	182	0.55	0.00302198
ctg0013	ctg0013_5	1180702	1190492	9791	-	7	0.994	11111011000	1180702	1181226	525	1189968	1190492	525	0.57	0.00108571
ctg0013	ctg0013_6	1217195	1228608	11414	+	7	1	11111011000	1217195	1217937	743	1227866	1228608	743	0	0
ctg0013	ctg0013_9	2136723	2148173	11451	+	6	0.893	11111010000	2136723	2137466	744	2147408	2148173	766	8.67	0.0116532
ctg0014	ctg0014_1	34173	38536	4364	+	6	0.989	11111010000	34173	34354	182	38355	38536	182	1.11	0.0060989
ctg0014	ctg0014_10	1506625	1518201	11577	+	6	0.948	11111010000	1506625	1507466	842	1517359	1518201	843	5.35	0.00635392
ctg0014	ctg0014_11	1821060	1831400	10341	+	6	0.936	11111010000	1821060	1821726	667	1830735	1831400	666	6.98	0.0104648
ctg0014	ctg0014_12	1963002	1973273	10272	-	6	0.969	11111010000	1963002	1963674	673	1972606	1973273	668	2.45	0.00364042
ctg0014	ctg0014_13	2059087	2064177	5091	+	6	0.897	11111010000	2059087	2059476	390	2063788	2064177	390	11.2	0.0287179
ctg0014	ctg0014_14	2699052	2708710	9659	-	7	0.992	11111011000	2699052	2699576	525	2708186	2708710	525	0.77	0.00146667
ctg0014	ctg0014_2	210792	222053	11262	-	6	0.995	11111010000	210792	211535	744	221309	222053	745	0.4	0.000537634
ctg0014	ctg0014_3	238076	248947	10872	-	6	0.983	11111010000	238076	238818	743	248205	248947	743	1.78	0.00239569
ctg0014	ctg0014_4	260971	266115	5145	+	6	0.958	11111010000	260971	261159	189	265927	266115	189	4.4	0.0232804
ctg0014	ctg0014_5	434381	439983	5603	-	6	0.971	11111010000	434381	434760	380	439604	439983	380	2.96	0.00778947
ctg0014	ctg0014_6	452922	461182	8261	+	6	0.962	11111010000	452922	454358	1437	459757	461182	1426	3.24	0.0022547
ctg0014	ctg0014_7	925146	935002	9857	+	6	0.938	11111010000	925146	925679	534	934483	935002	520	3.77	0.00705992
ctg0014	ctg0014_8	1261168	1271310	10143	+	7	1	11111011000	1261168	1261813	646	1270665	1271310	646	0	0
ctg0014	ctg0014_9	1314864	1324555	9692	+	6	0.913	11111010000	1314864	1315346	483	1324072	1324555	484	9.42	0.0195031
ctg0015	ctg0015_1	292888	303701	10814	-	6	0.912	11111010000	292888	293647	760	302956	303701	746	7.74	0.0101842
ctg0015	ctg0015_10	1710312	1714923	4612	-	6	0.908	11111010000	1710312	1710496	185	1714739	1714923	185	11.17	0.0603784
ctg0015	ctg0015_11	1832043	1843745	11703	-	6	0.959	11111010000	1832043	1832720	678	1843068	1843745	678	4.3	0.00634218
ctg0015	ctg0015_12	2200473	2209513	9041	-	6	0.972	11111010000	2200473	2201468	996	2208511	2209513	1003	2.15	0.00215863
ctg0015	ctg0015_13	2286943	2296945	10003	+	6	0.961	11111010000	2286943	2287525	583	2296362	2296945	584	4.07	0.00698113
ctg0015	ctg0015_14	2323195	2334650	11456	+	6	0.967	11111010000	2323195	2323952	758	2333893	2334650	758	3.4	0.00448549
ctg0015	ctg0015_15	2426231	2437485	11255	+	6	1	11111001000	2426231	2426973	743	2436743	2437485	743	0	0
ctg0015	ctg0015_16	2439086	2449939	10854	-	7	0.952	11111011000	2439086	2439838	753	2449186	2449939	754	5.01	0.00665339
ctg0015	ctg0015_17	2554276	2565390	11115	+	6	0.976	11111010000	2554276	2555010	735	2564657	2565390	734	2.37	0.00322449
ctg0015	ctg0015_18	2575640	2579674	4035	-	6	0.833	11111010000	2575640	2575810	171	2579483	2579674	192	4.22	0.0246784
ctg0015	ctg0015_19	2589938	2595092	5155	+	6	0.995	11111010000	2589938	2590119	182	2594911	2595092	182	0.55	0.00302198
ctg0015	ctg0015_2	381212	393525	12314	+	6	0.996	11111010000	381212	381962	751	392775	393525	751	0.4	0.000532623
ctg0015	ctg0015_20	2614566	2621266	6701	+	6	0.975	11111010000	2614566	2614931	366	2620901	2621266	366	2.52	0.00688525
ctg0015	ctg0015_21	2786399	2793833	7435	-	6	0.886	11111010000	2786399	2787379	981	2792831	2793833	1003	11.09	0.0113048
ctg0015	ctg0015_22	2801699	2812927	11229	-	6	0.939	11111010000	2801699	2802523	825	2812104	2812927	824	6.67	0.00808485
ctg0015	ctg0015_23	2897657	2907786	10130	-	6	0.96	11111010000	2897657	2898302	646	2907141	2907786	646	4.17	0.00645511
ctg0015	ctg0015_24	3024648	3036544	11897	+	7	0.905	11111011000	3024648	3025397	750	3035776	3036544	769	7.84	0.0104533
ctg0015	ctg0015_3	526413	536013	9601	+	7	0.977	11111011000	526413	526884	472	535542	536013	472	2.38	0.00504237
ctg0015	ctg0015_4	772111	785070	12960	+	6	0.898	11111010000	772111	772906	796	784287	785070	784	9.35	0.0117462
ctg0015	ctg0015_5	973031	983657	10627	+	6	0.996	11110011000	973031	973699	669	982989	983657	669	0.45	0.000672646
ctg0015	ctg0015_6	1038171	1047988	9818	-	6	0.982	11111010000	1038171	1038669	499	1047490	1047988	499	1.83	0.00366733
ctg0015	ctg0015_7	1328903	1339187	10285	+	7	0.997	11111011000	1328903	1329565	663	1338524	1339187	664	0.15	0.000226244
ctg0015	ctg0015_8	1429301	1431901	2601	-	6	0.948	11111010000	1429301	1429991	691	1431210	1431901	692	5.29	0.00765557
ctg0015	ctg0015_9	1641454	1652439	10986	+	6	0.974	11111010000	1641454	1642195	742	1651707	1652439	733	1.38	0.00185984
ctg0016	ctg0016_1	249497	254349	4853	+	6	0.94	11111010000	249497	250298	802	253549	254349	801	6.17	0.00769327
ctg0016	ctg0016_10	2143545	2155551	12007	-	6	0.891	11110011000	2143545	2144215	671	2154881	2155551	671	12.65	0.0188525
ctg0016	ctg0016_11	2178513	2183141	4629	-	6	0.886	11111010000	2178513	2178880	368	2182775	2183141	367	12.27	0.0333424
ctg0016	ctg0016_12	2348194	2356031	7838	-	6	0.966	11111010000	2348194	2348925	732	2355300	2356031	732	3.66	0.005
ctg0016	ctg0016_13	2433861	2445518	11658	-	6	0.976	11111010000	2433861	2434708	848	2444671	2445518	848	2.66	0.00313679
ctg0016	ctg0016_14	2472688	2483825	11138	-	6	0.947	11111010000	2472688	2473459	772	2483055	2483825	771	5.43	0.00703368
ctg0016	ctg0016_15	2706633	2716350	9718	-	7	0.994	11111011000	2706633	2707156	524	2715827	2716350	524	0.58	0.00110687
ctg0016	ctg0016_16	2723437	2734139	10703	-	6	0.955	11111010000	2723437	2724194	758	2733383	2734139	757	4.54	0.00598945
ctg0016	ctg0016_17	2887091	2898426	11336	-	6	0.982	11111010000	2887091	2887927	837	2897590	2898426	837	1.82	0.00217443
ctg0016	ctg0016_18	2984156	2987698	3543	-	6	0.877	11111010000	2984156	2984652	497	2987203	2987698	496	13.24	0.0266398
ctg0016	ctg0016_19	3064880	3070815	5936	-	6	0.923	11111010000	3064880	3065856	977	3069830	3070815	986	7.42	0.00759468
ctg0016	ctg0016_2	695949	706963	11015	+	7	0.984	11111011000	695949	696682	734	706230	706963	734	1.66	0.00226158
ctg0016	ctg0016_20	3098632	3108400	9769	-	6	0.996	11110011000	3098632	3099140	509	3107892	3108400	509	0.39	0.000766208
ctg0016	ctg0016_3	774173	781945	7773	+	7	0.918	11111011000	774173	774757	585	781379	781945	567	5.52	0.0094359
ctg0016	ctg0016_4	815293	826769	11477	-	6	0.972	11111010000	815293	816018	726	826048	826769	722	2.26	0.00311295
ctg0016	ctg0016_5	1094036	1103116	9081	+	6	0.984	11111010000	1094036	1094525	490	1102627	1103116	490	1.66	0.00338776
ctg0016	ctg0016_6	1329322	1339392	10071	+	6	0.998	11110011000	1329322	1329966	645	1338748	1339392	645	0.16	0.000248062
ctg0016	ctg0016_7	1460946	1470659	9714	+	6	0.971	11111010000	1460946	1461464	519	1470140	1470659	520	2.77	0.00533719
ctg0016	ctg0016_8	1569212	1579270	10059	+	6	0.919	11111010000	1569212	1569793	582	1578690	1579270	581	8.31	0.0142784
ctg0016	ctg0016_9	1678800	1683345	4546	-	6	0.944	11111010000	1678800	1678958	159	1683185	1683345	161	4.55	0.0286164
ctg0017	ctg0017_1	149069	159302	10234	-	6	0.998	11111010000	149069	149583	515	158788	159302	515	0.19	0.000368932
ctg0017	ctg0017_10	769633	774181	4549	+	6	0.908	11111010000	769633	769805	173	774010	774181	172	9.43	0.0545087
ctg0017	ctg0017_11	827086	838405	11320	-	6	0.949	11111010000	827086	827846	761	837636	838405	770	4.08	0.00536137
ctg0017	ctg0017_12	839353	850453	11101	-	6	0.983	11111010000	839353	840098	746	849708	850453	746	1.77	0.00237265
ctg0017	ctg0017_13	851095	859469	8375	-	6	0.971	11111010000	851095	852534	1440	858042	859469	1428	2.14	0.00148611
ctg0017	ctg0017_14	890546	900889	10344	+	7	0.96	11111011000	890546	891188	643	900247	900889	643	4.85	0.00754277
ctg0017	ctg0017_15	1119220	1129826	10607	+	6	0.98	11111010000	1119220	1119957	738	1129088	1129826	739	1.93	0.00261518
ctg0017	ctg0017_16	1154810	1166488	11679	+	6	0.888	11111010000	1154810	1155613	804	1165684	1166488	805	12.27	0.0152612
ctg0017	ctg0017_17	1384043	1395415	11373	+	6	0.995	11111010000	1384043	1384777	735	1394681	1395415	735	0.55	0.000748299
ctg0017	ctg0017_18	1479126	1489905	10780	-	6	0.898	11111010000	1479126	1479706	581	1489327	1489905	579	10.72	0.0184509
ctg0017	ctg0017_19	1809955	1820946	10992	+	6	0.986	11111010000	1809955	1810687	733	1820214	1820946	733	1.38	0.00188267
ctg0017	ctg0017_2	225673	230846	5174	+	6	0.882	11111010000	225673	225854	182	230644	230846	203	2.25	0.0123626
ctg0017	ctg0017_20	2140720	2152406	11687	+	6	0.934	11111010000	2140720	2141308	589	2151819	2152406	588	6.86	0.0116469
ctg0017	ctg0017_21	2399381	2409510	10130	-	6	0.97	11111010000	2399381	2400047	667	2408844	2409510	667	3.09	0.00463268
ctg0017	ctg0017_22	2411414	2421619	10206	+	6	0.99	11111010000	2411414	2411914	501	2421119	2421619	501	1.01	0.00201597
ctg0017	ctg0017_23	2429739	2441325	11587	-	6	0.945	11111010000	2429739	2430507	769	2440560	2441325	766	5.46	0.00710013
ctg0017	ctg0017_24	2531888	2544689	12802	+	6	0.965	11111010000	2531888	2532578	691	2543999	2544689	691	3.57	0.00516642
ctg0017	ctg0017_25	2567243	2578530	11288	+	7	0.972	11111011000	2567243	2567987	745	2577786	2578530	745	2.89	0.0038792
ctg0017	ctg0017_26	2896245	2906389	10145	+	6	0.983	11111010000	2896245	2896764	520	2905869	2906389	521	1.56	0.003
ctg0017	ctg0017_27	2920886	2931240	10355	-	7	0.923	11111011000	2920886	2921556	671	2930571	2931240	670	8.13	0.0121162
ctg0017	ctg0017_28	3011278	3022669	11392	-	6	0.958	11111010000	3011278	3012018	741	3021930	3022669	740	4.05	0.00546559
ctg0017	ctg0017_29	3046212	3057164	10953	+	7	0.986	11111011000	3046212	3046948	737	3056428	3057164	737	1.37	0.00185889
ctg0017	ctg0017_3	308711	318844	10134	-	6	0.998	11111010000	308711	309192	482	318363	318844	482	0.21	0.000435685
ctg0017	ctg0017_4	355010	365990	10981	+	6	0.924	11111010000	355010	355771	762	365229	365990	762	8.15	0.0106955
ctg0017	ctg0017_5	388058	392998	4941	-	6	0.991	11111010000	388058	388794	737	392262	392998	737	0.96	0.00130258
ctg0017	ctg0017_6	584328	595135	10808	-	6	0.967	11111010000	584328	585051	724	594413	595135	723	3.27	0.00451658
ctg0017	ctg0017_7	632366	643652	11287	-	7	0.962	11111011000	632366	633103	738	642915	643652	738	3.78	0.00512195
ctg0017	ctg0017_8	706353	714093	7741	+	6	0.918	11111010000	706353	707390	1038	713073	714093	1021	7.06	0.00680154
ctg0017	ctg0017_9	753938	759692	5755	-	6	0.992	11111010000	753938	754312	375	759318	759692	375	0.8	0.00213333
ctg0018	ctg0018_1	183977	189143	5167	-	6	0.887	11111010000	183977	184179	203	188962	189143	182	1.11	0.00546798
ctg0018	ctg0018_16	907148	909700	2553	+	6	0.813	11111010000	907148	907338	191	909483	909700	218	18.48	0.0967539
ctg0018	ctg0018_17	1138740	1143049	4310	-	6	0.901	11111010000	1138740	1139720	981	1142080	1143049	970	9.45	0.00963303
ctg0018	ctg0018_18	1171608	1182336	10729	-	6	0.993	11111010000	1171608	1172323	716	1181620	1182336	717	0.56	0.000782123
ctg0018	ctg0018_19	1330606	1341989	11384	-	7	0.993	11111011000	1330606	1331356	751	1341239	1341989	751	0.67	0.000892144
ctg0018	ctg0018_2	304170	314361	10192	+	6	0.998	11111010000	304170	304813	644	313718	314361	644	0.16	0.000248447
ctg0018	ctg0018_20	1407221	1412462	5242	-	6	0.967	11111010000	1407221	1407404	184	1412279	1412462	184	3.36	0.0182609
ctg0018	ctg0018_21	1475401	1485914	10514	+	6	1	11111010000	1475401	1476068	668	1485247	1485914	668	0	0
ctg0018	ctg0018_22	1766205	1774703	8499	+	6	0.842	11111010000	1766205	1766333	129	1774571	1774703	133	16.11	0.124884
ctg0018	ctg0018_23	1801646	1812997	11352	+	6	0.971	11111010000	1801646	1802329	684	1812315	1812997	683	3.01	0.00440059
ctg0018	ctg0018_24	1900806	1910929	10124	+	6	0.992	11111010000	1900806	1901318	513	1910420	1910929	510	0.2	0.000389864
ctg0018	ctg0018_25	2339214	2348032	8819	+	6	0.966	11111010000	2339214	2340636	1423	2346614	2348032	1419	3.18	0.00223471
ctg0018	ctg0018_26	2560882	2565551	4670	-	6	1	11111010000	2560882	2561052	171	2565381	2565551	171	0	0
ctg0018	ctg0018_27	2661729	2673009	11281	-	6	0.992	11110011000	2661729	2662495	767	2672244	2673009	766	0.66	0.000860495
ctg0018	ctg0018_3	522692	527470	4779	+	6	0.87	11111010000	522692	523485	794	526673	527470	798	13.72	0.0172796
ctg0018	ctg0018_7	560876	567509	6634	-	6	0.936	11111010000	560876	561155	280	567233	567509	277	6.04	0.0215714
ctg0018	ctg0018_8	638923	643493	4571	+	6	0.875	11111010000	638923	639114	192	643302	643493	192	3.79	0.0197396
ctg0019	ctg0019_10	860245	871473	11229	+	6	0.977	11111010000	860245	860995	751	870723	871473	751	2.31	0.0030759
ctg0019	ctg0019_11	988842	1000538	11697	+	6	0.921	11111010000	988842	989665	824	999700	1000538	839	6.65	0.00807039
ctg0019	ctg0019_12	1110031	1120952	10922	+	6	0.966	11111010000	1110031	1110834	804	1120149	1120952	804	3.46	0.00430348
ctg0019	ctg0019_13	1191354	1199786	8433	-	6	0.982	11111010000	1191354	1192787	1434	1198354	1199786	1433	1.77	0.00123431
ctg0019	ctg0019_14	1241091	1245664	4574	-	6	0.995	11111010000	1241091	1241282	192	1245473	1245664	192	0.52	0.00270833
ctg0019	ctg0019_15	1503232	1508819	5588	+	6	0.982	11111010000	1503232	1503619	388	1508431	1508819	389	1.56	0.00402062
ctg0019	ctg0019_16	2012378	2024249	11872	+	6	1	11111001000	2012378	2013123	746	2023504	2024249	746	0	0
ctg0019	ctg0019_17	2465523	2478316	12794	-	7	0.962	11111011000	2465523	2466266	744	2477573	2478316	744	3.88	0.00521505
ctg0019	ctg0019_18	2635502	2647097	11596	+	6	0.953	11111010000	2635502	2636344	843	2646256	2647097	842	5.21	0.00618031
ctg0019	ctg0019_19	2817492	2827067	9576	-	6	0.971	11111010000	2817492	2817972	481	2826587	2827067	481	2.98	0.00619543
ctg0019	ctg0019_20	2899471	2909836	10366	-	7	0.967	11111011000	2899471	2899991	521	2909316	2909836	521	3.36	0.00644914
ctg0019	ctg0019_21	2994340	2999721	5382	+	6	0.937	11111010000	2994340	2994752	413	2999321	2999721	401	4.12	0.00997579
ctg0019	ctg0019_3	156306	167348	11043	+	6	0.982	11111010000	156306	157045	740	166609	167348	740	1.92	0.00259459
ctg0019	ctg0019_4	245296	254766	9471	-	6	0.911	11111010000	245296	245958	663	254104	254766	663	10	0.015083
ctg0019	ctg0019_5	490670	501794	11125	-	6	0.902	11111010000	490670	491442	773	501036	501794	759	9.1	0.0117723
ctg0019	ctg0019_6	730762	741945	11184	+	6	0.98	11111010000	730762	731504	743	741203	741945	743	2.05	0.00275909
ctg0019	ctg0019_7	772261	776843	4583	-	6	0.906	11111010000	772261	772435	175	776652	776843	192	0.57	0.00325714
ctg0019	ctg0019_8	784355	794523	10169	+	6	0.976	11111010000	784355	784860	506	794018	794523	506	2.43	0.00480237
ctg0019	ctg0019_9	808766	820032	11267	+	6	0.987	11111010000	808766	809513	748	819285	820032	748	1.35	0.00180481
ctg0020	ctg0020_1	20480	31691	11212	+	6	0.98	11111010000	20480	21218	739	30947	31691	745	1.23	0.00166441
ctg0020	ctg0020_12	523999	535546	11548	+	6	0.969	11111010000	523999	524732	734	534803	535546	744	1.8	0.00245232
ctg0020	ctg0020_13	611072	622362	11291	+	7	0.99	11111011000	611072	611913	842	621521	622362	842	0.96	0.00114014
ctg0020	ctg0020_14	679596	685258	5663	-	6	0.978	11111010000	679596	680006	411	684849	685258	410	1.74	0.00423358
ctg0020	ctg0020_15	698718	709377	10660	-	6	0.859	11111010000	698718	699749	1032	708397	709377	981	10.13	0.00981589
ctg0020	ctg0020_16	838629	849782	11154	-	6	0.942	11111010000	838629	839385	757	849025	849782	758	5.95	0.00785997
ctg0020	ctg0020_17	884939	896320	11382	-	7	0.996	11111011000	884939	885682	744	895577	896320	744	0.4	0.000537634
ctg0020	ctg0020_18	1002702	1004786	2085	+	6	0.964	11111010000	1002702	1002897	196	1004591	1004786	196	3.71	0.0189286
ctg0020	ctg0020_19	1046900	1054839	7940	-	6	0.907	11111010000	1046900	1047735	836	1054002	1054839	838	10.34	0.0123684
ctg0020	ctg0020_2	157390	168526	11137	-	6	0.968	11111010000	157390	158144	755	167783	168526	744	1.77	0.00234437
ctg0020	ctg0020_20	1218894	1224182	5289	-	6	0.899	11111010000	1218894	1219732	839	1223342	1224182	841	10.71	0.0127652
ctg0020	ctg0020_21	1267924	1272147	4224	+	6	0.886	11111010000	1267924	1268898	975	1271173	1272147	975	9.29	0.0095282
ctg0020	ctg0020_22	1374181	1385280	11100	+	6	0.991	11111010000	1374181	1374922	742	1384539	1385280	742	0.95	0.00128032
ctg0020	ctg0020_23	1649930	1661119	11190	-	6	0.898	11111010000	1649930	1650722	793	1660340	1661119	780	10.02	0.0126356
ctg0020	ctg0020_24	1737866	1749929	12064	+	6	0.856	11111010000	1737866	1738174	309	1749590	1749929	340	6.77	0.0219094
ctg0020	ctg0020_25	1787892	1799406	11515	-	6	0.905	11111010000	1787892	1788700	809	1798595	1799406	812	9.97	0.0123239
ctg0020	ctg0020_26	1919803	1921687	1885	+	6	0.941	11111010000	1919803	1920206	404	1921291	1921687	397	4.72	0.0116832
ctg0020	ctg0020_27	1935060	1946140	11081	+	7	0.954	11111011000	1935060	1935817	758	1945382	1946140	759	4.67	0.00616095
ctg0020	ctg0020_28	2545031	2555102	10072	+	6	0.998	11111010000	2545031	2545543	513	2554590	2555102	513	0.2	0.000389864
ctg0020	ctg0020_29	2557973	2568325	10353	-	6	0.981	11111010000	2557973	2558496	524	2567801	2568325	525	1.94	0.00370229
ctg0020	ctg0020_3	191495	201736	10242	-	6	0.923	11111010000	191495	192273	779	200949	201736	788	5.97	0.00766367
ctg0020	ctg0020_30	2613388	2624349	10962	-	6	0.974	11111010000	2613388	2614124	737	2623614	2624349	736	2.5	0.00339213
ctg0020	ctg0020_31	2645338	2656691	11354	-	7	0.98	11111011000	2645338	2646187	850	2655841	2656691	851	1.91	0.00224706
ctg0020	ctg0020_32	2998565	3010042	11478	+	6	0.92	11111010000	2998565	2999369	805	3009239	3010042	804	8.56	0.0106335
ctg0021	ctg0021_1	58719	61689	2971	-	6	0.998	11111010000	58719	59322	604	61086	61689	604	0.17	0.000281457
ctg0021	ctg0021_10	1641379	1650704	9326	+	6	0.981	11111010000	1641379	1642125	747	1649954	1650704	751	1.35	0.00180723
ctg0021	ctg0021_11	1731700	1733803	2104	-	6	0.996	11111010000	1731700	1731969	270	1733534	1733803	270	0.37	0.00137037
ctg0021	ctg0021_12	1859151	1870751	11601	-	6	0.889	11111010000	1859151	1859592	442	1870310	1870751	442	12.24	0.0276923
ctg0021	ctg0021_13	1890050	1897563	7514	+	6	0.903	11111010000	1890050	1891058	1009	1896567	1897563	997	9.9	0.0098117
ctg0021	ctg0021_14	2028504	2039876	11373	+	7	0.992	11111011000	2028504	2029246	743	2039134	2039876	743	0.81	0.00109018
ctg0021	ctg0021_15	2171278	2178416	7139	-	6	0.929	11111010000	2171278	2172070	793	2177625	2178416	792	6.55	0.00825977
ctg0021	ctg0021_16	2183443	2194913	11471	-	6	0.888	11111010000	2183443	2184235	793	2194112	2194913	802	11.5	0.0145019
ctg0021	ctg0021_17	2201554	2206776	5223	-	6	0.867	11111010000	2201554	2201756	203	2206595	2206776	182	3.38	0.0166502
ctg0021	ctg0021_18	2342059	2353865	11807	-	6	0.986	11111010000	2342059	2342907	849	2353017	2353865	849	1.43	0.00168433
ctg0021	ctg0021_19	2582832	2591163	8332	-	6	0.952	11111010000	2582832	2584289	1458	2589734	2591163	1430	3.08	0.00211248
ctg0021	ctg0021_2	492898	503341	10444	+	6	0.954	11111010000	492898	493606	709	502632	503341	710	4.87	0.00686883
ctg0021	ctg0021_20	2864248	2881946	17699	+	6	0.829	11111010000	2864248	2864567	320	2881660	2881946	287	7.4	0.023125
ctg0021	ctg0021_3	664328	674408	10081	+	6	0.98	11111010000	664328	664880	553	673856	674408	553	2.02	0.0036528
ctg0021	ctg0021_4	803940	808803	4864	+	6	0.904	11111010000	803940	804918	979	807836	808803	968	9.26	0.00945863
ctg0021	ctg0021_5	1145582	1156438	10857	+	6	0.983	11111010000	1145582	1146324	743	1155696	1156438	743	1.77	0.00238223
ctg0021	ctg0021_6	1349381	1359148	9768	+	6	0.919	11111010000	1349381	1349925	545	1358639	1359148	510	1.99	0.00365138
ctg0021	ctg0021_7	1375541	1386129	10589	+	6	0.916	11111010000	1375541	1376340	800	1385329	1386129	801	8.92	0.01115
ctg0021	ctg0021_8	1494457	1500190	5734	+	6	0.977	11111010000	1494457	1494940	484	1499709	1500190	482	2.1	0.00433884
ctg0021	ctg0021_9	1584415	1595365	10951	+	6	1	11111001000	1584415	1585158	744	1594622	1595365	744	0	0
ctg0022	ctg0022_1	94740	106348	11609	+	6	0.96	11111010000	94740	95417	678	105671	106348	678	4.11	0.00606195
ctg0022	ctg0022_10	953498	964866	11369	+	6	0.981	11111010000	953498	954242	745	964123	964866	744	1.78	0.00238926
ctg0022	ctg0022_11	1081581	1091907	10327	-	7	0.96	11111011000	1081581	1082249	669	1091238	1091907	670	4.18	0.00624813
ctg0022	ctg0022_12	1107233	1115494	8262	+	6	0.997	11111010000	1107233	1108673	1441	1114054	1115494	1441	0.35	0.000242887
ctg0022	ctg0022_13	1469381	1475353	5973	+	6	0.905	11111010000	1469381	1470368	988	1474346	1475353	1008	7.93	0.00802632
ctg0022	ctg0022_14	1494808	1503592	8785	+	6	0.972	11111010000	1494808	1496186	1379	1502213	1503592	1380	2.82	0.00204496
ctg0022	ctg0022_15	1531978	1540206	8229	+	6	0.965	11111010000	1531978	1533409	1432	1538775	1540206	1432	3.52	0.0024581
ctg0022	ctg0022_16	1595170	1605500	10331	-	7	0.925	11111011000	1595170	1595824	655	1604846	1605500	655	7.98	0.0121832
ctg0022	ctg0022_17	1730012	1745264	15253	-	6	0.896	11111010000	1730012	1731009	998	1744267	1745264	998	11.57	0.0115932
ctg0022	ctg0022_18	1788308	1795737	7430	+	6	0.932	11111010000	1788308	1789569	1262	1794478	1795737	1260	7.21	0.00571315
ctg0022	ctg0022_19	1851390	1859618	8229	+	6	0.989	11111010000	1851390	1852816	1427	1858180	1859618	1439	0.28	0.000196216
ctg0022	ctg0022_2	281182	291342	10161	+	7	0.945	11111011000	281182	281779	598	290745	291342	598	5.79	0.00968227
ctg0022	ctg0022_20	2333583	2337973	4391	-	6	0.953	11111010000	2333583	2333751	169	2337805	2337973	169	4.94	0.0292308
ctg0022	ctg0022_21	2371609	2379268	7660	-	6	0.972	11111010000	2371609	2373811	2203	2377071	2379268	2198	2.6	0.00118021
ctg0022	ctg0022_22	2637461	2647695	10235	+	6	0.997	11111010000	2637461	2638122	662	2647035	2647695	661	0.15	0.000226586
ctg0022	ctg0022_23	2813461	2818807	5347	+	6	0.941	11111010000	2813461	2813800	340	2818468	2818807	340	5.86	0.0172353
ctg0022	ctg0022_24	2977116	2987379	10264	+	6	0.907	11110011000	2977116	2977792	677	2986701	2987379	679	9.2	0.0135894
ctg0022	ctg0022_3	376018	382798	6781	+	6	0.993	11111010000	376018	376819	802	381997	382798	802	0.75	0.000935162
ctg0022	ctg0022_4	473140	483298	10159	+	6	0.89	11111010000	473140	473339	200	483099	483298	200	12.04	0.0602
ctg0022	ctg0022_5	614801	624708	9908	+	7	0.975	11111011000	614801	615448	648	624061	624708	648	2.53	0.00390432
ctg0022	ctg0022_6	694609	702262	7654	+	6	0.888	11111010000	694609	695583	975	701240	702262	1023	7.66	0.00785641
ctg0022	ctg0022_7	779653	791226	11574	+	6	0.991	11111010000	779653	780432	780	790447	791226	780	0.9	0.00115385
ctg0022	ctg0022_8	828046	840848	12803	-	6	0.913	11111010000	828046	828729	684	840163	840848	686	9.28	0.0135673
ctg0022	ctg0022_9	845595	856860	11266	-	7	0.978	11111011000	845595	846449	855	856005	856860	856	2.15	0.00251462
ctg0023	ctg0023_1	120201	130408	10208	+	6	0.984	11111010000	120201	120822	622	129787	130408	622	1.63	0.00262058
ctg0023	ctg0023_13	1313326	1321159	7834	-	6	0.93	11111010000	1313326	1314372	1047	1320125	1321159	1035	6.42	0.0061318
ctg0023	ctg0023_14	1485588	1497004	11417	-	6	0.919	11111010000	1485588	1486081	494	1496512	1497004	493	8.75	0.0177126
ctg0023	ctg0023_15	1639935	1650140	10206	+	6	0.994	11111010000	1639935	1640595	661	1649480	1650140	661	0.61	0.000922844
ctg0023	ctg0023_16	1774076	1784159	10084	+	6	0.994	11111010000	1774076	1774720	645	1783514	1784159	646	0.47	0.000728682
ctg0023	ctg0023_17	1791717	1802040	10324	+	6	0.976	11111010000	1791717	1792337	621	1801420	1802040	621	2.46	0.00396135
ctg0023	ctg0023_18	1975743	1987291	11549	-	6	0.996	11111001000	1975743	1976487	745	1986549	1987291	743	0.13	0.000174497
ctg0023	ctg0023_19	2201821	2215985	14165	+	6	0.941	11111010000	2201821	2203943	2123	2213875	2215985	2111	7.36	0.00346679
ctg0023	ctg0023_2	538650	548507	9858	+	6	0.969	11111010000	538650	539165	516	547993	548507	515	2.98	0.00577519
ctg0023	ctg0023_22	2441704	2456583	14880	+	6	0.996	11111010000	2441704	2442671	968	2455616	2456583	968	0.41	0.000423554
ctg0023	ctg0023_23	2495188	2505665	10478	-	6	0.896	11111010000	2495188	2495857	670	2504995	2505665	671	11.4	0.0170149
ctg0023	ctg0023_3	669870	677912	8043	-	6	0.936	11111010000	669870	671227	1358	676552	677912	1361	6.75	0.00497054
ctg0023	ctg0023_4	1062715	1072631	9917	-	7	0.972	11111011000	1062715	1063258	544	1072088	1072631	544	2.82	0.00518382
ctg0023	ctg0023_5	1108721	1118341	9621	-	6	0.938	11111010000	1108721	1109524	804	1117541	1118341	801	6.33	0.00787313
ctg0023	ctg0023_6	1126098	1130549	4452	-	6	0.995	11111010000	1126098	1126279	182	1130368	1130549	182	0.55	0.00302198
ctg0024	ctg0024_1	50688	61787	11100	-	6	0.903	11111010000	50688	51319	632	61115	61787	673	3.92	0.00620253
ctg0024	ctg0024_10	1148523	1158516	9994	-	7	0.938	11111011000	1148523	1149055	533	1157984	1158516	533	6.75	0.0126642
ctg0024	ctg0024_11	1224749	1230292	5544	+	6	0.95	11111010000	1224749	1225090	342	1229951	1230292	342	5.21	0.0152339
ctg0024	ctg0024_12	1289670	1294144	4475	+	6	0.929	11111010000	1289670	1289838	169	1293976	1294144	169	7.54	0.0446154
ctg0024	ctg0024_13	1361701	1373127	11427	+	6	0.988	11111001000	1361701	1362459	759	1372366	1373127	762	0.8	0.00105402
ctg0024	ctg0024_14	1396750	1407884	11135	+	7	0.985	11111011000	1396750	1397490	741	1407143	1407884	742	1.37	0.00184885
ctg0024	ctg0024_15	1544844	1554575	9732	-	6	0.977	11111010000	1544844	1545505	662	1553914	1554575	662	2.63	0.00397281
ctg0024	ctg0024_16	1770181	1773485	3305	+	6	0.911	11111010000	1770181	1770464	284	1773182	1773485	304	2.52	0.00887324
ctg0024	ctg0024_17	1947837	1955449	7613	+	6	0.919	11111010000	1947837	1948860	1024	1954414	1955449	1036	7.59	0.00741211
ctg0024	ctg0024_18	2044612	2056149	11538	-	6	0.942	11111010000	2044612	2045194	583	2055566	2056149	584	5.98	0.0102573
ctg0024	ctg0024_19	2096955	2101137	4183	-	6	0.946	11111010000	2096955	2097308	354	2100785	2101137	353	5.31	0.015
ctg0024	ctg0024_2	85307	95143	9837	-	7	0.996	11111011000	85307	85808	502	94642	95143	502	0.4	0.000796813
ctg0024	ctg0024_20	2189807	2198057	8251	-	6	0.996	11111010000	2189807	2191247	1441	2196617	2198057	1441	0.42	0.000291464
ctg0024	ctg0024_5	280828	286006	5179	+	6	0.984	11111010000	280828	281009	182	285825	286006	182	1.68	0.00923077
ctg0024	ctg0024_6	394049	404649	10601	-	7	0.991	11111011000	394049	394718	670	403980	404649	670	0.9	0.00134328
ctg0024	ctg0024_7	656208	661179	4972	-	6	0.845	11111010000	656208	657605	1398	659741	661179	1439	15.82	0.0113162
ctg0024	ctg0024_8	970979	981101	10123	+	6	0.967	11111010000	970979	971530	552	980550	981101	552	3.34	0.00605072
ctg0024	ctg0024_9	1032330	1037427	5098	+	6	0.936	11111010000	1032330	1032674	345	1037083	1037427	345	6.67	0.0193333
ctg0025	ctg0025_1	49533	53779	4247	+	6	0.997	11111010000	49533	49901	369	53411	53779	369	0.27	0.000731707
ctg0025	ctg0025_10	878687	888524	9838	+	6	0.968	11111010000	878687	879151	465	888061	888524	464	3.11	0.00668817
ctg0025	ctg0025_11	1025591	1036480	10890	+	6	0.907	11111010000	1025591	1026322	732	1035799	1036480	682	2.7	0.00368852
ctg0025	ctg0025_12	1323400	1334671	11272	+	7	0.984	11111011000	1323400	1324149	750	1333922	1334671	750	1.62	0.00216
ctg0025	ctg0025_13	1350627	1361687	11061	-	6	0.996	11111010000	1350627	1351373	747	1360941	1361687	747	0.4	0.000535475
ctg0025	ctg0025_14	1406800	1418854	12055	+	6	0.958	11111010000	1406800	1407555	756	1418102	1418854	753	3.85	0.00509259
ctg0025	ctg0025_15	1519976	1531036	11061	-	6	0.984	11111010000	1519976	1520732	757	1530281	1531036	756	1.47	0.00194188
ctg0025	ctg0025_16	1698001	1708905	10905	-	6	0.978	11111010000	1698001	1698739	739	1708170	1708905	736	1.8	0.00243572
ctg0025	ctg0025_17	1775496	1787016	11521	+	6	0.947	11111010000	1775496	1776281	786	1786231	1787016	786	5.6	0.00712468
ctg0025	ctg0025_18	1839294	1849874	10581	+	6	0.971	11111010000	1839294	1839983	690	1849185	1849874	690	2.97	0.00430435
ctg0025	ctg0025_19	1923670	1929282	5613	+	6	0.852	11111010000	1923670	1923804	135	1929153	1929282	130	14.38	0.106519
ctg0025	ctg0025_2	85122	95567	10446	+	6	0.985	11111010000	85122	85641	520	95048	95567	520	1.56	0.003
ctg0025	ctg0025_20	2128174	2138549	10376	-	6	0.945	11110011000	2128174	2128752	579	2137973	2138549	577	5.46	0.00943005
ctg0025	ctg0025_21	2144653	2155018	10366	-	6	0.973	11111010000	2144653	2145173	521	2154498	2155018	521	2.76	0.00529751
ctg0025	ctg0025_22	2156532	2164345	7814	-	6	0.973	11111010000	2156532	2158027	1496	2162852	2164345	1494	2.6	0.00173797
ctg0025	ctg0025_23	2570573	2580319	9747	-	7	0.994	11111011000	2570573	2571099	527	2579795	2580319	525	0.19	0.000360531
ctg0025	ctg0025_24	2666722	2677896	11175	-	6	0.977	11111010000	2666722	2667470	749	2677149	2677896	748	2.18	0.00291055
ctg0025	ctg0025_3	164449	179187	14739	+	7	0.957	11111011000	164449	165419	971	178208	179187	980	2.85	0.00293512
ctg0025	ctg0025_4	193296	205404	12109	-	7	0.986	11111011000	193296	194053	758	204646	205404	759	1.33	0.00175462
ctg0025	ctg0025_5	356884	362601	5718	+	6	0.919	11111010000	356884	357889	1006	361588	362601	1014	7.52	0.00747515
ctg0025	ctg0025_6	458764	465394	6631	+	6	0.953	11111010000	458764	459118	355	465036	465394	359	3.78	0.0106479
ctg0025	ctg0025_7	564486	573773	9288	+	7	0.924	11111011000	564486	565154	669	573105	573773	669	8.22	0.012287
ctg0025	ctg0025_8	642960	653199	10240	+	6	0.96	11111010000	642960	643629	670	652529	653199	671	4.04	0.00602985
ctg0025	ctg0025_9	766478	777641	11164	+	6	0.996	11111010000	766478	767229	752	776890	777641	752	0.4	0.000531915
ctg0026	ctg0026_1	129217	143392	14176	-	6	0.881	11111010000	129217	129487	271	143116	143392	277	11.24	0.041476
ctg0026	ctg0026_10	1307868	1319219	11352	+	6	0.983	11111010000	1307868	1308696	829	1318390	1319219	830	1.59	0.00191797
ctg0026	ctg0026_11	1614773	1625535	10763	+	6	0.977	11111010000	1614773	1615459	687	1624833	1625535	703	0	0
ctg0026	ctg0026_12	1734038	1745385	11348	+	6	0.955	11111010000	1734038	1734796	759	1744613	1745385	773	2.83	0.00372859
ctg0026	ctg0026_13	1906031	1915557	9527	-	6	0.907	11111010000	1906031	1907131	1101	1914456	1915557	1102	10.08	0.00915531
ctg0026	ctg0026_14	1931524	1939786	8263	-	6	0.995	11111010000	1931524	1932264	741	1939046	1939786	741	0.54	0.000728745
ctg0026	ctg0026_2	308034	318087	10054	+	6	0.965	11111010000	308034	308583	550	317538	318087	550	3.55	0.00645454
ctg0026	ctg0026_3	437809	453171	15363	-	6	0.99	11111010000	437809	438791	983	452189	453171	983	1.03	0.00104781
ctg0026	ctg0026_4	494208	504164	9957	+	6	0.969	11111010000	494208	494753	546	503619	504164	546	3.21	0.00587912
ctg0026	ctg0026_5	517258	528525	11268	-	6	0.995	11111010000	517258	518000	743	527782	528525	744	0.41	0.000551817
ctg0026	ctg0026_6	705799	715970	10172	-	7	0.992	11111011000	705799	706459	661	715310	715970	661	0.76	0.00114977
ctg0026	ctg0026_7	852541	862928	10388	-	6	0.905	11111010000	852541	853585	1045	861865	862928	1064	8.79	0.00841148
ctg0026	ctg0026_8	1089679	1101718	12040	-	7	0.998	11111011000	1089679	1090530	852	1100866	1101718	853	0.12	0.000140845
ctg0026	ctg0026_9	1190513	1202819	12307	+	6	0.956	11111010000	1190513	1191315	803	1201997	1202819	823	2.15	0.00267746
ctg0027	ctg0027_1	106477	117581	11105	+	6	0.899	11111010000	106477	107196	720	116836	117581	746	7.06	0.00980556
ctg0027	ctg0027_10	1050391	1060887	10497	-	6	0.967	11111010000	1050391	1051028	638	1060250	1060887	638	3.39	0.00531348
ctg0027	ctg0027_11	1095365	1105937	10573	-	6	0.963	11111010000	1095365	1096099	735	1105203	1105937	735	3.8	0.00517007
ctg0027	ctg0027_12	1296936	1312342	15407	+	6	0.9	11111010000	1296936	1297731	796	1311535	1312342	808	9.95	0.0125
ctg0027	ctg0027_13	1446424	1456913	10490	+	6	0.977	11110011000	1446424	1446941	518	1456396	1456913	518	2.36	0.00455599
ctg0027	ctg0027_14	1548968	1559309	10342	-	7	0.982	11111011000	1548968	1549635	668	1558642	1559309	668	1.82	0.00272455
ctg0027	ctg0027_15	1581863	1594103	12241	-	6	0.913	11111010000	1581863	1582549	687	1593415	1594103	689	9.1	0.013246
ctg0027	ctg0027_16	1683603	1693473	9871	+	6	0.934	11111010000	1683603	1684151	549	1692930	1693473	544	6.01	0.0109472
ctg0027	ctg0027_17	1928228	1939252	11025	-	6	0.984	11111010000	1928228	1928977	750	1938503	1939252	750	1.62	0.00216
ctg0027	ctg0027_18	2109330	2119681	10352	+	7	0.981	11111011000	2109330	2110066	737	2118945	2119681	737	1.93	0.00261873
ctg0027	ctg0027_19	2133510	2144978	11469	+	6	0.935	11111010000	2133510	2134352	843	2144135	2144978	844	6.55	0.00776987
ctg0027	ctg0027_2	454536	465439	10904	-	6	0.981	11111010000	454536	455305	770	464670	465439	770	1.98	0.00257143
ctg0027	ctg0027_20	2349335	2354409	5075	-	6	0.989	11111010000	2349335	2350078	744	2353667	2354409	743	0.95	0.00127688
ctg0027	ctg0027_21	2425254	2435346	10093	-	6	0.907	11111010000	2425254	2425847	594	2434775	2435346	572	6.08	0.0102357
ctg0027	ctg0027_22	2496162	2507456	11295	+	6	0.983	11111010000	2496162	2496910	749	2506709	2507456	748	1.63	0.00217623
ctg0027	ctg0027_23	2566596	2576209	9614	+	7	0.94	11111011000	2566596	2567178	583	2575626	2576209	584	6.37	0.0109262
ctg0027	ctg0027_3	516369	526578	10210	-	7	0.95	11111011000	516369	517013	645	525934	526578	645	5.35	0.00829457
ctg0027	ctg0027_4	716982	728356	11375	-	6	0.992	11111010000	716982	717730	749	727608	728356	749	0.81	0.00108144
ctg0027	ctg0027_5	750594	761707	11114	+	7	0.988	11111011000	750594	751353	760	760948	761707	760	1.2	0.00157895
ctg0027	ctg0027_6	864538	869073	4536	+	6	0.984	11111010000	864538	864729	192	868882	869073	192	1.58	0.00822917
ctg0027	ctg0027_7	887442	898144	10703	+	7	0.996	11111011000	887442	888110	669	897476	898144	669	0.45	0.000672646
ctg0027	ctg0027_8	975468	986755	11288	+	6	0.991	11111010000	975468	976206	739	986017	986755	739	0.95	0.00128552
ctg0027	ctg0027_9	1010528	1020153	9626	+	6	0.938	11111010000	1010528	1012803	2276	1017878	1020153	2276	6.51	0.00286028
ctg0028	ctg0028_1	16563	23039	6477	+	6	0.915	11111010000	16563	17386	824	22196	23039	844	7.09	0.00860437
ctg0028	ctg0028_10	2292951	2304203	11253	-	7	0.996	11111011000	2292951	2293692	742	2303463	2304203	741	0.27	0.000363881
ctg0028	ctg0028_11	2420114	2431481	11368	+	6	0.981	11111010000	2420114	2420863	750	2430732	2431481	750	1.9	0.00253333
ctg0028	ctg0028_12	2578802	2588683	9882	+	6	0.967	11111010000	2578802	2579342	541	2588148	2588683	536	2.09	0.00386322
ctg0028	ctg0028_13	2592368	2596839	4472	+	6	0.817	11111010000	2592368	2592559	192	2596665	2596839	175	1.16	0.00604167
ctg0028	ctg0028_2	693041	704519	11479	-	7	0.989	11111011000	693041	693792	752	703768	704519	752	1.08	0.00143617
ctg0028	ctg0028_3	903393	913190	9798	+	6	0.97	11111010000	903393	903900	508	912683	913190	508	3.02	0.00594488
ctg0028	ctg0028_4	959744	969975	10232	+	6	0.986	11110011000	959744	960394	651	969325	969975	651	1.4	0.00215054
ctg0028	ctg0028_5	1022072	1033880	11809	+	7	0.925	11111011000	1022072	1022830	759	1033122	1033880	759	8.2	0.0108037
ctg0028	ctg0028_6	1138399	1151093	12695	+	6	0.987	11111010000	1138399	1139157	759	1150335	1151093	759	1.33	0.00175231
ctg0028	ctg0028_7	1251665	1262943	11279	+	7	0.961	11111011000	1251665	1252426	762	1262182	1262943	762	4.07	0.00534121
ctg0028	ctg0028_8	2036160	2047809	11650	+	7	0.992	11111011000	2036160	2036894	735	2047075	2047809	735	0.82	0.00111565
ctg0028	ctg0028_9	2067946	2078599	10654	+	7	0.996	11111011000	2067946	2068614	669	2077931	2078599	669	0.45	0.000672646
ctg0029	ctg0029_1	9482	21016	11535	+	6	0.952	11111010000	9482	10322	841	20177	21016	840	4.84	0.00575505
ctg0029	ctg0029_10	1036337	1040927	4591	+	6	0.928	11111010000	1036337	1037101	765	1040167	1040927	761	7.27	0.00950327
ctg0029	ctg0029_11	1045699	1051940	6242	+	6	0.942	11111010000	1045699	1046130	432	1051509	1051940	432	6.14	0.014213
ctg0029	ctg0029_12	1296235	1306409	10175	-	7	0.992	11111011000	1296235	1296896	662	1305748	1306409	662	0.76	0.00114804
ctg0029	ctg0029_13	1432054	1442774	10721	-	6	0.956	11111010000	1432054	1432788	735	1442051	1442774	724	2.99	0.00406803
ctg0029	ctg0029_16	1568826	1578552	9727	+	6	0.951	11111010000	1568826	1569339	514	1578039	1578552	514	5.09	0.00990272
ctg0029	ctg0029_17	1806107	1817825	11719	-	6	0.982	11111010000	1806107	1806869	763	1817070	1817825	756	0.93	0.00121887
ctg0029	ctg0029_18	1946624	1957919	11296	-	6	0.925	11111010000	1946624	1947381	758	1957177	1957919	743	5.94	0.00783641
ctg0029	ctg0029_19	1976716	1995565	18850	+	6	0.904	11111010000	1976716	1978265	1550	1994031	1995565	1535	9.2	0.00593548
ctg0029	ctg0029_2	173316	185274	11959	+	6	0.868	11111010000	173316	174264	949	184277	185274	998	9.35	0.00985248
ctg0029	ctg0029_20	2201153	2211352	10200	+	7	0.995	11111011000	2201153	2201805	653	2210700	2211352	653	0.46	0.000704441
ctg0029	ctg0029_21	2234686	2239795	5110	-	6	0.973	11111010000	2234686	2234867	182	2239614	2239795	182	2.8	0.0153846
ctg0029	ctg0029_22	2325145	2335940	10796	-	6	0.98	11111010000	2325145	2325871	727	2335206	2335940	735	0.97	0.00133425
ctg0029	ctg0029_23	2513553	2524786	11234	-	6	0.98	11111010000	2513553	2514291	739	2524048	2524786	739	2.06	0.00278755
ctg0029	ctg0029_24	2543118	2549659	6542	-	6	0.885	11111010000	2543118	2543431	314	2549354	2549659	306	9.71	0.0309236
ctg0029	ctg0029_3	233967	245417	11451	+	7	0.991	11111011000	233967	234720	754	244664	245417	754	0.94	0.00124668
ctg0029	ctg0029_4	286178	296781	10604	-	6	0.792	11111010000	286178	286355	178	296634	296781	148	7.09	0.0398315
ctg0029	ctg0029_5	402979	413605	10627	+	6	0.974	11111010000	402979	403662	684	412922	413605	684	0.44	0.000643275
ctg0029	ctg0029_6	440261	456089	15829	+	6	0.948	11111010000	440261	441214	954	455148	456089	942	4.18	0.00438155
ctg0029	ctg0029_7	880419	890263	9845	-	7	0.954	11111011000	880419	881006	588	889676	890263	588	4.78	0.00812925
ctg0029	ctg0029_8	907602	919058	11457	+	7	0.992	11111011000	907602	908363	762	918297	919058	762	0.79	0.00103674
ctg0029	ctg0029_9	1014500	1024766	10267	+	6	0.971	11111010000	1014500	1015158	659	1024108	1024766	659	2.96	0.00449165
ctg0030	ctg0030_1	240059	250224	10166	-	6	0.945	11111010000	240059	240643	585	249638	250224	587	5.38	0.00919658
ctg0030	ctg0030_10	1955951	1968443	12493	+	6	0.98	11111010000	1955951	1956687	737	1967706	1968443	738	1.93	0.00261873
ctg0030	ctg0030_11	2029864	2035416	5553	-	6	0.886	11111010000	2029864	2030645	782	2034659	2035416	758	9.98	0.0127621
ctg0030	ctg0030_12	2102151	2120081	17931	+	6	0.92	11111010000	2102151	2103480	1330	2118701	2120081	1381	4.87	0.00366165
ctg0030	ctg0030_13	2361630	2372586	10957	-	6	0.995	11111010000	2361630	2362370	741	2371846	2372586	741	0.54	0.000728745
ctg0030	ctg0030_14	2430363	2432088	1726	-	6	0.789	11111010000	2430363	2430651	289	2431799	2432088	290	5.02	0.0173702
ctg0030	ctg0030_4	516650	521086	4437	+	6	0.924	11111010000	516650	516820	171	520916	521086	171	8.12	0.0474854
ctg0030	ctg0030_5	547503	558697	11195	-	6	0.936	11111010000	547503	548345	843	557854	558697	844	6.51	0.00772242
ctg0030	ctg0030_6	619879	631192	11314	-	6	0.958	11111010000	619879	620611	733	630458	631192	735	4.24	0.00578445
ctg0030	ctg0030_7	1101972	1111710	9739	-	6	1	11111010000	1101972	1102484	513	1111198	1111710	513	0	0
ctg0030	ctg0030_8	1559770	1567017	7248	-	6	0.94	11111010000	1559770	1560435	666	1566353	1567017	665	6.33	0.0095045
ctg0030	ctg0030_9	1762700	1778801	16102	+	6	0.904	11111010000	1762700	1764037	1338	1777445	1778801	1357	8.82	0.00659193
ctg0031	ctg0031_1	21016	32417	11402	-	6	0.999	11111010000	21016	21759	744	31674	32417	744	0.27	0.000362903
ctg0031	ctg0031_10	1049434	1057173	7740	+	6	0.902	11111010000	1049434	1050454	1021	1056154	1057173	1020	9.56	0.00936337
ctg0031	ctg0031_11	1175138	1185428	10291	-	7	0.971	11111011000	1175138	1175803	666	1184763	1185428	666	3.1	0.00465465
ctg0031	ctg0031_12	1393897	1398810	4914	+	6	0.899	11111010000	1393897	1394806	910	1397866	1398810	945	5.61	0.00616483
ctg0031	ctg0031_13	1687001	1696662	9662	+	6	0.95	11111010000	1687001	1687582	582	1696081	1696662	582	5.57	0.00957045
ctg0031	ctg0031_14	1769365	1776090	6726	+	6	0.946	11110011000	1769365	1770129	765	1775326	1776090	765	5.48	0.0071634
ctg0031	ctg0031_15	1854726	1865774	11049	-	6	0.888	11111010000	1854726	1855530	805	1864972	1865774	803	12.03	0.0149441
ctg0031	ctg0031_16	2213130	2224112	10983	-	7	0.994	11111011000	2213130	2213799	670	2223443	2224112	670	0.6	0.000895522
ctg0031	ctg0031_17	2264035	2271915	7881	-	6	0.923	11111010000	2264035	2265433	1399	2270526	2271915	1390	6.83	0.00488206
ctg0031	ctg0031_2	120010	132292	12283	+	6	0.973	11111010000	120010	120854	845	131448	132292	845	2.79	0.00330177
ctg0031	ctg0031_3	150560	155403	4844	+	6	1	11111010000	150560	150917	358	155046	155403	358	0	0
ctg0031	ctg0031_4	270755	281501	10747	+	7	0.988	11111011000	270755	271426	672	280830	281501	672	1.2	0.00178571
ctg0031	ctg0031_5	656784	667080	10297	+	6	0.927	11111010000	656784	657477	694	666359	667080	722	4.19	0.00603746
ctg0031	ctg0031_6	723599	729788	6190	-	6	0.863	11111010000	723599	724603	1005	728802	729788	987	14.01	0.0139403
ctg0031	ctg0031_7	856266	864603	8338	+	6	0.978	11111010000	856266	857658	1393	863209	864603	1395	2.12	0.0015219
ctg0031	ctg0031_8	932658	937512	4855	+	6	0.964	11111010000	932658	933460	803	936713	937512	800	3.21	0.00399751
ctg0031	ctg0031_9	985964	997315	11352	-	6	0.95	11111010000	985964	986717	754	996562	997315	754	5.26	0.00697613
ctg0032	ctg0032_1	28305	34907	6603	-	6	0.936	11111010000	28305	28665	361	34549	34907	359	7.36	0.0203878
ctg0032	ctg0032_10	2110086	2128819	18734	+	6	0.92	11111010000	2110086	2110297	212	2128609	2128819	211	8.11	0.0382547
ctg0032	ctg0032_11	2196153	2205957	9805	-	6	0.938	11110011000	2196153	2196763	611	2205347	2205957	611	6.58	0.0107692
ctg0032	ctg0032_2	470212	480572	10361	+	6	0.998	11111010000	470212	470734	523	480050	480572	523	0.19	0.000363289
ctg0032	ctg0032_3	638991	644253	5263	-	6	0.818	11111010000	638991	639187	197	644049	644253	205	17.03	0.0864467
ctg0032	ctg0032_4	781473	793202	11730	+	6	0.933	11111010000	781473	782058	586	792625	793202	578	5.63	0.00960751
ctg0032	ctg0032_5	844721	856373	11653	-	6	0.958	11111010000	844721	845563	843	855531	856373	843	4.31	0.00511269
ctg0032	ctg0032_6	980473	990708	10236	+	6	0.967	11111010000	980473	981138	666	990042	990708	667	3.24	0.00486487
ctg0032	ctg0032_7	1609697	1620833	11137	+	6	1	11111001000	1609697	1610441	745	1620089	1620833	745	0	0
ctg0032	ctg0032_8	1702637	1714063	11427	-	6	0.981	11111010000	1702637	1703379	743	1713322	1714063	742	1.78	0.00239569
ctg0032	ctg0032_9	1736367	1750990	14624	-	6	0.97	11111010000	1736367	1737142	776	1750235	1750990	756	0.4	0.000515464
ctg0033	ctg0033_1	106249	117346	11098	-	7	0.98	11111011000	106249	107000	752	116593	117346	754	1.75	0.00232713
ctg0033	ctg0033_10	1052556	1056526	3971	-	6	0.951	11111010000	1052556	1053953	1398	1055141	1056526	1386	3.97	0.00283977
ctg0033	ctg0033_11	1175136	1185406	10271	+	6	0.991	11111010000	1175136	1175797	662	1184745	1185406	662	0.91	0.00137462
ctg0033	ctg0033_12	1401538	1406478	4941	-	6	0.924	11111010000	1401538	1402079	542	1405929	1406478	550	6.83	0.0126015
ctg0033	ctg0033_13	1504305	1511076	6772	-	7	0.951	11111011000	1504305	1505102	798	1510277	1511076	800	4.83	0.00605263
ctg0033	ctg0033_14	1613511	1623576	10066	-	6	0.89	11111010000	1613511	1614460	950	1622567	1623576	1010	4.89	0.00514737
ctg0033	ctg0033_15	1729379	1740837	11459	+	6	0.942	11111010000	1729379	1730141	763	1740087	1740837	751	4.72	0.00618611
ctg0033	ctg0033_16	1779764	1791037	11274	+	7	0.989	11111011000	1779764	1780510	747	1790291	1791037	747	1.22	0.0016332
ctg0033	ctg0033_17	2034120	2040908	6789	+	6	0.983	11111010000	2034120	2034462	343	2040565	2040908	344	1.47	0.00428571
ctg0033	ctg0033_2	205507	216665	11159	-	6	0.959	11111010000	205507	206254	748	215918	216665	748	4.43	0.00592246
ctg0033	ctg0033_3	419244	424330	5087	+	6	0.888	11111010000	419244	420244	1001	423315	424330	1016	11.26	0.0112488
ctg0033	ctg0033_4	660648	678012	17365	+	6	0.906	11110011000	660648	661135	488	677550	678012	463	4.48	0.00918033
ctg0033	ctg0033_5	682631	692967	10337	-	7	0.974	11111011000	682631	683316	686	692282	692967	686	2.69	0.00392128
ctg0033	ctg0033_6	800772	806120	5349	-	6	0.92	11111010000	800772	801278	507	805606	806120	515	7.51	0.0148126
ctg0033	ctg0033_7	865122	876216	11095	+	7	0.996	11111011000	865122	865868	747	875471	876216	746	0.27	0.000361446
ctg0033	ctg0033_8	904738	915681	10944	+	6	0.953	11111010000	904738	905476	739	914943	915681	739	5.07	0.00686062
ctg0033	ctg0033_9	977948	988835	10888	-	7	0.982	11111011000	977948	978655	708	988128	988835	708	1.86	0.00262712
ctg0034	ctg0034_1	39480	46071	6592	+	6	0.868	11111010000	39480	39835	356	45692	46071	380	7.78	0.0218539
ctg0034	ctg0034_10	940287	950501	10215	-	6	0.975	11111010000	940287	940934	648	949856	950501	646	2.21	0.00341049
ctg0034	ctg0034_11	1492318	1494287	1970	-	6	0.876	11111010000	1492318	1492713	396	1493886	1494287	402	10.66	0.0269192
ctg0034	ctg0034_12	1519793	1529751	9959	-	7	0.978	11111011000	1519793	1520298	506	1529246	1529751	506	2.21	0.00436759
ctg0034	ctg0034_13	1808057	1817887	9831	+	6	0.986	11111010000	1808057	1808539	483	1817405	1817887	483	1.47	0.00304348
ctg0034	ctg0034_14	1924713	1934570	9858	-	6	0.921	11111010000	1924713	1925177	465	1934092	1934570	479	3.85	0.00827957
ctg0034	ctg0034_15	2067083	2074784	7702	+	6	0.884	11111010000	2067083	2067926	844	2073944	2074784	841	11.48	0.0136019
ctg0034	ctg0034_2	56428	61533	5106	+	6	0.941	11111010000	56428	56580	153	61381	61533	153	6.16	0.0402614
ctg0034	ctg0034_3	251122	256460	5339	-	6	0.911	11111010000	251122	251627	506	255965	256460	496	7.5	0.0148221
ctg0034	ctg0034_4	334597	344786	10190	-	6	0.989	11111010000	334597	335247	651	344136	344786	651	1.09	0.00167435
ctg0034	ctg0034_5	351559	365841	14283	+	7	0.901	11111011000	351559	352335	777	365077	365841	765	9.16	0.0117889
ctg0034	ctg0034_6	386302	397723	11422	+	6	0.955	11111010000	386302	387059	758	396965	397723	759	4.67	0.00616095
ctg0034	ctg0034_7	645861	655642	9782	-	6	0.986	11111010000	645861	646364	504	655136	655642	507	0.8	0.0015873
ctg0034	ctg0034_8	768558	779059	10502	-	6	0.994	11111010000	768558	769236	679	778383	779059	677	0.3	0.000441826
ctg0034	ctg0034_9	927297	936481	9185	+	6	0.904	11111010000	927297	928142	846	935604	936481	878	5.5	0.00650118
ctg0035	ctg0035_10	1201338	1208991	7654	+	6	0.899	11111010000	1201338	1202351	1014	1207962	1208991	1030	9.38	0.00925049
ctg0035	ctg0035_11	1226577	1238349	11773	-	6	0.939	11111010000	1226577	1227460	884	1237466	1238349	884	1.95	0.00220588
ctg0035	ctg0035_12	1492904	1499230	6327	-	6	0.898	11111010000	1492904	1493947	1044	1498187	1499230	1044	11.27	0.010795
ctg0035	ctg0035_13	1700680	1710969	10290	-	6	0.895	11110011000	1700680	1701374	695	1710295	1710969	675	8.44	0.0121439
ctg0035	ctg0035_14	1981182	1990415	9234	+	6	0.944	11111010000	1981182	1982203	1022	1989381	1990415	1035	4.58	0.00448141
ctg0035	ctg0035_15	2017001	2028417	11417	+	7	0.946	11111011000	2017001	2017793	793	2027625	2028417	793	5.7	0.00718789
ctg0035	ctg0035_16	2174419	2184584	10166	-	7	0.985	11111011000	2174419	2175064	646	2183939	2184584	646	1.57	0.00243034
ctg0035	ctg0035_3	253981	265787	11807	-	6	0.949	11110011000	253981	255395	1415	264351	265787	1437	4.09	0.00289046
ctg0035	ctg0035_4	302945	321982	19038	+	6	0.97	11111010000	302945	304351	1407	320576	321982	1407	3	0.0021322
ctg0035	ctg0035_5	487698	500340	12643	+	6	0.992	11111010000	487698	488478	781	499560	500340	781	0.77	0.000985915
ctg0035	ctg0035_6	837450	847318	9869	-	6	0.982	11111010000	837450	837946	497	846822	847318	497	1.84	0.00370221
ctg0035	ctg0035_9	1036740	1045156	8417	+	6	0.958	11111010000	1036740	1038188	1449	1043711	1045156	1446	3.88	0.00267771
ctg0036	ctg0036_1	57807	67782	9976	-	6	0.992	11111010000	57807	58450	644	67139	67782	644	0.78	0.00121118
ctg0036	ctg0036_10	1357249	1367190	9942	-	6	0.923	11111010000	1357249	1357833	585	1366597	1367190	594	7.27	0.0124274
ctg0036	ctg0036_11	1514972	1525663	10692	+	6	0.991	11110011000	1514972	1515641	670	1524994	1525663	670	0.9	0.00134328
ctg0036	ctg0036_12	1579042	1581192	2151	-	6	0.995	11111010000	1579042	1579235	194	1580999	1581192	194	0.52	0.00268041
ctg0036	ctg0036_13	1874962	1885217	10256	-	6	0.97	11111010000	1874962	1875463	502	1884716	1885217	502	3.07	0.00611554
ctg0036	ctg0036_14	2110540	2121966	11427	+	6	0.953	11111010000	2110540	2111301	762	2121217	2121966	750	3.44	0.00451444
ctg0036	ctg0036_2	428659	432309	3651	+	6	0.953	11111010000	428659	429214	556	431761	432309	549	4.32	0.00776978
ctg0036	ctg0036_6	598307	603750	5444	+	6	0.865	11111010000	598307	598764	458	603340	603750	411	6.88	0.0150218
ctg0036	ctg0036_7	866971	871485	4515	+	6	1	11111010000	866971	867162	192	871294	871485	192	0	0
ctg0036	ctg0036_8	1202375	1212979	10605	-	7	0.988	11111011000	1202375	1203031	657	1212323	1212979	657	1.23	0.00187215
ctg0036	ctg0036_9	1293503	1304093	10591	+	6	1	11111010000	1293503	1294017	515	1303579	1304093	515	0	0
ctg0037	ctg0037_1	37778	47361	9584	+	6	0.986	11111010000	37778	38269	492	46869	47361	493	1.23	0.0025
ctg0037	ctg0037_10	2090553	2100080	9528	+	6	0.943	11111010000	2090553	2091039	487	2099594	2100080	487	6.04	0.0124025
ctg0037	ctg0037_11	2157517	2168884	11368	+	6	0.94	11111010000	2157517	2158289	773	2168114	2168884	771	6.01	0.0077749
ctg0037	ctg0037_2	493284	503587	10304	-	6	0.953	11111010000	493284	493938	655	502932	503587	656	4.93	0.00752672
ctg0037	ctg0037_3	562455	571721	9267	+	6	0.942	11111010000	562455	563036	582	571140	571721	582	6.2	0.0106529
ctg0037	ctg0037_4	596535	597822	1288	+	6	0.874	11111010000	596535	596637	103	597716	597822	107	6.32	0.0613592
ctg0037	ctg0037_5	759658	762677	3020	+	6	0.966	11111010000	759658	759949	292	762388	762677	290	3.17	0.0108562
ctg0037	ctg0037_6	765916	769373	3458	+	6	0.93	11111010000	765916	766101	186	769189	769373	185	7.49	0.0402688
ctg0037	ctg0037_7	1175919	1186115	10197	+	7	0.966	11111011000	1175919	1176501	583	1185533	1186115	583	3.54	0.00607204
ctg0037	ctg0037_8	1845744	1855776	10033	+	6	0.875	11111010000	1845744	1846454	711	1855080	1855776	697	11.94	0.0167932
ctg0037	ctg0037_9	1899588	1909299	9712	-	6	0.903	11111010000	1899588	1900062	475	1908845	1909299	455	6.52	0.0137263
ctg0038	ctg0038_1	19827	30512	10686	+	6	0.944	11111010000	19827	20517	691	29822	30512	691	6.12	0.00885673
ctg0038	ctg0038_10	1098930	1109924	10995	+	6	0.932	11111010000	1098930	1099689	760	1109164	1109924	761	7.13	0.00938158
ctg0038	ctg0038_11	1154941	1168549	13609	-	6	0.899	11111010000	1154941	1155128	188	1168362	1168549	188	11.55	0.0614362
ctg0038	ctg0038_12	1176176	1187501	11326	+	7	0.983	11111011000	1176176	1176929	754	1186746	1187501	756	1.48	0.00196286
ctg0038	ctg0038_13	1614636	1630278	15643	+	6	0.999	11111010000	1614636	1615620	985	1629294	1630278	985	0.1	0.000101523
ctg0038	ctg0038_14	1931473	1940488	9016	+	6	0.894	11111010000	1931473	1932463	991	1939491	1940488	998	10.65	0.0107467
ctg0038	ctg0038_15	1946637	1957154	10518	-	6	0.979	11111010000	1946637	1948133	1497	1955658	1957154	1497	2.17	0.00144957
ctg0038	ctg0038_2	122661	130793	8133	-	6	0.896	11111010000	122661	123731	1071	129720	130793	1074	11.51	0.010747
ctg0038	ctg0038_3	340855	350928	10074	+	7	0.955	11111011000	340855	341438	584	350345	350928	584	4.65	0.00796233
ctg0038	ctg0038_4	436436	442077	5642	-	6	0.947	11111010000	436436	436796	361	441717	442077	361	5.51	0.0152632
ctg0038	ctg0038_5	460987	470925	9939	+	7	0.97	11111011000	460987	461454	468	470458	470925	468	3.07	0.00655983
ctg0038	ctg0038_6	624166	635632	11467	-	6	0.95	11111010000	624166	624931	766	634876	635632	757	3.44	0.00449086
ctg0038	ctg0038_7	698130	708574	10445	-	6	0.998	11111010000	698130	701007	2878	705696	708574	2879	0.07	2.43e-05
ctg0038	ctg0038_8	806258	810601	4344	-	6	0.906	11111010000	806258	806428	171	810431	810601	171	10.3	0.0602339
ctg0038	ctg0038_9	1035170	1042132	6963	+	6	0.876	11111010000	1035170	1036181	1012	1041128	1042132	1005	11.93	0.0117885
ctg0039	ctg0039_1	519869	539317	19449	+	6	0.863	11111010000	519869	520857	989	538256	539317	1062	8.73	0.0088271
ctg0039	ctg0039_10	1871323	1879715	8393	+	6	0.965	11111010000	1871323	1872759	1437	1878299	1879715	1417	2.15	0.00149617
ctg0039	ctg0039_11	1965603	1970012	4410	-	6	0.885	11111010000	1965603	1966619	1017	1968954	1970012	1059	8.67	0.00852507
ctg0039	ctg0039_2	928784	938924	10141	+	7	0.988	11111011000	928784	929428	645	938280	938924	645	1.25	0.00193798
ctg0039	ctg0039_3	1058602	1068884	10283	+	6	0.955	11111010000	1058602	1059268	667	1068218	1068884	667	4.84	0.00725637
ctg0039	ctg0039_4	1086766	1097090	10325	+	6	0.953	11111010000	1086766	1087423	658	1096431	1097090	660	4.58	0.00696049
ctg0039	ctg0039_5	1204901	1216954	12054	-	6	0.916	11111010000	1204901	1205739	839	1216110	1216954	845	8.44	0.0100596
ctg0039	ctg0039_6	1279687	1290685	10999	-	7	0.941	11111011000	1279687	1280531	845	1289841	1290685	845	6.46	0.00764497
ctg0039	ctg0039_7	1419913	1435133	15221	-	6	0.992	11111010000	1419913	1420756	844	1434290	1435133	844	0.83	0.000983412
ctg0039	ctg0039_8	1471028	1481984	10957	-	7	0.976	11111011000	1471028	1471763	736	1481247	1481984	738	2.35	0.00319294
ctg0039	ctg0039_9	1703386	1719100	15715	-	6	0.958	11110011000	1703386	1704300	915	1718186	1719100	915	4.32	0.00472131
ctg0040	ctg0040_1	11184	22994	11811	-	6	0.999	11111010000	11184	11937	754	22241	22994	754	0.13	0.000172414
ctg0040	ctg0040_10	1276250	1286351	10102	+	7	0.967	11111011000	1276250	1276799	550	1285802	1286351	550	3.36	0.00610909
ctg0040	ctg0040_11	1351846	1359207	7362	+	6	0.846	11111010000	1351846	1352879	1034	1358178	1359207	1030	15.17	0.0146712
ctg0040	ctg0040_12	1560527	1570799	10273	+	6	0.864	11111010000	1560527	1561104	578	1570192	1570799	608	8.41	0.0145502
ctg0040	ctg0040_13	1618472	1625270	6799	+	6	0.899	11111010000	1618472	1619047	576	1624696	1625270	575	11.25	0.0195312
ctg0040	ctg0040_14	1667631	1672823	5193	-	6	0.842	11111010000	1667631	1667832	202	1672643	1672823	181	6.39	0.0316337
ctg0040	ctg0040_15	1910451	1918730	8280	+	6	0.952	11111010000	1910451	1911873	1423	1917317	1918730	1414	4.7	0.00330288
ctg0040	ctg0040_16	2085380	2096783	11404	-	7	0.999	11111011000	2085380	2086120	741	2096042	2096783	742	0	0
ctg0040	ctg0040_17	2100644	2105723	5080	+	6	0.886	11111010000	2100644	2101483	840	2104893	2105723	831	12.07	0.014369
ctg0040	ctg0040_2	212673	224061	11389	-	7	0.951	11111011000	212673	213405	733	223328	224061	734	4.7	0.00641201
ctg0040	ctg0040_3	302660	313240	10581	+	6	0.99	11111010000	302660	303347	688	312553	313240	688	1.03	0.00149709
ctg0040	ctg0040_4	314376	323598	9223	+	6	0.924	11111010000	314376	315399	1024	322563	323598	1036	7.07	0.0069043
ctg0040	ctg0040_5	516607	522282	5676	-	6	0.92	11111010000	516607	517637	1031	521252	522282	1031	8.54	0.00828322
ctg0040	ctg0040_6	626572	633468	6897	-	6	0.917	11111010000	626572	627040	469	633001	633468	468	8.78	0.0187207
ctg0040	ctg0040_7	678191	690825	12635	+	6	0.975	11111010000	678191	678857	667	690162	690825	664	2.15	0.00322339
ctg0040	ctg0040_8	1178809	1187791	8983	+	6	0.897	11111010000	1178809	1179811	1003	1186793	1187791	999	11.29	0.0112562
ctg0040	ctg0040_9	1257808	1269464	11657	-	6	0.988	11111010000	1257808	1258560	753	1268712	1269464	753	1.35	0.00179283
ctg0041	ctg0041_1	85941	96833	10893	-	6	0.98	11111010000	85941	86690	750	96084	96833	750	2.03	0.00270667
ctg0041	ctg0041_10	1668151	1674571	6421	-	6	0.985	11111010000	1668151	1669073	923	1673649	1674571	923	1.53	0.00165764
ctg0041	ctg0041_11	1686998	1701478	14481	+	6	0.99	11111010000	1686998	1687839	842	1700637	1701478	842	0.96	0.00114014
ctg0041	ctg0041_12	1714112	1724146	10035	+	7	0.971	11111011000	1714112	1714635	524	1723622	1724146	525	3.13	0.00597328
ctg0041	ctg0041_13	1756797	1762300	5504	+	6	0.971	11111010000	1756797	1757073	277	1762024	1762300	277	2.95	0.0106498
ctg0041	ctg0041_14	1894994	1904243	9250	+	6	0.981	11111010000	1894994	1895950	957	1903287	1904243	957	1.91	0.00199582
ctg0041	ctg0041_15	1986342	1990844	4503	-	6	0.994	11111010000	1986342	1986516	175	1990670	1990844	175	0.57	0.00325714
ctg0041	ctg0041_2	171066	176082	5017	+	6	0.959	11111010000	171066	171258	193	175890	176082	193	4.33	0.0224352
ctg0041	ctg0041_3	391757	401902	10146	+	7	0.966	11111011000	391757	392432	676	401227	401902	676	3.51	0.00519231
ctg0041	ctg0041_4	415907	420070	4164	+	6	0.829	11111010000	415907	416056	150	419896	420070	175	3.43	0.0228667
ctg0041	ctg0041_5	425406	433123	7718	+	6	0.944	11111010000	425406	426429	1024	432100	433123	1024	5.94	0.00580078
ctg0041	ctg0041_6	506933	518010	11078	-	6	0.976	11111001000	506933	507680	748	517263	518010	748	2.46	0.00328877
ctg0041	ctg0041_7	1079380	1084370	4991	+	6	0.906	11111010000	1079380	1079554	175	1084179	1084370	192	0.57	0.00325714
ctg0041	ctg0041_8	1175935	1186961	11027	+	6	0.966	11111010000	1175935	1176678	744	1186218	1186961	744	3.61	0.00485215
ctg0041	ctg0041_9	1609856	1619117	9262	+	6	0.892	11111010000	1609856	1610939	1084	1617996	1619117	1122	7.57	0.00698339
ctg0042	ctg0042_1	223094	229956	6863	+	6	0.898	11111010000	223094	223455	362	229595	229956	362	11.99	0.0331215
ctg0042	ctg0042_10	1616684	1634949	18266	-	6	0.843	11111010000	1616684	1617263	580	1634332	1634949	618	11.04	0.0190345
ctg0042	ctg0042_11	2056500	2064899	8400	-	6	0.984	11111010000	2056500	2057935	1436	2063464	2064899	1436	0.84	0.000584958
ctg0042	ctg0042_12	2083779	2088937	5159	+	6	0.897	11111010000	2083779	2083981	203	2088756	2088937	182	0	0
ctg0042	ctg0042_2	373504	375306	1803	-	6	0.865	11111010000	373504	373659	156	375151	375306	156	18.25	0.116987
ctg0042	ctg0042_3	517873	528819	10947	-	6	0.938	11111010000	517873	518635	763	528058	528819	762	6.39	0.00837484
ctg0042	ctg0042_4	597622	607535	9914	+	6	0.99	11111010000	597622	598145	524	607012	607535	524	0.96	0.00183206
ctg0042	ctg0042_5	739080	749512	10433	-	6	0.957	11111010000	739080	739663	584	748930	749512	583	4.27	0.00731164
ctg0042	ctg0042_6	937577	948072	10496	-	7	0.976	11111011000	937577	938271	695	947386	948072	687	1.33	0.00191367
ctg0042	ctg0042_7	1032292	1042908	10617	+	6	0.99	11111010000	1032292	1032797	506	1042404	1042908	505	0.8	0.00158103
ctg0042	ctg0042_8	1170380	1180472	10093	+	6	0.923	11111010000	1170380	1170975	596	1179878	1180472	595	8.06	0.0135235
ctg0042	ctg0042_9	1491901	1502648	10748	+	6	0.982	11111010000	1491901	1492570	670	1501979	1502648	670	1.82	0.00271642
ctg0043	ctg0043_1	50760	60750	9991	+	6	0.947	11111010000	50760	51329	570	60181	60750	570	5.53	0.00970175
ctg0043	ctg0043_12	1185828	1196341	10514	+	6	0.912	11111010000	1185828	1186511	684	1195661	1196341	681	9	0.0131579
ctg0043	ctg0043_13	1463561	1473850	10290	+	6	0.981	11111010000	1463561	1464073	513	1473338	1473850	513	1.98	0.00385965
ctg0043	ctg0043_14	1488534	1495622	7089	+	6	0.826	11111010000	1488534	1489013	480	1495113	1495622	510	11.48	0.0239167
ctg0043	ctg0043_15	1720169	1730354	10186	+	7	0.989	11111011000	1720169	1720834	666	1729689	1730354	666	1.06	0.00159159
ctg0043	ctg0043_16	1752512	1760811	8300	+	6	0.872	11111010000	1752512	1753374	863	1759915	1760811	897	10.41	0.0120626
ctg0043	ctg0043_17	2049587	2051089	1503	+	6	0.971	11111010000	2049587	2049793	207	2050883	2051089	207	2.97	0.0143478
ctg0043	ctg0043_18	2087691	2093710	6020	-	6	0.958	11111010000	2087691	2088122	432	2093279	2093710	432	4.59	0.010625
ctg0043	ctg0043_2	345701	355366	9666	+	6	0.971	11111010000	345701	346223	523	354843	355366	524	2.74	0.00523901
ctg0043	ctg0043_3	362964	374398	11435	+	6	0.919	11111010000	362964	363727	764	373631	374398	768	8.08	0.0105759
ctg0043	ctg0043_4	479487	484694	5208	-	6	0.989	11111010000	479487	479668	182	484513	484694	182	1.11	0.0060989
ctg0043	ctg0043_5	569284	579385	10102	-	6	0.997	11111010000	569284	569926	643	578743	579385	643	0.31	0.000482115
ctg0043	ctg0043_6	605894	612571	6678	-	6	0.95	11111010000	605894	606073	180	612392	612571	180	5.81	0.0322778
ctg0043	ctg0043_7	988388	993774	5387	+	6	0.904	11111010000	988388	989376	989	992821	993774	954	7.04	0.0071183
ctg0043	ctg0043_8	1018846	1026594	7749	+	6	0.931	11111010000	1018846	1019870	1025	1025558	1026594	1037	6.58	0.00641951
ctg0043	ctg0043_9	1106808	1111246	4439	-	6	0.83	11111010000	1106808	1107589	782	1110455	1111246	792	19.61	0.0250767
ctg0044	ctg0044_1	44046	49348	5303	+	6	0.876	11111010000	44046	44976	931	48446	49348	903	10.66	0.0114501
ctg0044	ctg0044_10	1183139	1193547	10409	-	7	0.936	11111011000	1183139	1183812	674	1192874	1193547	674	6.92	0.0102671
ctg0044	ctg0044_11	1196437	1206881	10445	+	6	0.98	11111010000	1196437	1197081	645	1206237	1206881	645	2.05	0.00317829
ctg0044	ctg0044_12	1254283	1261454	7172	-	6	0.966	11111010000	1254283	1254720	438	1261020	1261454	435	2.82	0.00643836
ctg0044	ctg0044_13	1297054	1307247	10194	-	6	0.948	11110011000	1297054	1297495	442	1306805	1307247	443	5.23	0.0118326
ctg0044	ctg0044_14	1369991	1379883	9893	+	6	0.992	11111010000	1369991	1370491	501	1379383	1379883	501	0.8	0.00159681
ctg0044	ctg0044_15	1525071	1535659	10589	+	6	1	11111010000	1525071	1525749	679	1534981	1535659	679	0	0
ctg0044	ctg0044_16	1594881	1606461	11581	-	7	0.984	11111011000	1594881	1595635	755	1605703	1606461	759	0.94	0.00124503
ctg0044	ctg0044_17	2107164	2116899	9736	-	6	0.947	11110011000	2107164	2107661	498	2116394	2116899	506	3.14	0.00630522
ctg0044	ctg0044_2	91950	110015	18066	+	6	0.92	11111010000	91950	93359	1410	108618	110015	1398	7.35	0.00521277
ctg0044	ctg0044_3	221159	231250	10092	-	6	0.917	11111010000	221159	221747	589	230665	231250	586	8.45	0.0143464
ctg0044	ctg0044_6	805615	815709	10095	-	6	0.957	11111010000	805615	806198	584	815126	815709	584	4.45	0.00761986
ctg0044	ctg0044_7	1026703	1029436	2734	-	6	0.929	11111010000	1026703	1026941	239	1029210	1029436	227	2.24	0.00937239
ctg0044	ctg0044_8	1053309	1062219	8911	-	6	0.946	11111010000	1053309	1054154	846	1061375	1062219	845	5.59	0.00660757
ctg0044	ctg0044_9	1177970	1182353	4384	-	6	0.88	11111010000	1177970	1178161	192	1182179	1182353	175	3.52	0.0183333
ctg0045	ctg0045_1	4261	15497	11237	+	6	0.957	11111010000	4261	5025	765	14732	15497	766	4.34	0.0056732
ctg0045	ctg0045_10	1327507	1335603	8097	-	6	0.894	11111010000	1327507	1328811	1305	1334271	1335603	1333	9.34	0.00715709
ctg0045	ctg0045_11	1580753	1590502	9750	+	6	0.975	11111010000	1580753	1581724	972	1589540	1590502	963	1.58	0.00162551
ctg0045	ctg0045_12	1839253	1844466	5214	-	6	0.979	11111010000	1839253	1839583	331	1844132	1844466	335	0.91	0.00274924
ctg0045	ctg0045_13	1869010	1873532	4523	-	6	0.995	11111010000	1869010	1869201	192	1873341	1873532	192	0.52	0.00270833
ctg0045	ctg0045_14	1966448	1977423	10976	+	6	0.949	11111010000	1966448	1967198	751	1976673	1977423	751	5.44	0.00724367
ctg0045	ctg0045_15	2059055	2069480	10426	+	6	0.895	11111010000	2059055	2061281	2227	2067223	2069480	2258	8.31	0.00373148
ctg0045	ctg0045_2	62729	72679	9951	-	6	0.942	11111010000	62729	63855	1127	71577	72679	1103	3	0.00266193
ctg0045	ctg0045_3	194701	205608	10908	-	7	0.999	11111011000	194701	195441	741	204868	205608	741	0.14	0.000188934
ctg0045	ctg0045_4	476937	488204	11268	-	7	0.953	11111011000	476937	477702	766	487439	488204	766	4.91	0.00640992
ctg0045	ctg0045_5	493132	502826	9695	+	6	0.997	11111010000	493132	494287	1156	501671	502826	1156	0.35	0.000302768
ctg0045	ctg0045_6	589065	596464	7400	-	6	0.875	11111010000	589065	590068	1004	595483	596464	982	11.96	0.0119124
ctg0045	ctg0045_7	631665	636461	4797	+	6	0.978	11111010000	631665	631987	323	636139	636461	323	2.2	0.00681115
ctg0045	ctg0045_8	1000975	1008673	7699	+	6	0.998	11111010000	1000975	1002288	1314	1007358	1008673	1316	0.08	6.09e-05
ctg0045	ctg0045_9	1149213	1160569	11357	-	6	0.964	11111010000	1149213	1150056	844	1159726	1160569	844	3.66	0.00433649
ctg0046	ctg0046_1	88500	93653	5154	+	6	0.973	11111010000	88500	88681	182	93472	93653	182	2.83	0.0155495
ctg0046	ctg0046_10	875100	876837	1738	+	6	0.875	11111010000	875100	875291	192	876663	876837	175	4.17	0.0217187
ctg0046	ctg0046_11	1007691	1015380	7690	+	6	0.926	11111010000	1007691	1008712	1022	1014359	1015380	1022	7.8	0.00763209
ctg0046	ctg0046_12	1087257	1097482	10226	-	7	0.986	11111011000	1087257	1087898	642	1096841	1097482	642	1.42	0.00221184
ctg0046	ctg0046_13	1332013	1334832	2820	-	6	0.965	11111010000	1332013	1332405	393	1334431	1334832	402	1.29	0.00328244
ctg0046	ctg0046_14	1335783	1352813	17031	-	6	0.928	11110011000	1335783	1335933	151	1352661	1352813	153	6.21	0.0411258
ctg0046	ctg0046_15	1399223	1410246	11024	-	6	0.913	11111010000	1399223	1400018	796	1409469	1410246	778	5.35	0.00672111
ctg0046	ctg0046_16	1437269	1447617	10349	-	6	0.936	11111010000	1437269	1437937	669	1446949	1447617	669	6.83	0.0102093
ctg0046	ctg0046_17	1513107	1519580	6474	+	6	0.931	11111010000	1513107	1513916	810	1518790	1519580	791	5.02	0.00619753
ctg0046	ctg0046_18	1524238	1535862	11625	-	6	1	11111010000	1524238	1525044	807	1535056	1535862	807	0	0
ctg0046	ctg0046_19	1744413	1752379	7967	+	6	0.901	11111010000	1744413	1745852	1440	1750988	1752379	1392	7.19	0.00499306
ctg0046	ctg0046_2	168274	170948	2675	+	6	0.994	11111010000	168274	168444	171	170778	170948	171	0.59	0.00345029
ctg0046	ctg0046_20	1781869	1791690	9822	+	6	0.985	11111010000	1781869	1782389	521	1791170	1791690	521	1.56	0.00299424
ctg0046	ctg0046_21	1810512	1817494	6983	+	6	0.875	11111010000	1810512	1811450	939	1816577	1817494	918	12.35	0.0131523
ctg0046	ctg0046_22	1854419	1865490	11072	+	6	0.98	11111010000	1854419	1855170	752	1864739	1865490	752	2.03	0.00269947
ctg0046	ctg0046_23	2022677	2031054	8378	-	6	0.987	11111010000	2022677	2024117	1441	2029614	2031054	1441	1.33	0.00092297
ctg0046	ctg0046_24	2031217	2049268	18052	-	6	0.883	11111010000	2031217	2032071	855	2048405	2049268	864	11.06	0.0129357
ctg0046	ctg0046_3	219131	230396	11266	-	6	0.972	11111010000	219131	219868	738	229661	230396	736	2.64	0.00357724
ctg0046	ctg0046_4	247038	257626	10589	-	6	0.999	11111010000	247038	247708	671	256956	257626	671	0.15	0.000223547
ctg0046	ctg0046_5	584164	596815	12652	-	6	0.946	11111010000	584164	585161	998	595820	596815	996	2.04	0.00204409
ctg0046	ctg0046_6	762370	777353	14984	-	6	0.975	11111010000	762370	763246	877	776489	777353	865	1.17	0.00133409
ctg0046	ctg0046_7	780965	798315	17351	+	6	0.911	11111010000	780965	781145	181	798126	798315	190	5.15	0.028453
ctg0046	ctg0046_8	820405	830948	10544	+	7	0.916	11111011000	820405	821118	714	830235	830948	714	9.09	0.0127311
ctg0046	ctg0046_9	835009	845192	10184	+	6	0.995	11111010000	835009	835652	644	844549	845192	644	0.47	0.000729814
ctg0047	ctg0047_1	107189	117466	10278	+	6	0.979	11111010000	107189	107854	666	116800	117466	667	1.98	0.00297297
ctg0047	ctg0047_10	1195810	1205777	9968	+	6	0.933	11111010000	1195810	1196360	551	1205228	1205777	550	6.91	0.0125408
ctg0047	ctg0047_11	1335131	1345419	10289	-	7	0.955	11111011000	1335131	1335800	670	1344749	1345419	671	4.51	0.00673134
ctg0047	ctg0047_12	1506119	1516308	10190	+	6	0.925	11111010000	1506119	1506782	664	1515638	1516308	671	7.5	0.0112952
ctg0047	ctg0047_13	1558274	1565921	7648	+	6	0.925	11111010000	1558274	1559656	1383	1564527	1565921	1395	7.21	0.0052133
ctg0047	ctg0047_14	1694208	1700981	6774	+	6	0.994	11111010000	1694208	1695012	805	1700178	1700981	804	0.5	0.000621118
ctg0047	ctg0047_15	2027652	2031135	3484	+	6	0.996	11111010000	2027652	2028187	536	2030599	2031135	537	0.19	0.000354478
ctg0047	ctg0047_2	730931	737559	6629	+	6	0.882	11111010000	730931	731960	1030	736544	737559	1016	11.73	0.0113884
ctg0047	ctg0047_3	816541	822583	6043	-	6	0.934	11111010000	816541	817300	760	821816	822583	768	6.1	0.00802632
ctg0047	ctg0047_4	830123	837733	7611	+	6	0.945	11111010000	830123	830699	577	837157	837733	577	6.02	0.0104333
ctg0047	ctg0047_5	947347	958062	10716	+	6	0.935	11111010000	947347	947989	643	957421	958062	642	6.76	0.0105132
ctg0047	ctg0047_9	1119745	1131054	11310	-	6	0.964	11111010000	1119745	1120494	750	1130314	1131054	741	2.35	0.00313333
ctg0048	ctg0048_1	10049	15383	5335	+	6	0.946	11111010000	10049	10971	923	14461	15383	923	5.79	0.00627302
ctg0048	ctg0048_10	1025993	1032275	6283	+	6	0.923	11111010000	1025993	1027011	1019	1031257	1032275	1019	8.3	0.00814524
ctg0048	ctg0048_13	1348105	1353683	5579	+	6	0.931	11111010000	1348105	1348510	406	1353277	1353683	407	7.05	0.0173645
ctg0048	ctg0048_14	1372079	1383206	11128	+	6	0.965	11111010000	1372079	1372812	734	1382472	1383206	735	4.52	0.00615804
ctg0048	ctg0048_15	1408874	1420344	11471	-	6	0.986	11111010000	1408874	1409774	901	1419444	1420344	901	1.46	0.00162042
ctg0048	ctg0048_16	1576826	1582684	5859	+	6	0.992	11111010000	1576826	1577191	366	1582319	1582684	366	0.82	0.00224044
ctg0048	ctg0048_17	1695670	1706319	10650	-	6	0.957	11111010000	1695670	1696359	690	1705630	1706319	690	4.68	0.00678261
ctg0048	ctg0048_18	1716569	1726093	9525	+	6	0.989	11111010000	1716569	1717030	462	1725632	1726093	462	1.09	0.00235931
ctg0048	ctg0048_19	1944969	1955820	10852	-	6	0.973	11111010000	1944969	1945707	739	1955074	1955820	747	1.65	0.00223275
ctg0048	ctg0048_2	31893	42099	10207	+	6	0.992	11111010000	31893	32408	516	41584	42099	516	0.78	0.00151163
ctg0048	ctg0048_20	2038884	2051037	12154	+	7	0.964	11111011000	2038884	2039606	723	2050317	2051037	721	3.42	0.00473029
ctg0048	ctg0048_3	401125	408884	7760	+	6	0.929	11111010000	401125	402089	965	407919	408884	966	7.29	0.0075544
ctg0048	ctg0048_4	595909	604523	8615	+	6	0.909	11111010000	595909	596674	766	603747	604523	777	8.82	0.0115144
ctg0048	ctg0048_5	665735	680103	14369	+	6	0.929	11111010000	665735	666660	926	679179	680103	925	7.28	0.00786177
ctg0048	ctg0048_6	754447	762166	7720	+	6	0.938	11111010000	754447	755461	1015	761141	762166	1026	5.67	0.00558621
ctg0048	ctg0048_7	814688	826086	11399	+	7	0.997	11111011000	814688	815430	743	825345	826086	742	0.13	0.000174966
ctg0048	ctg0048_8	828614	839425	10812	+	6	0.977	11111010000	828614	829352	739	838687	839425	739	2.34	0.00316644
ctg0048	ctg0048_9	942414	953667	11254	-	6	0.907	11111010000	942414	943180	767	952887	953667	781	8.56	0.0111604
ctg0049	ctg0049_1	301580	313211	11632	+	6	0.999	11111010000	301580	302386	807	312404	313211	808	0	0
ctg0049	ctg0049_2	369354	380652	11299	-	7	0.986	11111011000	369354	370145	792	379861	380652	792	1.41	0.0017803
ctg0049	ctg0049_3	547677	558874	11198	-	6	0.958	11111010000	547677	548459	783	558073	558874	802	1.95	0.00249042
ctg0049	ctg0049_4	887451	895478	8028	+	6	0.925	11111010000	887451	888829	1379	894123	895478	1356	6.28	0.00455402
ctg0049	ctg0049_5	1185334	1193163	7830	+	6	0.987	11111010000	1185334	1185857	524	1192640	1193163	524	1.35	0.00257634
ctg0049	ctg0049_6	1405168	1415720	10553	-	6	0.974	11111010000	1405168	1406675	1508	1414213	1415720	1508	2.71	0.00179708
ctg0049	ctg0049_7	1445997	1453735	7739	-	6	0.944	11111010000	1445997	1447373	1377	1452352	1453735	1384	5.47	0.0039724
ctg0049	ctg0049_8	1850627	1858255	7629	+	6	0.938	11111010000	1850627	1852058	1432	1856827	1858255	1429	6.12	0.00427374
ctg0050	ctg0050_1	13713	24476	10764	+	6	0.976	11111010000	13713	14466	754	23727	24476	750	1.9	0.00251989
ctg0050	ctg0050_2	118682	129322	10641	-	6	0.903	11111010000	118682	119440	759	128565	129322	758	10.07	0.0132675
ctg0050	ctg0050_3	212329	222543	10215	-	6	0.997	11111010000	212329	212973	645	221899	222543	645	0.31	0.00048062
ctg0050	ctg0050_4	430647	442777	12131	-	6	0.971	11111010000	430647	431486	840	441938	442777	840	3.18	0.00378571
ctg0050	ctg0050_5	830924	841256	10333	+	6	0.905	11111010000	830924	831568	645	840612	841256	645	10.32	0.016
ctg0050	ctg0050_6	1430014	1438219	8206	+	6	0.938	11110011000	1430014	1430686	673	1437543	1438219	677	6.1	0.00906389
ctg0050	ctg0050_7	1663431	1670981	7551	+	6	0.995	11111010000	1663431	1664234	804	1670179	1670981	803	0.37	0.000460199
ctg0050	ctg0050_8	1891863	1894808	2946	-	6	0.92	11111010000	1891863	1892575	713	1894123	1894808	686	4.86	0.00681627
ctg0051	ctg0051_1	69907	80085	10179	+	6	0.928	11111010000	69907	70492	586	79499	80085	587	7.45	0.0127133
ctg0051	ctg0051_10	884301	900131	15831	-	6	0.906	11111010000	884301	885309	1009	899179	900131	953	2.25	0.00222993
ctg0051	ctg0051_11	1076526	1080488	3963	+	6	0.958	11111010000	1076526	1076717	192	1080297	1080488	192	4.35	0.0226562
ctg0051	ctg0051_12	1209147	1220130	10984	+	6	0.979	11111010000	1209147	1209897	751	1219381	1220130	750	2.04	0.00271638
ctg0051	ctg0051_13	1334673	1344767	10095	-	6	0.898	11110011000	1334673	1335232	560	1344230	1344767	538	6.91	0.0123393
ctg0051	ctg0051_14	1653652	1664943	11292	-	6	0.991	11110011000	1653652	1654401	750	1664194	1664943	750	0.94	0.00125333
ctg0051	ctg0051_15	1781228	1792065	10838	-	7	0.933	11111011000	1781228	1781930	703	1791324	1792065	742	1.59	0.00226173
ctg0051	ctg0051_16	1833782	1840406	6625	+	6	0.946	11111010000	1833782	1834555	774	1839639	1840406	768	4.9	0.00633075
ctg0051	ctg0051_17	1909578	1917222	7645	+	6	0.894	11111010000	1909578	1910586	1009	1916210	1917222	1013	11.31	0.0112091
ctg0051	ctg0051_18	1987404	1994171	6768	-	7	0.971	11111011000	1987404	1988203	800	1993372	1994171	800	2.95	0.0036875
ctg0051	ctg0051_2	110576	118201	7626	-	6	0.923	11111010000	110576	111574	999	117195	118201	1007	6.45	0.00645646
ctg0051	ctg0051_3	137033	147987	10955	-	7	0.991	11111011000	137033	137703	671	147317	147987	671	0.9	0.00134128
ctg0051	ctg0051_4	278886	289409	10524	+	7	0.999	11111011000	278886	279560	675	288735	289409	675	0.15	0.000222222
ctg0051	ctg0051_5	479588	490505	10918	-	7	0.991	11111011000	479588	480329	742	489764	490505	742	0.95	0.00128032
ctg0051	ctg0051_6	492798	500797	8000	-	6	0.958	11111010000	492798	494237	1440	499360	500797	1438	4.18	0.00290278
ctg0051	ctg0051_7	510547	517805	7259	+	6	0.991	11111010000	510547	511415	869	516937	517805	869	0.93	0.0010702
ctg0051	ctg0051_8	659805	668281	8477	-	6	0.904	11111010000	659805	661074	1270	667005	668281	1277	8.19	0.00644882
ctg0051	ctg0051_9	747081	753812	6732	-	6	0.959	11111010000	747081	747879	799	753012	753812	801	4.29	0.00536921
ctg0052	ctg0052_1	186987	197338	10352	-	6	0.985	11111010000	186987	187508	522	196817	197338	522	1.55	0.00296935
ctg0052	ctg0052_10	578858	580872	2015	+	6	0.857	11111010000	578858	579105	248	580636	580872	237	9.19	0.0370565
ctg0052	ctg0052_11	623346	633667	10322	-	6	0.963	11111010000	623346	623993	648	633020	633667	648	3.83	0.00591049
ctg0052	ctg0052_12	635765	646408	10644	+	7	0.979	11111011000	635765	636426	662	645740	646408	669	1.07	0.00161631
ctg0052	ctg0052_13	682051	693105	11055	+	6	0.992	11111010000	682051	682786	736	692370	693105	736	0.82	0.00111413
ctg0052	ctg0052_14	743121	754342	11222	-	6	0.98	11111010000	743121	743873	753	753590	754342	753	2.03	0.00269588
ctg0052	ctg0052_15	813539	817996	4458	+	6	0.881	11111010000	813539	813730	192	817843	817996	154	0.65	0.00338542
ctg0052	ctg0052_16	885300	897063	11764	+	7	0.978	11111011000	885300	886197	898	896163	897063	901	2.04	0.00227172
ctg0052	ctg0052_17	1253956	1264400	10445	+	6	0.933	11111010000	1253956	1254497	542	1263851	1264400	550	6.19	0.0114207
ctg0052	ctg0052_18	1299454	1309932	10479	-	7	0.993	11111011000	1299454	1300138	685	1309248	1309932	685	0.74	0.00108029
ctg0052	ctg0052_19	1556691	1562828	6138	+	6	0.874	11111010000	1556691	1557609	919	1561948	1562828	881	8.78	0.00955386
ctg0052	ctg0052_2	232153	238804	6652	+	6	0.864	11111010000	232153	233232	1080	237795	238804	1010	7.67	0.00710185
ctg0052	ctg0052_20	1595988	1606260	10273	+	6	0.873	11111010000	1595988	1596655	668	1605607	1606260	654	11.98	0.0179341
ctg0052	ctg0052_21	1691067	1700166	9100	+	6	0.911	11111010000	1691067	1692089	1023	1699157	1700166	1010	8.29	0.00810362
ctg0052	ctg0052_24	1912809	1923550	10742	-	6	0.934	11111010000	1912809	1913566	758	1922794	1923550	757	6.86	0.00905013
ctg0052	ctg0052_3	266171	271232	5062	-	6	0.961	11111010000	266171	266452	282	270951	271232	282	4.04	0.0143262
ctg0052	ctg0052_4	305535	316051	10517	+	6	0.975	11111010000	305535	306057	523	315524	316051	528	1.55	0.00296367
ctg0052	ctg0052_5	380232	391635	11404	-	6	0.926	11111010000	380232	381068	837	390798	391635	838	8.45	0.0100956
ctg0052	ctg0052_8	451055	462167	11113	-	6	0.967	11111010000	451055	451804	750	461418	462167	750	3.02	0.00402667
ctg0052	ctg0052_9	550279	560063	9785	+	6	0.99	11111010000	550279	550768	490	559574	560063	490	1.03	0.00210204
ctg0053	ctg0053_1	333120	344570	11451	+	6	0.962	11111010000	333120	333862	743	343829	344570	742	3.91	0.00526245
ctg0053	ctg0053_10	903828	915517	11690	+	6	0.999	11111010000	903828	904661	834	914684	915517	834	0.12	0.000143885
ctg0053	ctg0053_11	1108590	1120033	11444	-	6	0.992	11111010000	1108590	1109434	845	1119189	1120033	845	0.84	0.000994083
ctg0053	ctg0053_12	1123334	1133626	10293	+	6	0.917	11111010000	1123334	1124020	687	1132940	1133626	687	9.3	0.0135371
ctg0053	ctg0053_13	1195176	1206358	11183	-	6	0.915	11111010000	1195176	1195955	780	1205579	1206358	780	9.19	0.0117821
ctg0053	ctg0053_14	1331224	1342207	10984	+	7	0.975	11111011000	1331224	1331973	750	1341458	1342207	750	2.59	0.00345333
ctg0053	ctg0053_15	1373902	1385362	11461	-	6	0.991	11111010000	1373902	1374648	747	1384616	1385362	747	1.08	0.00144578
ctg0053	ctg0053_16	1399016	1405017	6002	+	6	0.967	11111010000	1399016	1399775	760	1404268	1405017	750	2.17	0.00285526
ctg0053	ctg0053_17	1533854	1544612	10759	-	6	0.954	11111010000	1533854	1534618	765	1543847	1544612	766	4.77	0.00623529
ctg0053	ctg0053_18	1799416	1809626	10211	+	7	0.963	11111011000	1799416	1800082	667	1808960	1809626	667	3.87	0.0058021
ctg0053	ctg0053_19	1915066	1919555	4490	+	6	0.989	11111010000	1915066	1915240	175	1919381	1919555	175	1.15	0.00657143
ctg0053	ctg0053_2	561694	572532	10839	-	7	0.943	11111011000	561694	562447	754	571775	572532	758	5.72	0.00758621
ctg0053	ctg0053_3	610579	622375	11797	-	6	0.961	11111010000	610579	611313	735	621641	622375	735	3.96	0.00538776
ctg0053	ctg0053_4	624195	641453	17259	+	6	0.929	11111010000	624195	624994	800	640654	641453	800	7.58	0.009475
ctg0053	ctg0053_5	662273	673795	11523	+	6	0.935	11111010000	662273	663078	806	672991	673795	805	6.7	0.00831266
ctg0053	ctg0053_6	723679	733701	10023	+	6	0.944	11111010000	723679	724361	683	733024	733701	678	5.55	0.00812591
ctg0053	ctg0053_7	764575	774845	10271	-	6	0.963	11111010000	764575	765246	672	774174	774845	672	4	0.00595238
ctg0053	ctg0053_8	815648	826662	11015	+	6	0.94	11111010000	815648	816418	771	825892	826662	771	6.31	0.00818418
ctg0053	ctg0053_9	855128	862002	6875	-	6	0.993	11111010000	855128	855559	432	861571	862002	432	0.7	0.00162037
ctg0054	ctg0054_1	128675	138826	10152	+	6	0.998	11111010000	128675	129320	646	138181	138826	646	0.16	0.000247678
ctg0054	ctg0054_10	853184	855701	2518	-	6	0.941	11111010000	853184	853385	202	855498	855701	204	5.17	0.0255941
ctg0054	ctg0054_11	947983	958964	10982	+	7	0.972	11111011000	947983	948722	740	958225	958964	740	2.91	0.00393243
ctg0054	ctg0054_12	1023631	1034825	11195	+	6	0.925	11111010000	1023631	1024406	776	1034052	1034825	774	7.77	0.0100129
ctg0054	ctg0054_13	1048606	1056607	8002	+	6	0.908	11111010000	1048606	1049384	779	1055813	1056607	795	7.54	0.00967908
ctg0054	ctg0054_14	1150175	1160087	9913	+	6	0.932	11111010000	1150175	1150751	577	1159512	1160087	576	7.37	0.012773
ctg0054	ctg0054_15	1259678	1261601	1924	-	6	0.941	11111010000	1259678	1260134	457	1261144	1261601	458	6.22	0.0136105
ctg0054	ctg0054_16	1484938	1493461	8524	+	6	0.936	11111010000	1484938	1486345	1408	1492030	1493461	1432	5.27	0.0037429
ctg0054	ctg0054_17	1623135	1634840	11706	-	6	0.997	11111001000	1623135	1623877	743	1634097	1634840	744	0.13	0.000174966
ctg0054	ctg0054_18	1703558	1712998	9441	+	6	0.959	11111010000	1703558	1704733	1176	1711856	1712998	1143	0.71	0.000603741
ctg0054	ctg0054_19	1823612	1831084	7473	+	6	0.864	11111010000	1823612	1824623	1012	1830053	1831084	1032	13.88	0.0137154
ctg0054	ctg0054_2	292070	294865	2796	+	6	0.957	11111010000	292070	292558	489	294377	294865	489	4.47	0.0091411
ctg0054	ctg0054_20	1839737	1849789	10053	+	6	0.969	11110011000	1839737	1840288	552	1849246	1849789	544	1.87	0.00338768
ctg0054	ctg0054_21	1887096	1897469	10374	+	6	0.958	11110011000	1887096	1887617	522	1896949	1897469	521	3.97	0.00760536
ctg0054	ctg0054_3	413125	422192	9068	+	6	0.93	11110011000	413125	413681	557	421636	422192	557	6.7	0.0120287
ctg0054	ctg0054_4	439401	450242	10842	-	7	0.912	11111011000	439401	440164	764	449478	450242	765	9.31	0.0121859
ctg0054	ctg0054_8	656491	666737	10247	+	6	0.983	11111010000	656491	657015	525	666213	666737	525	1.74	0.00331429
ctg0054	ctg0054_9	840957	852676	11720	-	6	0.901	11111010000	840957	841763	807	851870	852676	807	10.83	0.0134201
ctg0055	ctg0055_1	1728	21649	19922	+	6	0.929	11111010000	1728	2405	678	20972	21649	678	7.56	0.0111504
ctg0055	ctg0055_10	1318831	1329111	10281	+	6	0.915	11111010000	1318831	1319393	563	1328565	1329111	547	6.52	0.0115808
ctg0055	ctg0055_11	1505172	1516612	11441	-	6	0.924	11111010000	1505172	1505935	764	1515847	1516612	766	7.7	0.0100785
ctg0055	ctg0055_12	1608236	1617988	9753	+	6	0.968	11111010000	1608236	1609676	1441	1616548	1617988	1441	3.35	0.00232477
ctg0055	ctg0055_13	1718563	1726104	7542	+	6	0.939	11111010000	1718563	1719967	1405	1724693	1726104	1412	5.76	0.00409964
ctg0055	ctg0055_14	1726317	1734152	7836	+	6	0.925	11111010000	1726317	1727686	1370	1732774	1734152	1379	6.74	0.00491971
ctg0055	ctg0055_15	1775167	1780227	5061	+	6	0.928	11111010000	1775167	1776210	1044	1779191	1780227	1037	7.18	0.00687739
ctg0055	ctg0055_2	89216	94298	5083	-	6	0.899	11111010000	89216	89353	138	94161	94298	138	11.05	0.0800725
ctg0055	ctg0055_3	163038	172747	9710	+	6	0.977	11111010000	163038	163562	525	172223	172747	525	2.34	0.00445714
ctg0055	ctg0055_4	207524	212103	4580	+	6	0.891	11111010000	207524	207698	175	211912	212103	192	2.33	0.0133143
ctg0055	ctg0055_5	437630	449387	11758	-	6	0.97	11111010000	437630	438294	665	448722	449387	666	3.09	0.00464662
ctg0055	ctg0055_6	497595	512472	14878	+	6	0.88	11111010000	497595	498635	1041	511459	512472	1014	9.7	0.00931796
ctg0055	ctg0055_7	529196	538177	8982	-	6	0.932	11111010000	529196	530581	1386	536787	538177	1391	6.87	0.00495671
ctg0055	ctg0055_8	572681	577423	4743	-	6	0.996	11111010000	572681	572964	284	577140	577423	284	0.35	0.00123239
ctg0055	ctg0055_9	1235443	1248389	12947	-	6	0.874	11111010000	1235443	1237435	1993	1246311	1248389	2079	8.98	0.00450577
ctg0056	ctg0056_1	175573	185345	9773	+	6	0.847	11111010000	175573	176088	516	184856	185345	490	9.3	0.0180233
ctg0056	ctg0056_10	1361521	1371773	10253	-	7	0.946	11111011000	1361521	1362275	755	1371017	1371773	757	5.13	0.0067947
ctg0056	ctg0056_11	1416878	1428743	11866	+	6	0.968	11111010000	1416878	1417638	761	1427984	1428743	760	3.1	0.00407359
ctg0056	ctg0056_12	1620826	1630990	10165	+	6	0.917	11111010000	1620826	1621640	815	1630175	1630990	816	9.03	0.0110798
ctg0056	ctg0056_2	377233	388520	11288	-	7	0.933	11111011000	377233	377988	756	387779	388520	742	5.23	0.00691799
ctg0056	ctg0056_3	534000	544704	10705	+	6	0.941	11111010000	534000	534671	672	544032	544704	673	6.14	0.00913691
ctg0056	ctg0056_4	546813	558043	11231	-	6	0.962	11111010000	546813	547600	788	557256	558043	788	3.94	0.005
ctg0056	ctg0056_5	916891	928196	11306	+	6	0.992	11110011000	916891	917638	748	927449	928196	748	0.81	0.00108289
ctg0056	ctg0056_6	1025506	1027966	2461	-	6	0.917	11111010000	1025506	1026226	721	1027241	1027966	726	9.28	0.012871
ctg0056	ctg0056_7	1090939	1102505	11567	+	6	0.999	11111010000	1090939	1091678	740	1101766	1102505	740	0.14	0.000189189
ctg0056	ctg0056_8	1211618	1214762	3145	-	6	0.96	11111010000	1211618	1212136	519	1214245	1214762	518	4	0.00770713
ctg0056	ctg0056_9	1222083	1231898	9816	+	6	0.946	11111010000	1222083	1223088	1006	1230893	1231898	1006	5.53	0.00549702
ctg0057	ctg0057_1	405282	413542	8261	-	6	0.969	11111010000	405282	406719	1438	412112	413542	1431	2.71	0.00188456
ctg0057	ctg0057_10	877535	885165	7631	+	6	0.91	11111010000	877535	878567	1033	884158	885165	1008	7.94	0.00768635
ctg0057	ctg0057_11	1067585	1073993	6409	+	6	0.937	11110011000	1067585	1068292	708	1073285	1073993	709	6.67	0.0094209
ctg0057	ctg0057_12	1301256	1311124	9869	-	6	0.994	11111010000	1301256	1301772	517	1310608	1311124	517	0.58	0.00112186
ctg0057	ctg0057_13	1330301	1345872	15572	+	6	0.893	11111010000	1330301	1330858	558	1345312	1345872	561	11.77	0.0210932
ctg0057	ctg0057_14	1428729	1433891	5163	-	6	0.956	11111010000	1428729	1428910	182	1433710	1433891	182	4.56	0.0250549
ctg0057	ctg0057_15	1520343	1531482	11140	+	6	0.966	11111010000	1520343	1521009	667	1530817	1531482	666	3.56	0.00533733
ctg0057	ctg0057_16	1564749	1570550	5802	-	6	1	11111010000	1564749	1565146	398	1570153	1570550	398	0	0
ctg0057	ctg0057_17	1732158	1737309	5152	+	6	0.962	11111010000	1732158	1732339	182	1737128	1737309	182	4.53	0.0248901
ctg0057	ctg0057_18	1759635	1767381	7747	+	6	0.924	11111010000	1759635	1760668	1034	1766360	1767381	1022	7.06	0.00682785
ctg0057	ctg0057_19	1889710	1892904	3195	+	6	0.869	11111010000	1889710	1890549	840	1892063	1892904	842	14.32	0.0170476
ctg0057	ctg0057_2	488475	499250	10776	-	6	0.984	11111010000	488475	489225	751	498500	499250	751	1.62	0.00215712
ctg0057	ctg0057_3	501463	512716	11254	+	6	0.992	11111010000	501463	502201	739	511977	512716	740	0.68	0.000920162
ctg0057	ctg0057_7	624030	633454	9425	-	6	0.903	11111010000	624030	624817	788	632659	633454	796	9.83	0.0124746
ctg0057	ctg0057_8	657596	667326	9731	+	6	0.994	11111010000	657596	658080	485	666842	667326	485	0.62	0.00127835
ctg0057	ctg0057_9	705355	715033	9679	+	6	0.956	11111010000	705355	705874	520	714514	715033	520	4.59	0.00882692
ctg0058	ctg0058_1	71419	81391	9973	+	6	1	11111010000	71419	71930	512	80880	81391	512	0	0
ctg0058	ctg0058_10	769151	780879	11729	-	6	0.981	11111010000	769151	769999	849	780032	780879	848	1.8	0.00212014
ctg0058	ctg0058_11	781204	792261	11058	+	6	0.876	11111010000	781204	782011	808	791490	792261	772	9.05	0.0112005
ctg0058	ctg0058_12	794534	805690	11157	+	6	0.955	11111010000	794534	795289	756	804935	805690	756	4.68	0.00619048
ctg0058	ctg0058_13	1003426	1010359	6934	-	6	0.951	11111010000	1003426	1004380	955	1009398	1010359	962	4.57	0.00478534
ctg0058	ctg0058_14	1603704	1610535	6832	-	6	0.966	11111010000	1603704	1604465	762	1609774	1610535	762	3.52	0.00461942
ctg0058	ctg0058_15	1839253	1849011	9759	-	6	0.935	11111010000	1839253	1839776	524	1848488	1849011	524	6.88	0.0131298
ctg0058	ctg0058_16	1857789	1865885	8097	+	6	0.932	11111010000	1857789	1859157	1369	1864517	1865885	1369	7.37	0.00538349
ctg0058	ctg0058_2	117441	127895	10455	+	7	0.969	11111011000	117441	118108	668	127228	127895	668	3.24	0.0048503
ctg0058	ctg0058_3	130224	141638	11415	+	6	1	11111001000	130224	130966	743	140896	141638	743	0	0
ctg0058	ctg0058_4	219730	230921	11192	+	6	0.987	11111010000	219730	220575	846	230076	230921	846	1.32	0.00156028
ctg0058	ctg0058_5	244887	255140	10254	+	7	0.958	11111011000	244887	245554	668	254473	255140	668	4.35	0.00651198
ctg0058	ctg0058_6	505760	516097	10338	-	6	0.936	11111010000	505760	506428	669	515429	516097	669	7.13	0.0106577
ctg0058	ctg0058_7	538247	548402	10156	+	6	0.983	11111010000	538247	538906	660	547743	548402	660	1.69	0.00256061
ctg0059	ctg0059_1	107191	112770	5580	+	6	0.751	11111010000	107191	107403	213	112602	112770	169	5.57	0.0261502
ctg0059	ctg0059_10	1547732	1558981	11250	+	6	0.95	11111010000	1547732	1548492	761	1558222	1558981	760	5.25	0.00689882
ctg0059	ctg0059_11	1722899	1734292	11394	+	7	0.986	11111011000	1722899	1723749	851	1733442	1734292	851	1.43	0.00168038
ctg0059	ctg0059_12	1831632	1842854	11223	+	7	0.965	11111011000	1831632	1832378	747	1842108	1842854	747	3.73	0.00499331
ctg0059	ctg0059_2	192677	203325	10649	-	6	0.994	11111010000	192677	193360	684	202642	203325	684	0.59	0.000862573
ctg0059	ctg0059_3	236407	247562	11156	+	7	0.987	11111011000	236407	237157	751	246812	247562	751	1.35	0.0017976
ctg0059	ctg0059_4	277236	288428	11193	-	6	0.922	11111010000	277236	278006	771	287665	288428	764	7.93	0.0102853
ctg0059	ctg0059_5	723919	730336	6418	-	6	1	11111010000	723919	724839	921	729416	730336	921	0	0
ctg0059	ctg0059_6	926295	936535	10241	+	6	0.976	11111010000	926295	926797	503	936033	936535	503	2.44	0.0048509
ctg0059	ctg0059_7	1137408	1148262	10855	+	7	0.962	11111011000	1137408	1138164	757	1147494	1148262	769	2.29	0.0030251
ctg0059	ctg0059_8	1185313	1195818	10506	+	6	0.994	11111010000	1185313	1185997	685	1195134	1195818	685	0.59	0.000861314
ctg0059	ctg0059_9	1488211	1498513	10303	+	6	0.997	11111010000	1488211	1488871	661	1497853	1498513	661	0.3	0.000453858
ctg0060	ctg0060_1	186309	196658	10350	+	6	0.852	11111010000	186309	187003	695	196007	196658	652	10.75	0.0154676
ctg0060	ctg0060_10	1790524	1802432	11909	+	6	0.959	11111010000	1790524	1791275	752	1801679	1802432	754	3.73	0.00496011
ctg0060	ctg0060_11	1823285	1834639	11355	+	6	0.935	11111010000	1823285	1824040	756	1833872	1834639	768	5.42	0.00716931
ctg0060	ctg0060_2	247493	257801	10309	-	7	0.929	11111011000	247493	248157	665	257141	257801	661	6.9	0.0103759
ctg0060	ctg0060_3	829206	843815	14610	+	6	0.935	11111010000	829206	831172	1967	841849	843815	1967	6.8	0.00345704
ctg0060	ctg0060_4	903150	914624	11475	+	6	0.984	11111010000	903150	903899	750	913875	914624	750	1.62	0.00216
ctg0060	ctg0060_5	1147580	1158694	11115	+	6	0.981	11111010000	1147580	1148314	735	1157960	1158694	735	1.93	0.00262585
ctg0060	ctg0060_6	1191212	1202120	10909	+	7	0.97	11111011000	1191212	1191946	735	1201385	1202120	736	2.93	0.0039864
ctg0060	ctg0060_7	1231376	1242519	11144	-	6	0.988	11111010000	1231376	1232108	733	1241787	1242519	733	1.24	0.00169168
ctg0061	ctg0061_1	583636	593671	10036	-	6	0.938	11111010000	583636	584217	582	593089	593671	583	6.34	0.0108935
ctg0061	ctg0061_12	1784727	1786563	1837	-	6	0.944	11111010000	1784727	1785137	411	1786156	1786563	408	5.07	0.0123358
ctg0061	ctg0061_13	1787877	1798809	10933	+	6	0.966	11111010000	1787877	1788611	735	1798056	1798809	754	1.51	0.00205442
ctg0061	ctg0061_2	712807	722829	10023	+	6	0.952	11111010000	712807	713329	523	722306	722829	524	4.8	0.00917782
ctg0061	ctg0061_3	1018886	1030745	11860	-	7	0.993	11111011000	1018886	1019628	743	1030004	1030745	742	0.54	0.000726783
ctg0061	ctg0061_4	1158544	1171077	12534	-	6	0.903	11111010000	1158544	1159367	824	1170260	1171077	818	9.15	0.0111044
ctg0061	ctg0061_5	1456218	1470980	14763	+	6	0.982	11111010000	1456218	1456987	770	1470203	1470980	778	0.52	0.000675325
ctg0061	ctg0061_6	1479992	1490673	10682	-	6	0.949	11111010000	1479992	1480738	747	1489926	1490673	748	5.31	0.00710843
ctg0061	ctg0061_7	1553434	1564243	10810	+	6	0.839	11111010000	1553434	1553810	377	1563866	1564243	378	18.12	0.0480637
ctg0061	ctg0061_8	1584525	1588607	4083	-	6	0.946	11111010000	1584525	1585203	679	1587929	1588607	679	5.71	0.00840943
ctg0061	ctg0061_9	1616695	1628351	11657	+	7	0.927	11111011000	1616695	1617476	782	1627562	1628351	790	6.75	0.00863171
ctg0062	ctg0062_1	228519	239303	10785	-	6	0.919	11111010000	228519	229292	774	238530	239303	774	9.09	0.0117442
ctg0062	ctg0062_10	1350692	1362172	11481	-	7	0.998	11111011000	1350692	1351498	807	1361367	1362172	806	0	0
ctg0062	ctg0062_11	1703150	1712045	8896	-	6	0.916	11111010000	1703150	1703905	756	1711286	1712045	760	8.51	0.0112566
ctg0062	ctg0062_12	1736063	1747356	11294	-	6	0.962	11111010000	1736063	1736901	839	1746517	1747356	840	3.82	0.00455304
ctg0062	ctg0062_13	1795700	1807117	11418	+	6	1	11111001000	1795700	1796443	744	1806374	1807117	744	0	0
ctg0062	ctg0062_2	452583	462441	9859	+	7	0.996	11111011000	452583	453089	507	461935	462441	507	0.4	0.000788955
ctg0062	ctg0062_3	492600	503135	10536	-	7	0.993	11111011000	492600	493270	671	502465	503135	671	0.75	0.00111773
ctg0062	ctg0062_4	562705	566966	4262	+	6	0.883	11111010000	562705	563164	460	566504	566966	463	11.81	0.0256739
ctg0062	ctg0062_5	720541	725945	5405	+	6	1	11111010000	720541	720996	456	725490	725945	456	0	0
ctg0062	ctg0062_6	883589	893793	10205	-	7	0.992	11111011000	883589	884249	661	893133	893793	661	0.76	0.00114977
ctg0062	ctg0062_7	1014719	1025978	11260	+	6	0.992	11111010000	1014719	1015464	746	1025233	1025978	746	0.81	0.00108579
ctg0062	ctg0062_8	1192120	1201813	9694	-	6	0.978	11111010000	1192120	1192613	494	1201320	1201813	494	2.28	0.00461538
ctg0062	ctg0062_9	1317823	1328062	10240	-	7	0.97	11111011000	1317823	1318490	668	1327395	1328062	668	3.09	0.00462575
ctg0063	ctg0063_1	65320	70533	5214	+	6	1	11111010000	65320	65652	333	70201	70533	333	0	0
ctg0063	ctg0063_10	1748412	1766511	18100	+	6	0.837	11111010000	1748412	1749787	1376	1765041	1766511	1471	9.01	0.00654797
ctg0063	ctg0063_2	288274	299561	11288	-	6	0.992	11111010000	288274	289031	758	298804	299561	758	0.8	0.00105541
ctg0063	ctg0063_3	349432	360837	11406	+	6	0.957	11111010000	349432	350134	703	360135	360837	703	4.59	0.00652916
ctg0063	ctg0063_4	361327	371795	10469	+	6	0.984	11111010000	361327	361814	488	371308	371795	488	1.67	0.00342213
ctg0063	ctg0063_5	383574	394934	11361	+	6	1	11111010000	383574	384355	782	394153	394934	782	0	0
ctg0063	ctg0063_6	633081	643608	10528	-	6	0.932	11111010000	633081	633757	677	642932	643608	677	7.22	0.0106647
ctg0063	ctg0063_7	1219819	1227136	7318	+	6	0.931	11111010000	1219819	1220237	419	1226716	1227136	421	7.09	0.0169212
ctg0063	ctg0063_8	1251266	1262663	11398	+	7	0.986	11111011000	1251266	1252024	759	1261903	1262663	761	1.2	0.00158103
ctg0063	ctg0063_9	1456124	1467258	11135	-	6	0.938	11111010000	1456124	1456841	718	1466537	1467258	722	6.02	0.0083844
ctg0064	ctg0064_1	77738	88863	11126	+	6	0.984	11111010000	77738	78488	751	88119	88863	745	0.81	0.00107856
ctg0064	ctg0064_10	1040019	1050530	10512	+	6	0.997	11111010000	1040019	1040699	681	1049852	1050530	679	0	0
ctg0064	ctg0064_11	1295153	1299803	4651	+	6	0.947	11111010000	1295153	1295321	169	1299635	1299803	169	6.2	0.0366864
ctg0064	ctg0064_12	1314927	1326235	11309	-	6	0.919	11111010000	1314927	1315689	763	1325474	1326235	762	8.74	0.0114548
ctg0064	ctg0064_13	1481534	1492616	11083	+	6	0.906	11111010000	1481534	1482304	771	1491845	1492616	772	10.78	0.0139818
ctg0064	ctg0064_14	1558808	1569053	10246	-	6	0.995	11111010000	1558808	1559470	663	1568391	1569053	663	0.45	0.000678733
ctg0064	ctg0064_15	1592732	1602936	10205	-	7	0.986	11111011000	1592732	1593393	662	1602275	1602936	662	1.38	0.00208459
ctg0064	ctg0064_16	1701251	1712596	11346	-	6	0.938	11110011000	1701251	1701846	596	1712001	1712596	596	6.76	0.0113423
ctg0064	ctg0064_2	392074	402544	10471	+	7	0.964	11111011000	392074	392763	690	401855	402544	690	3.74	0.00542029
ctg0064	ctg0064_3	445312	456746	11435	-	6	0.937	11111010000	445312	446073	762	455988	456746	759	6.43	0.00843832
ctg0064	ctg0064_4	496325	507832	11508	-	6	0.997	11111001000	496325	497065	741	507092	507832	741	0.27	0.000364372
ctg0064	ctg0064_5	565783	576392	10610	-	6	0.952	11111010000	565783	566487	705	575689	576392	704	4.9	0.00695036
ctg0064	ctg0064_6	730164	740030	9867	-	6	0.972	11111010000	730164	730672	509	739522	740030	509	2.81	0.00552063
ctg0064	ctg0064_7	756676	767638	10963	-	6	0.927	11111010000	756676	757456	781	766873	767638	766	5.6	0.00717029
ctg0064	ctg0064_8	867181	871923	4743	-	6	1	11111010000	867181	867464	284	871640	871923	284	0	0
ctg0064	ctg0064_9	1022868	1033784	10917	+	6	0.922	11111010000	1022868	1023518	651	1033117	1033784	668	4.7	0.00721966
ctg0065	ctg0065_1	165207	175151	9945	-	6	0.982	11111010000	165207	165713	507	174645	175151	507	1.8	0.0035503
ctg0065	ctg0065_10	1599766	1611305	11540	+	6	0.977	11111010000	1599766	1600557	792	1610514	1611305	792	2.32	0.00292929
ctg0065	ctg0065_2	177711	187373	9663	-	6	0.988	11111010000	177711	178200	490	186884	187373	490	1.23	0.0025102
ctg0065	ctg0065_3	252228	262261	10034	-	6	0.992	11111010000	252228	252752	525	261737	262261	525	0.77	0.00146667
ctg0065	ctg0065_4	511567	522552	10986	+	6	0.961	11110011000	511567	512316	750	521813	522552	740	2.49	0.00332
ctg0065	ctg0065_5	566228	578784	12557	+	6	0.947	11111010000	566228	567322	1095	577687	578784	1098	5.11	0.00466667
ctg0065	ctg0065_6	843900	855064	11165	+	6	0.924	11110011000	843900	844667	768	854297	855064	768	7.95	0.0103516
ctg0065	ctg0065_7	1035339	1039999	4661	+	6	0.969	11111010000	1035339	1035592	254	1039747	1039999	253	3.24	0.0127559
ctg0065	ctg0065_8	1259021	1269041	10021	-	6	0.996	11111010000	1259021	1259527	507	1268535	1269041	507	0.4	0.000788955
ctg0065	ctg0065_9	1467958	1479296	11339	+	7	0.996	11111011000	1467958	1468741	784	1478513	1479296	784	0.38	0.000484694
ctg0066	ctg0066_1	348334	352867	4534	+	6	1	11111010000	348334	348525	192	352676	352867	192	0	0
ctg0066	ctg0066_2	465394	473255	7862	+	6	0.954	11111010000	465394	466897	1504	471760	473255	1496	4.08	0.00271277
ctg0066	ctg0066_3	646498	652241	5744	+	6	0.891	11111010000	646498	647473	976	651269	652241	973	10.91	0.0111783
ctg0066	ctg0066_4	691692	701401	9710	-	6	0.908	11111010000	691692	692170	479	700932	701401	470	7.75	0.0161795
ctg0066	ctg0066_7	918108	929539	11432	+	6	0.916	11111010000	918108	918879	772	928755	929539	785	7.3	0.00945596
ctg0066	ctg0066_8	1087017	1098438	11422	+	6	0.988	11111010000	1087017	1087845	829	1097611	1098438	828	1.1	0.0013269
ctg0066	ctg0066_9	1235171	1246706	11536	-	7	0.993	11111011000	1235171	1235922	752	1245955	1246706	752	0.67	0.000890957
ctg0067	ctg0067_1	54743	66104	11362	+	6	0.965	11111010000	54743	55504	762	65344	66104	761	3.53	0.00463255
ctg0067	ctg0067_10	727712	734977	7266	+	6	0.843	11111010000	727712	728023	312	734709	734977	269	2.27	0.00727564
ctg0067	ctg0067_11	938261	949595	11335	-	6	0.965	11111010000	938261	939107	847	948749	949595	847	3.64	0.00429752
ctg0067	ctg0067_12	1001815	1012931	11117	+	6	0.956	11111010000	1001815	1002571	757	1012176	1012931	756	4.26	0.00562748
ctg0067	ctg0067_13	1232019	1242041	10023	-	7	0.978	11111011000	1232019	1232555	537	1241505	1242041	537	2.28	0.00424581
ctg0067	ctg0067_14	1765915	1775880	9966	-	6	0.986	11111010000	1765915	1766056	142	1775739	1775880	142	1.43	0.0100704
ctg0067	ctg0067_2	78370	88305	9936	+	6	0.968	11111010000	78370	78834	465	87842	88305	464	3.09	0.00664516
ctg0067	ctg0067_3	126437	137243	10807	+	6	0.974	11111010000	126437	127174	738	136503	137243	741	2.21	0.00299458
ctg0067	ctg0067_4	312547	324139	11593	-	6	0.967	11110011000	312547	313303	757	323397	324139	743	1.36	0.00179656
ctg0067	ctg0067_5	364312	369438	5127	+	6	0.946	11111010000	364312	364496	185	369254	369438	185	5.69	0.0307568
ctg0067	ctg0067_6	373182	383884	10703	+	7	0.964	11111011000	373182	373915	734	383139	383884	746	2.08	0.00283379
ctg0067	ctg0067_7	422521	432737	10217	+	6	0.997	11111010000	422521	423166	646	432092	432737	646	0.31	0.000479876
ctg0067	ctg0067_8	698833	708501	9669	-	7	0.989	11111011000	698833	699296	464	708038	708501	464	1.09	0.00234914
ctg0067	ctg0067_9	709078	720485	11408	-	6	0.99	11111010000	709078	709839	762	719724	720485	762	1.06	0.00139108
ctg0068	ctg0068_1	49171	60282	11112	+	6	0.979	11111010000	49171	49870	700	59585	60282	698	1.89	0.0027
ctg0068	ctg0068_10	1545874	1554178	8305	+	6	0.964	11111010000	1545874	1547299	1426	1552743	1554178	1436	2.88	0.00201964
ctg0068	ctg0068_11	1588376	1600607	12232	-	7	0.987	11111011000	1588376	1589117	742	1599866	1600607	742	1.36	0.00183288
ctg0068	ctg0068_12	1697950	1709097	11148	+	6	0.969	11111010000	1697950	1698724	775	1708325	1709097	773	0.65	0.00083871
ctg0068	ctg0068_13	1716777	1721080	4304	+	6	0.832	11111010000	1716777	1716958	182	1720867	1721080	214	2.83	0.0155495
ctg0068	ctg0068_2	114380	125643	11264	+	6	0.979	11111010000	114380	115233	854	124788	125643	856	1.9	0.00222482
ctg0068	ctg0068_3	291182	302635	11454	-	6	0.989	11111010000	291182	292027	846	301790	302635	846	1.07	0.00126478
ctg0068	ctg0068_4	386776	396066	9291	+	6	0.929	11111010000	386776	387352	577	395487	396066	580	7	0.0121317
ctg0068	ctg0068_5	482339	490481	8143	+	6	0.946	11111010000	482339	483796	1458	489057	490481	1425	3.84	0.00263374
ctg0068	ctg0068_6	575172	583290	8119	+	6	0.977	11111010000	575172	576620	1449	581850	583290	1441	1.83	0.00126294
ctg0068	ctg0068_7	791493	793410	1918	+	6	0.93	11111010000	791493	791705	213	793198	793410	213	7.41	0.0347887
ctg0068	ctg0068_8	798918	807375	8458	-	6	0.945	11111010000	798918	800360	1443	805954	807375	1422	4.74	0.00328482
ctg0068	ctg0068_9	844693	857378	12686	-	7	0.951	11111011000	844693	845535	843	856536	857378	843	5.07	0.00601423
ctg0069	ctg0069_1	228072	238427	10356	+	6	0.97	11111010000	228072	228738	667	237761	238427	667	3.09	0.00463268
ctg0069	ctg0069_10	783794	794941	11148	-	6	0.974	11110011000	783794	784340	547	794395	794941	547	2.63	0.00480804
ctg0069	ctg0069_11	891498	902857	11360	+	6	0.928	11111010000	891498	892253	756	902089	902857	769	5.99	0.00792328
ctg0069	ctg0069_12	1061902	1071954	10053	+	6	0.99	11111010000	1061902	1062427	526	1071429	1071954	526	0.96	0.0018251
ctg0069	ctg0069_13	1072314	1083708	11395	-	7	0.989	11111011000	1072314	1073066	753	1082956	1083708	753	1.07	0.00142098
ctg0069	ctg0069_14	1305049	1319780	14732	-	6	0.994	11111010000	1305049	1305825	777	1319004	1319780	777	0.65	0.000836551
ctg0069	ctg0069_15	1387269	1397955	10687	-	6	0.944	11110011000	1387269	1387465	197	1397759	1397955	197	5.92	0.0300508
ctg0069	ctg0069_16	1429761	1440954	11194	+	6	0.945	11111010000	1429761	1430530	770	1440192	1440954	763	4.93	0.0064026
ctg0069	ctg0069_17	1547696	1558047	10352	+	6	0.964	11111010000	1547696	1548216	521	1557527	1558047	521	3.79	0.00727447
ctg0069	ctg0069_2	272312	277139	4828	-	6	0.984	11111010000	272312	272503	192	276948	277139	192	1.58	0.00822917
ctg0069	ctg0069_3	307637	317381	9745	+	6	0.959	11111010000	307637	308101	465	316917	317381	465	4.22	0.00907527
ctg0069	ctg0069_4	329478	340665	11188	-	6	0.984	11111010000	329478	330211	734	339930	340665	736	1.38	0.00188011
ctg0069	ctg0069_5	550434	560702	10269	-	7	0.945	11111011000	550434	551105	672	560033	560702	670	5.62	0.00836309
ctg0069	ctg0069_8	715644	727428	11785	+	6	1	11111010000	715644	716450	807	726622	727428	807	0	0
ctg0069	ctg0069_9	731979	743857	11879	+	6	0.981	11111010000	731979	732725	747	743111	743857	747	1.91	0.00255689
ctg0070	ctg0070_1	127758	138776	11019	+	6	0.937	11111010000	127758	128535	778	137999	138776	778	6.7	0.00861183
ctg0070	ctg0070_10	1586117	1595957	9841	+	7	1	11111011000	1586117	1586618	502	1595456	1595957	502	0	0
ctg0070	ctg0070_2	441976	454178	12203	-	6	0.989	11111010000	441976	442728	753	453426	454178	753	1.07	0.00142098
ctg0070	ctg0070_3	580889	591199	10311	-	6	0.921	11111010000	580889	581467	579	590621	591199	579	8.49	0.0146632
ctg0070	ctg0070_4	993413	1004191	10779	-	6	0.984	11111010000	993413	994084	672	1003520	1004191	672	1.66	0.00247024
ctg0070	ctg0070_5	1194945	1206088	11144	-	6	0.889	11111010000	1194945	1195691	747	1205365	1206088	724	9.42	0.0126104
ctg0070	ctg0070_6	1210470	1216230	5761	+	6	0.877	11111010000	1210470	1211241	772	1215503	1216230	728	7.74	0.0100259
ctg0070	ctg0070_7	1539419	1550370	10952	-	6	0.961	11110011000	1539419	1540155	737	1549634	1550370	737	4.08	0.00553596
ctg0070	ctg0070_8	1557526	1567375	9850	+	6	0.929	11111010000	1557526	1558089	564	1566813	1567375	563	7.37	0.0130674
ctg0070	ctg0070_9	1569393	1579802	10410	-	6	0.926	11111010000	1569393	1569976	584	1579219	1579802	584	7.9	0.0135274
ctg0071	ctg0071_1	54256	62921	8666	-	6	0.946	11111010000	54256	54846	591	62332	62921	590	5.5	0.00930626
ctg0071	ctg0071_10	806213	817653	11441	+	7	0.983	11111011000	806213	806962	750	816904	817653	750	1.76	0.00234667
ctg0071	ctg0071_11	847045	852254	5210	-	6	0.855	11111010000	847045	847237	193	852041	852254	214	5.47	0.028342
ctg0071	ctg0071_12	912583	930853	18271	-	6	0.945	11111010000	912583	912692	110	930744	930853	110	5.69	0.0517273
ctg0071	ctg0071_13	937031	946994	9964	-	7	0.984	11111011000	937031	937542	512	946483	946994	512	1.58	0.00308594
ctg0071	ctg0071_14	1150318	1161081	10764	+	6	0.988	11111010000	1150318	1151055	738	1160344	1161081	738	1.23	0.00166667
ctg0071	ctg0071_15	1367576	1374975	7400	-	6	0.913	11111010000	1367576	1368413	838	1374134	1374975	842	9.16	0.0109308
ctg0071	ctg0071_16	1410532	1415673	5142	+	6	0.897	11111010000	1410532	1410713	182	1415471	1415673	203	0	0
ctg0071	ctg0071_2	82438	94110	11673	-	6	0.969	11111001000	82438	83183	746	93375	94110	736	1.79	0.00239946
ctg0071	ctg0071_3	199453	213346	13894	-	6	0.927	11111010000	199453	200257	805	212544	213346	803	8.12	0.010087
ctg0071	ctg0071_4	310261	323193	12933	+	6	0.962	11111010000	310261	310363	103	323090	323193	104	2.98	0.028932
ctg0071	ctg0071_5	515506	527165	11660	+	6	0.969	11111010000	515506	516242	737	526429	527165	737	3.22	0.00436906
ctg0071	ctg0071_6	591312	603134	11823	-	6	0.918	11111010000	591312	591506	195	602948	603134	187	4.44	0.0227692
ctg0071	ctg0071_7	634668	646071	11404	+	6	0.991	11111010000	634668	635416	749	645323	646071	749	0.94	0.00125501
ctg0071	ctg0071_8	651346	662085	10740	+	7	0.937	11111011000	651346	652023	678	661432	662085	654	2.98	0.00439528
ctg0071	ctg0071_9	665856	676366	10511	+	6	0.964	11111010000	665856	666545	690	675677	676366	690	3.74	0.00542029
ctg0072	ctg0072_1	27915	42009	14095	-	6	0.864	11111010000	27915	28860	946	41065	42009	945	14.02	0.0148203
ctg0072	ctg0072_10	1366161	1377024	10864	+	6	0.954	11111010000	1366161	1366921	761	1376265	1377024	760	4.64	0.00609724
ctg0072	ctg0072_11	1523658	1537005	13348	-	6	1	11111010000	1523658	1524494	837	1536169	1537005	837	0	0
ctg0072	ctg0072_12	1573616	1583441	9826	+	7	1	11111011000	1573616	1574129	514	1582928	1583441	514	0	0
ctg0072	ctg0072_2	279685	284835	5151	+	6	0.921	11111010000	279685	280058	374	284459	284835	377	6.24	0.0166845
ctg0072	ctg0072_3	344917	354304	9388	+	6	0.904	11111010000	344917	345384	468	353843	354304	462	9.44	0.0201709
ctg0072	ctg0072_4	384620	395064	10445	-	6	1	11111010000	384620	387497	2878	392187	395064	2878	0	0
ctg0072	ctg0072_5	554681	564372	9692	-	6	0.909	11111010000	554681	556722	2042	562345	564372	2028	9	0.00440744
ctg0072	ctg0072_6	633984	645552	11569	+	6	0.889	11111010000	633984	635616	1633	643917	645552	1636	11.22	0.00687079
ctg0072	ctg0072_7	740550	749557	9008	-	6	0.844	11110011000	740550	741085	536	748988	749557	570	11.74	0.021903
ctg0073	ctg0073_1	214225	225750	11526	-	6	0.986	11111010000	214225	215070	846	224905	225750	846	1.44	0.00170213
ctg0073	ctg0073_10	1711898	1713678	1781	-	6	0.981	11111010000	1711898	1712056	159	1713520	1713678	159	1.92	0.0120755
ctg0073	ctg0073_2	378927	390327	11401	-	6	1	11111001000	378927	379708	782	389546	390327	782	0	0
ctg0073	ctg0073_3	929284	935700	6417	+	6	0.94	11111010000	929284	930201	918	934777	935700	924	5.83	0.00635076
ctg0073	ctg0073_4	1043185	1054325	11141	+	6	0.983	11111001000	1043185	1043941	757	1053574	1054325	752	1.08	0.00142668
ctg0073	ctg0073_5	1117676	1127279	9604	+	6	0.983	11111010000	1117676	1118819	1144	1126136	1127279	1144	1.69	0.00147727
ctg0073	ctg0073_6	1230279	1241713	11435	-	6	0.96	11111010000	1230279	1231044	766	1240948	1241713	766	4.61	0.00601828
ctg0073	ctg0073_7	1301706	1307359	5654	+	6	1	11111010000	1301706	1302271	566	1306794	1307359	566	0	0
ctg0073	ctg0073_8	1411863	1422728	10866	+	6	0.981	11111010000	1411863	1412536	674	1422055	1422728	674	1.96	0.00290801
ctg0073	ctg0073_9	1646015	1656951	10937	+	7	0.96	11111011000	1646015	1646661	647	1656305	1656951	647	4.16	0.00642968
ctg0074	ctg0074_1	75780	85780	10001	+	6	0.97	11111010000	75780	76304	525	85255	85780	526	3.13	0.0059619
ctg0074	ctg0074_10	1043672	1048040	4369	+	6	0.917	11111010000	1043672	1044455	784	1047220	1048040	821	3.83	0.0048852
ctg0074	ctg0074_11	1048047	1055384	7338	+	6	0.966	11111010000	1048047	1049425	1379	1054006	1055384	1379	3.51	0.00254532
ctg0074	ctg0074_2	136376	146442	10067	-	6	0.952	11111010000	136376	136960	585	145858	146442	585	4.99	0.00852992
ctg0074	ctg0074_24	1118942	1127231	8290	-	6	0.976	11111010000	1118942	1120370	1429	1125803	1127231	1429	2.5	0.00174947
ctg0074	ctg0074_3	391722	397882	6161	-	6	0.958	11111010000	391722	392523	802	397081	397882	802	4.39	0.00547381
ctg0074	ctg0074_30	1227971	1234730	6760	-	7	0.975	11111011000	1227971	1228773	803	1233928	1234730	803	2.54	0.00316314
ctg0074	ctg0074_31	1305750	1310544	4795	+	6	0.945	11111010000	1305750	1306562	813	1309744	1310544	801	3.11	0.00382534
ctg0074	ctg0074_32	1618298	1625031	6734	-	6	0.927	11111010000	1618298	1618792	495	1624528	1625031	504	5.93	0.0119798
ctg0074	ctg0074_33	1656790	1663533	6744	+	7	0.967	11111011000	1656790	1657585	796	1662734	1663533	800	2.82	0.00354271
ctg0074	ctg0074_34	1699183	1705880	6698	+	6	0.933	11111010000	1699183	1699953	771	1705075	1705880	806	2.65	0.00343709
ctg0074	ctg0074_4	600186	610794	10609	-	7	0.958	11111011000	600186	600823	638	610157	610794	638	4.39	0.00688088
ctg0074	ctg0074_5	632188	643328	11141	-	6	0.953	11111010000	632188	632956	769	642559	643328	770	4.72	0.00613784
ctg0074	ctg0074_6	705999	711774	5776	-	7	0.973	11111011000	705999	706804	806	710967	711774	808	1.27	0.00157568
ctg0074	ctg0074_7	836938	847903	10966	+	6	0.951	11111010000	836938	837678	741	847173	847903	731	3.82	0.0051552
ctg0074	ctg0074_8	986021	990830	4810	+	6	0.956	11111010000	986021	986821	801	990030	990830	801	4.79	0.00598002
ctg0074	ctg0074_9	1003944	1010468	6525	-	6	0.962	11111010000	1003944	1004742	799	1009670	1010468	799	4.26	0.00533167
ctg0075	ctg0075_1	302659	307400	4742	+	6	0.986	11111010000	302659	302942	284	307117	307400	284	1.42	0.005
ctg0075	ctg0075_10	1579298	1587030	7733	-	6	0.914	11111010000	1579298	1580323	1026	1586009	1587030	1022	8.82	0.00859649
ctg0075	ctg0075_11	1665336	1667704	2369	+	6	0.919	11111010000	1665336	1665815	480	1667225	1667704	480	7.01	0.0146042
ctg0075	ctg0075_2	326287	337916	11630	-	6	0.999	11111010000	326287	327092	806	337111	337916	806	0.12	0.000148883
ctg0075	ctg0075_3	491781	502976	11196	-	6	0.948	11110011000	491781	492534	754	502223	502976	754	5.56	0.00737401
ctg0075	ctg0075_4	828498	833240	4743	-	6	1	11111010000	828498	828781	284	832957	833240	284	0	0
ctg0075	ctg0075_5	1044934	1051718	6785	-	7	0.939	11111011000	1044934	1045723	790	1050918	1051718	801	4.11	0.00520253
ctg0075	ctg0075_6	1186250	1197525	11276	-	7	0.986	11111011000	1186250	1187011	762	1196764	1197525	762	1.46	0.00191601
ctg0075	ctg0075_7	1300564	1312026	11463	-	6	0.972	11111010000	1300564	1301415	852	1311173	1312026	854	2.64	0.00309859
ctg0075	ctg0075_8	1411162	1420933	9772	+	6	0.941	11111010000	1411162	1411684	523	1420414	1420933	520	5.24	0.0100191
ctg0075	ctg0075_9	1553557	1561249	7693	+	6	0.905	11111010000	1553557	1554581	1025	1560225	1561249	1025	10.4	0.0101463
ctg0076	ctg0076_1	110230	115026	4797	+	6	0.938	11111010000	110230	111034	805	114224	115026	803	6.43	0.00798758
ctg0076	ctg0076_12	336414	341302	4889	+	6	0.915	11111010000	336414	336528	115	341185	341302	118	6.35	0.0552174
ctg0076	ctg0076_13	345274	350290	5017	+	6	0.974	11111010000	345274	345387	114	350177	350290	114	2.69	0.0235965
ctg0076	ctg0076_14	438744	443904	5161	+	6	0.979	11111010000	438744	438936	193	443712	443904	193	2.12	0.0109845
ctg0076	ctg0076_15	553655	565150	11496	+	6	0.981	11111010000	553655	554506	852	564298	565150	853	1.79	0.00210094
ctg0076	ctg0076_16	804655	819767	15113	+	6	0.959	11111010000	804655	806093	1439	818376	819767	1392	0.94	0.000653231
ctg0076	ctg0076_17	948576	951395	2820	-	6	0.993	11111010000	948576	948994	419	950977	951395	419	0.72	0.00171838
ctg0076	ctg0076_18	1061285	1067691	6407	-	7	0.966	11111011000	1061285	1061988	704	1066987	1067691	705	3.35	0.00475852
ctg0076	ctg0076_19	1130380	1135354	4975	+	6	0.863	11111010000	1130380	1131418	1039	1134329	1135354	1026	14.13	0.0135996
ctg0076	ctg0076_2	156875	163589	6715	-	6	0.969	11111010000	156875	157675	801	162790	163589	800	3.08	0.00384519
ctg0076	ctg0076_20	1421777	1428431	6655	+	6	0.959	11111010000	1421777	1422716	940	1427486	1428431	946	3.28	0.00348936
ctg0076	ctg0076_21	1430852	1435416	4565	-	6	0.885	11111010000	1430852	1431043	192	1435242	1435416	175	2.93	0.0152604
ctg0076	ctg0076_22	1471595	1477842	6248	+	6	0.99	11111010000	1471595	1472428	834	1477004	1477842	839	0.36	0.000431655
ctg0076	ctg0076_23	1519001	1530009	11009	-	6	0.929	11111010000	1519001	1519731	731	1529279	1530009	731	3.81	0.00521204
ctg0076	ctg0076_3	184246	189219	4974	+	6	0.924	11111010000	184246	185118	873	188352	189219	868	8.1	0.00927835
ctg0077	ctg0077_1	353315	363377	10063	-	6	1	11111010000	353315	353967	653	362725	363377	653	0	0
ctg0077	ctg0077_2	406474	412372	5899	+	6	0.979	11111010000	406474	406905	432	411941	412372	432	2.12	0.00490741
ctg0077	ctg0077_3	511543	523036	11494	-	6	0.902	11111010000	511543	512280	738	522280	523036	757	8.23	0.0111518
ctg0077	ctg0077_4	634144	644020	9877	-	6	0.987	11111010000	634144	634669	526	643495	644020	526	1.34	0.00254753
ctg0077	ctg0077_5	664859	673849	8991	+	6	0.966	11111010000	664859	665838	980	672879	673849	971	2.64	0.00269388
ctg0077	ctg0077_6	923470	929674	6205	+	6	0.948	11111010000	923470	923657	188	929484	929674	191	7.26	0.038617
ctg0077	ctg0077_7	1070378	1081632	11255	+	6	0.954	11111010000	1070378	1071138	761	1080873	1081632	760	4.81	0.00632063
ctg0077	ctg0077_8	1088203	1094698	6496	-	6	0.893	11111010000	1088203	1089317	1115	1093589	1094698	1110	11.25	0.0100897
ctg0077	ctg0077_9	1509592	1520559	10968	-	7	0.992	11111011000	1509592	1510354	763	1519797	1520559	763	0.79	0.00103539
ctg0078	ctg0078_1	7871	17612	9742	+	6	0.969	11111010000	7871	8392	522	17092	17612	521	3.16	0.00605364
ctg0078	ctg0078_10	962187	967777	5591	-	6	0.966	11111010000	962187	962566	380	967398	967777	380	3.53	0.00928947
ctg0078	ctg0078_11	989081	1000442	11362	-	6	0.976	11111010000	989081	989825	745	999697	1000442	746	2.33	0.00312752
ctg0078	ctg0078_12	1085664	1095541	9878	+	6	0.978	11111010000	1085664	1086214	551	1094990	1095541	552	2.03	0.00368421
ctg0078	ctg0078_13	1131138	1149357	18220	+	6	0.889	11111010000	1131138	1132299	1162	1148144	1149357	1214	6.54	0.00562823
ctg0078	ctg0078_14	1608629	1619165	10537	-	6	0.999	11111010000	1608629	1609988	1360	1617806	1619165	1360	0.07	5.15e-05
ctg0078	ctg0078_15	1639578	1645008	5431	+	6	1	11111010000	1639578	1640114	537	1644472	1645008	537	0	0
ctg0078	ctg0078_2	55623	67239	11617	-	6	0.95	11111010000	55623	56381	759	66489	67239	751	4.13	0.00544137
ctg0078	ctg0078_3	156765	161325	4561	+	6	1	11111010000	156765	156935	171	161155	161325	171	0	0
ctg0078	ctg0078_4	294682	306139	11458	+	6	0.977	11111010000	294682	295433	752	305385	306139	755	2.03	0.00269947
ctg0078	ctg0078_5	602551	612277	9727	+	6	0.939	11111010000	602551	603218	668	611606	612277	672	5.81	0.00869761
ctg0078	ctg0078_6	765398	770227	4830	+	6	0.983	11111010000	765398	765755	358	769866	770227	362	0.56	0.00156425
ctg0078	ctg0078_7	825527	835783	10257	+	6	0.983	11111010000	825527	826191	665	835119	835783	665	1.68	0.00252632
ctg0078	ctg0078_8	886113	894314	8202	+	6	0.981	11111010000	886113	887550	1438	892877	894314	1438	1.98	0.00137691
ctg0078	ctg0078_9	936897	941410	4514	+	6	0.952	11110011000	936897	937402	506	940889	941410	522	1.8	0.00355731
ctg0079	ctg0079_1	60428	63467	3040	-	6	0.952	11111010000	60428	61142	715	62756	63467	712	4.54	0.00634965
ctg0079	ctg0079_2	328982	338814	9833	+	6	0.995	11111010000	328982	329642	661	338154	338814	661	0.46	0.000695915
ctg0079	ctg0079_3	431969	436811	4843	+	6	0.969	11111010000	431969	432326	358	436453	436811	359	2.86	0.00798883
ctg0079	ctg0079_4	655888	665973	10086	+	6	0.886	11111010000	655888	656323	436	665561	665973	413	5.58	0.0127982
ctg0079	ctg0079_5	1178147	1190869	12723	+	6	0.935	11111010000	1178147	1180073	1927	1188958	1190869	1912	4.93	0.00255838
ctg0079	ctg0079_6	1199488	1210479	10992	+	6	0.981	11111010000	1199488	1200225	738	1209743	1210479	737	1.79	0.00242547
ctg0079	ctg0079_7	1614822	1618342	3521	+	6	0.842	11111010000	1614822	1614990	169	1618153	1618342	190	5.57	0.0329586
ctg0079	ctg0079_8	1622259	1633007	10749	+	7	0.994	11111011000	1622259	1622942	684	1632324	1633007	684	0.59	0.000862573
ctg0080	ctg0080_1	55265	67513	12249	+	6	0.996	11111010000	55265	56071	807	66707	67513	807	0.37	0.000458488
ctg0080	ctg0080_10	709700	721415	11716	-	6	0.925	11111010000	709700	710452	753	720661	721415	755	7.83	0.0103984
ctg0080	ctg0080_11	1135320	1146487	11168	+	6	0.958	11111010000	1135320	1136003	684	1145802	1146487	686	3.79	0.00554094
ctg0080	ctg0080_12	1165464	1170969	5506	-	6	0.981	11111010000	1165464	1165622	159	1170811	1170969	159	1.92	0.0120755
ctg0080	ctg0080_13	1335186	1346684	11499	+	7	0.986	11111011000	1335186	1336035	850	1345835	1346684	850	1.43	0.00168235
ctg0080	ctg0080_14	1368182	1378443	10262	-	6	0.998	11111010000	1368182	1368685	504	1377940	1378443	504	0.2	0.000396825
ctg0080	ctg0080_15	1569026	1574328	5303	+	6	0.988	11111010000	1569026	1569367	342	1573987	1574328	342	1.18	0.00345029
ctg0080	ctg0080_2	129087	139845	10759	+	6	0.914	11111010000	129087	129844	758	139088	139845	758	9.25	0.0122032
ctg0080	ctg0080_3	158946	170467	11522	+	6	0.938	11111010000	158946	159787	842	169626	170467	842	6.81	0.00808789
ctg0080	ctg0080_4	208829	219140	10312	+	6	0.975	11111010000	208829	209349	521	218620	219140	521	2.36	0.00452975
ctg0080	ctg0080_5	225738	235523	9786	+	6	0.955	11111010000	225738	226266	529	234996	235523	528	4.53	0.00856333
ctg0080	ctg0080_6	378513	385149	6637	+	6	0.892	11111010000	378513	378974	462	384719	385149	431	3.85	0.00833333
ctg0080	ctg0080_7	441267	451685	10419	+	6	0.998	11111010000	441267	442242	976	450710	451685	976	0.21	0.000215164
ctg0081	ctg0081_1	9105	23929	14825	+	6	0.895	11111010000	9105	10311	1207	22718	23929	1212	10.65	0.00882353
ctg0081	ctg0081_10	1636270	1647534	11265	+	6	0.996	11111001000	1636270	1637013	744	1646791	1647534	744	0.4	0.000537634
ctg0081	ctg0081_2	386793	404557	17765	+	6	0.979	11111010000	386793	387166	374	404184	404557	374	2.17	0.00580214
ctg0081	ctg0081_3	415774	426440	10667	+	6	0.955	11111010000	415774	416514	741	425704	426440	737	5.24	0.00707153
ctg0081	ctg0081_6	542543	553795	11253	+	7	0.996	11111011000	542543	543291	749	553047	553795	749	0.4	0.000534045
ctg0081	ctg0081_7	769407	779539	10133	-	6	0.995	11111010000	769407	770072	666	778874	779539	666	0.45	0.000675676
ctg0081	ctg0081_8	1146630	1149082	2453	+	6	0.99	11111010000	1146630	1147044	415	1148668	1149082	415	1.22	0.00293976
ctg0081	ctg0081_9	1293117	1304254	11138	-	6	0.955	11111010000	1293117	1293906	790	1303463	1304254	792	4.46	0.00564557
ctg0082	ctg0082_1	28845	40045	11201	+	6	0.909	11111010000	28845	29616	772	39285	40045	761	8.18	0.0105959
ctg0082	ctg0082_10	1268608	1278373	9766	+	7	0.959	11111011000	1268608	1269104	497	1277866	1278373	508	2.04	0.00410463
ctg0082	ctg0082_11	1355469	1365942	10474	-	6	0.98	11111010000	1355469	1356155	687	1365256	1365942	687	2.08	0.00302766
ctg0082	ctg0082_12	1478223	1488863	10641	-	6	0.962	11111010000	1478223	1478914	692	1488177	1488863	687	3.29	0.00475434
ctg0082	ctg0082_2	266212	276572	10361	+	6	0.989	11111010000	266212	266734	523	276050	276572	523	1.16	0.00221797
ctg0082	ctg0082_3	398104	408476	10373	+	6	0.917	11110011000	398104	398768	665	407811	408476	666	9.08	0.0136541
ctg0082	ctg0082_4	678680	689596	10917	+	6	0.996	11111010000	678680	679347	668	688929	689596	668	0.45	0.000673653
ctg0082	ctg0082_5	785677	796350	10674	-	6	0.881	11111010000	785677	786349	673	795678	796350	673	13.59	0.0201932
ctg0082	ctg0082_6	830264	833481	3218	-	6	0.994	11111010000	830264	830444	181	833301	833481	181	0.56	0.00309392
ctg0082	ctg0082_7	1131301	1141549	10249	-	7	0.983	11111011000	1131301	1131945	645	1140905	1141549	645	1.73	0.00268217
ctg0082	ctg0082_8	1149367	1157111	7745	+	6	0.89	11111010000	1149367	1150387	1021	1156072	1157111	1040	10.54	0.0103232
ctg0082	ctg0082_9	1182804	1189352	6549	+	6	0.945	11111010000	1182804	1183147	344	1189025	1189352	328	0.92	0.00267442
ctg0083	ctg0083_1	140575	146212	5638	+	6	1	11111010000	140575	140980	406	145807	146212	406	0	0
ctg0083	ctg0083_10	1201712	1213640	11929	+	6	0.932	11111010000	1201712	1202483	772	1212866	1213640	775	6.89	0.00892487
ctg0083	ctg0083_2	226012	236011	10000	+	6	0.99	11111010000	226012	226537	526	235486	236011	526	0.96	0.0018251
ctg0083	ctg0083_3	448773	465220	16448	+	6	0.848	11111010000	448773	448917	145	465057	465220	164	6.48	0.0446897
ctg0083	ctg0083_4	714260	725726	11467	+	6	0.984	11111010000	714260	715008	749	724973	725726	754	0.94	0.00125501
ctg0083	ctg0083_5	727456	738968	11513	+	7	0.993	11111011000	727456	728197	742	738227	738968	742	0.68	0.000916442
ctg0083	ctg0083_6	982406	993545	11140	+	6	0.993	11110011000	982406	983152	747	992799	993545	747	0.67	0.000896921
ctg0083	ctg0083_7	1151159	1161927	10769	-	6	0.989	11111010000	1151159	1151813	655	1161273	1161927	655	1.08	0.00164886
ctg0084	ctg0084_1	256904	270697	13794	-	6	0.907	11111010000	256904	257575	672	270019	270697	679	9.81	0.0145982
ctg0084	ctg0084_2	274460	280056	5597	+	6	0.969	11111010000	274460	274842	383	279674	280056	383	3.21	0.0083812
ctg0084	ctg0084_3	393296	405538	12243	-	7	0.973	11111011000	393296	394139	844	404695	405538	844	2.79	0.00330569
ctg0084	ctg0084_4	437841	449404	11564	+	7	0.995	11111011000	437841	438582	742	448665	449404	740	0.27	0.000363881
ctg0084	ctg0084_5	757191	759976	2786	+	6	0.972	11111010000	757191	757614	424	759553	759976	424	2.9	0.00683962
ctg0084	ctg0084_6	770277	781276	11000	+	6	0.954	11111010000	770277	770947	671	780599	781276	678	3.68	0.00548435
ctg0084	ctg0084_7	1104602	1110849	6248	-	6	0.963	11111010000	1104602	1104954	353	1110497	1110849	353	3.81	0.0107932
ctg0084	ctg0084_8	1150494	1153394	2901	+	6	0.99	11111010000	1150494	1151096	603	1152792	1153394	603	1.01	0.00167496
ctg0084	ctg0084_9	1286215	1297697	11483	-	6	0.993	11111010000	1286215	1287069	855	1296843	1297697	855	0.71	0.000830409
ctg0085	ctg0085_1	203953	211125	7173	+	6	0.879	11111010000	203953	204821	869	210279	211125	847	11.06	0.0127273
ctg0085	ctg0085_10	1603422	1614705	11284	+	7	0.978	11111011000	1603422	1604160	739	1613967	1614705	739	2.2	0.002977
ctg0085	ctg0085_2	343697	354546	10850	+	6	0.914	11111010000	343697	344485	789	353774	354546	773	7.18	0.00910013
ctg0085	ctg0085_3	439138	444774	5637	+	6	1	11111010000	439138	439543	406	444369	444774	406	0	0
ctg0085	ctg0085_4	454811	461701	6891	-	6	0.922	11111010000	454811	455645	835	460868	461701	834	8.18	0.00979641
ctg0085	ctg0085_5	684106	695831	11726	-	6	0.993	11111010000	684106	684864	759	695073	695831	759	0.66	0.000869565
ctg0085	ctg0085_6	841318	852753	11436	+	7	0.99	11111011000	841318	842087	770	851987	852753	767	0.66	0.000857143
ctg0085	ctg0085_7	1387230	1397394	10165	-	7	0.998	11111011000	1387230	1387875	646	1396748	1397394	647	0	0
ctg0085	ctg0085_8	1438276	1452428	14153	+	6	0.933	11111010000	1438276	1439021	746	1451682	1452428	747	7.13	0.00955764
ctg0085	ctg0085_9	1552029	1562967	10939	+	6	0.977	11111010000	1552029	1552770	742	1562229	1562967	739	2.07	0.00278976
ctg0086	ctg0086_1	149711	157705	7995	+	6	0.908	11111010000	149711	151111	1401	156303	157705	1403	9.97	0.00711634
ctg0086	ctg0086_10	1170608	1181561	10954	-	6	0.961	11111010000	1170608	1171345	738	1180823	1181561	739	3.94	0.00533875
ctg0086	ctg0086_11	1254397	1263534	9138	-	6	0.849	11111010000	1254397	1255356	960	1262511	1263534	1024	11.45	0.0119271
ctg0086	ctg0086_12	1457279	1467448	10170	+	6	0.974	11111010000	1457279	1457922	644	1466805	1467448	644	2.87	0.00445652
ctg0086	ctg0086_13	1541814	1549550	7737	-	6	0.915	11111010000	1541814	1542824	1011	1548531	1549550	1020	7.93	0.00784372
ctg0086	ctg0086_2	168906	178737	9832	+	6	0.944	11111010000	168906	169462	557	178181	178737	557	6.03	0.0108259
ctg0086	ctg0086_3	265126	275433	10308	+	6	0.942	11111010000	265126	266517	1392	274031	275433	1403	5.33	0.00382902
ctg0086	ctg0086_4	324494	335607	11114	+	6	0.944	11111010000	324494	325346	853	334753	335607	855	5.67	0.00664713
ctg0086	ctg0086_5	351128	363077	11950	-	6	0.996	11110011000	351128	351975	848	362230	363077	848	0.36	0.000424528
ctg0086	ctg0086_6	402548	412155	9608	+	6	0.987	11111010000	402548	403070	523	411633	412155	523	1.36	0.00260038
ctg0086	ctg0086_7	609451	619955	10505	+	6	0.944	11111010000	609451	610123	673	619283	619955	673	5.93	0.00881129
ctg0086	ctg0086_8	839461	850821	11361	-	7	0.964	11111011000	839461	840210	750	850072	850821	750	3.72	0.00496
ctg0086	ctg0086_9	941410	949295	7886	-	6	0.935	11111010000	941410	942268	859	948447	949295	849	5.95	0.00692666
ctg0087	ctg0087_1	166791	177340	10550	+	6	0.999	11111010000	166791	167474	684	176657	177340	684	0.15	0.000219298
ctg0087	ctg0087_10	1499058	1510494	11437	-	6	0.969	11111010000	1499058	1499906	849	1509647	1510494	848	3.03	0.0035689
ctg0087	ctg0087_11	1517074	1528272	11199	+	7	0.986	11111011000	1517074	1517807	734	1527538	1528272	735	1.24	0.00168937
ctg0087	ctg0087_12	1531300	1540786	9487	-	6	0.985	11111010000	1531300	1531766	467	1540320	1540786	467	1.52	0.00325482
ctg0087	ctg0087_2	361654	365830	4177	-	6	0.99	11111010000	361654	361845	192	365639	365830	192	1.05	0.00546875
ctg0087	ctg0087_3	416708	421583	4876	+	6	0.917	11111010000	416708	416887	180	421404	421583	180	10.21	0.0567222
ctg0087	ctg0087_4	750046	759659	9614	-	7	0.95	11111011000	750046	750527	482	759179	759659	481	4.98	0.0103319
ctg0087	ctg0087_5	893727	904742	11016	-	6	0.977	11111010000	893727	894465	739	904012	904742	731	1.25	0.00169148
ctg0087	ctg0087_6	1024823	1029306	4484	-	6	0.961	11111010000	1024823	1025491	669	1028637	1029306	670	3.87	0.00578475
ctg0087	ctg0087_7	1175351	1185920	10570	+	7	0.988	11111011000	1175351	1176036	686	1185235	1185920	686	1.18	0.00172012
ctg0087	ctg0087_8	1262581	1272273	9693	+	6	0.951	11111010000	1262581	1263045	465	1271809	1272273	465	5.17	0.0111183
ctg0087	ctg0087_9	1473560	1483550	9991	+	6	0.982	11111010000	1473560	1474065	506	1483045	1483550	506	1.8	0.00355731
ctg0088	ctg0088_1	195089	202906	7818	+	6	0.9	11111010000	195089	196146	1058	201850	202906	1057	11.29	0.0106711
ctg0088	ctg0088_10	1049303	1059555	10253	+	6	0.929	11110011000	1049303	1049867	565	1058991	1059555	565	7.54	0.0133451
ctg0088	ctg0088_11	1226947	1237703	10757	+	6	0.879	11111010000	1226947	1227629	683	1236983	1237703	721	7.68	0.0112445
ctg0088	ctg0088_12	1287015	1296798	9784	+	6	0.996	11111010000	1287015	1287528	514	1296285	1296798	514	0.39	0.000758755
ctg0088	ctg0088_13	1348254	1359046	10793	+	7	0.983	11111011000	1348254	1349005	752	1358293	1359046	754	1.48	0.00196809
ctg0088	ctg0088_2	278405	281133	2729	-	6	0.968	11111010000	278405	279001	597	280537	281133	597	3.27	0.00547739
ctg0088	ctg0088_5	677798	688398	10601	+	6	0.986	11111010000	677798	678533	736	687663	688398	736	1.37	0.00186141
ctg0088	ctg0088_6	821347	825580	4234	+	6	0.804	11111010000	821347	821521	175	825372	825580	209	4.73	0.0270286
ctg0088	ctg0088_7	867251	875498	8248	+	6	0.949	11111010000	867251	868668	1418	874057	875498	1442	3.63	0.00255994
ctg0088	ctg0088_8	965781	975549	9769	-	7	0.986	11111011000	965781	966289	509	975042	975549	508	1.19	0.00233792
ctg0088	ctg0088_9	1018734	1023171	4438	-	6	0.837	11111010000	1018734	1018865	132	1023019	1023171	153	3.1	0.0234848
ctg0089	ctg0089_1	121265	131494	10230	-	6	0.988	11111010000	121265	121768	504	130992	131494	503	1	0.00198413
ctg0089	ctg0089_10	1423029	1427301	4273	-	6	0.897	11111010000	1423029	1423379	351	1426957	1427301	345	9.66	0.0275214
ctg0089	ctg0089_2	272763	277289	4527	+	6	0.974	11111010000	272763	272954	192	277098	277289	192	2.65	0.0138021
ctg0089	ctg0089_3	306406	318237	11832	-	6	0.92	11111010000	306406	308725	2320	315929	318237	2309	7.43	0.00320259
ctg0089	ctg0089_4	550233	560576	10344	+	7	0.97	11111011000	550233	550900	668	559909	560576	668	3.56	0.00532934
ctg0089	ctg0089_5	580998	586722	5725	+	7	0.985	11111011000	580998	581798	801	585922	586722	801	1.52	0.00189763
ctg0089	ctg0089_6	905086	920003	14918	-	6	0.897	11111010000	905086	906008	923	919063	920003	941	8.72	0.00944745
ctg0089	ctg0089_7	1214564	1225574	11011	-	7	0.984	11111011000	1214564	1215305	742	1224833	1225574	742	1.78	0.00239892
ctg0089	ctg0089_8	1254761	1270951	16191	+	6	0.822	11111010000	1254761	1254892	132	1270809	1270951	143	14.37	0.108864
ctg0089	ctg0089_9	1291778	1302439	10662	+	6	0.933	11111010000	1291778	1292333	556	1301887	1302439	553	6.45	0.0116007
ctg0090	ctg0090_1	6664	18675	12012	+	6	0.928	11111010000	6664	7466	803	17869	18675	807	7.27	0.00905355
ctg0090	ctg0090_12	1227650	1237776	10127	-	6	0.942	11111010000	1227650	1228235	586	1237192	1237776	585	5.95	0.0101536
ctg0090	ctg0090_13	1285035	1296471	11437	+	7	0.984	11111011000	1285035	1285789	755	1295717	1296471	755	1.75	0.00231788
ctg0090	ctg0090_14	1358527	1363347	4821	-	6	0.997	11111010000	1358527	1358858	332	1363016	1363347	332	0.3	0.000903614
ctg0090	ctg0090_2	45203	49052	3850	+	6	0.944	11111010000	45203	45611	409	48641	49052	412	5.07	0.0123961
ctg0090	ctg0090_3	284826	295974	11149	+	6	0.927	11111010000	284826	285512	687	295309	295974	666	4.52	0.00657933
ctg0090	ctg0090_4	680054	685246	5193	-	6	0.967	11111010000	680054	680237	184	685063	685246	184	3.37	0.0183152
ctg0090	ctg0090_5	754952	762680	7729	+	6	0.999	11111010000	754952	756281	1330	761351	762680	1330	0.08	6.02e-05
ctg0090	ctg0090_6	794147	803478	9332	-	6	0.992	11110011000	794147	794910	764	802714	803478	765	0.66	0.000863874
ctg0090	ctg0090_7	976506	986382	9877	+	6	0.966	11111010000	976506	977086	581	985803	986382	580	3.55	0.00611015
ctg0090	ctg0090_8	1047399	1058501	11103	-	6	0.983	11111010000	1047399	1048158	760	1057743	1058501	759	1.74	0.00228947
ctg0090	ctg0090_9	1146755	1156953	10199	-	6	0.971	11111010000	1146755	1147437	683	1156271	1156953	683	3	0.00439239
ctg0091	ctg0091_1	412788	423729	10942	+	6	0.982	11111010000	412788	413526	739	422991	423729	739	1.79	0.00242219
ctg0091	ctg0091_2	568676	578820	10145	-	7	0.967	11111011000	568676	569197	522	578299	578820	522	3.55	0.00680077
ctg0091	ctg0091_3	710727	722238	11512	+	7	0.951	11111011000	710727	711488	762	721477	722238	762	5.07	0.00665354
ctg0091	ctg0091_4	767540	778177	10638	+	6	0.921	11111010000	767540	768218	679	777498	778177	680	8.54	0.0125773
ctg0091	ctg0091_5	900153	905095	4943	+	6	0.969	11111010000	900153	900440	288	904808	905095	288	3.56	0.0123611
ctg0091	ctg0091_6	967169	978376	11208	+	6	0.98	11111010000	967169	967920	752	977624	978376	753	1.89	0.0025133
ctg0091	ctg0091_7	1291656	1296134	4479	-	6	0.982	11111010000	1291656	1291826	171	1295964	1296134	171	1.78	0.0104094
ctg0091	ctg0091_8	1458706	1469186	10481	+	7	0.943	11111011000	1458706	1459408	703	1468484	1469186	703	5.99	0.00852063
ctg0091	ctg0091_9	1553927	1565688	11762	+	6	0.97	11111010000	1553927	1554675	749	1564920	1565688	769	0.4	0.000534045
ctg0092	ctg0092_1	97514	104071	6558	-	6	0.954	11111010000	97514	98246	733	103338	104071	734	4.71	0.00642565
ctg0092	ctg0092_10	692198	695193	2996	+	6	0.904	11111010000	692198	692717	520	694674	695193	520	10.52	0.0202308
ctg0092	ctg0092_11	830226	841629	11404	-	6	0.984	11111010000	830226	830965	740	840889	841629	741	1.51	0.00204054
ctg0092	ctg0092_12	873970	884258	10289	-	6	0.979	11111010000	873970	874491	522	883737	884258	522	2.15	0.00411877
ctg0092	ctg0092_13	1272795	1276288	3494	-	6	0.975	11111010000	1272795	1273540	746	1275542	1276288	747	2.47	0.00331099
ctg0092	ctg0092_16	1434018	1439927	5910	-	6	0.91	11111010000	1434018	1434996	979	1438952	1439927	976	9.45	0.00965271
ctg0092	ctg0092_17	1460288	1474786	14499	+	6	0.905	11111010000	1460288	1461584	1297	1473493	1474786	1294	9.17	0.00707016
ctg0092	ctg0092_18	1496299	1500715	4417	+	6	0.842	11111010000	1496299	1496500	202	1500535	1500715	181	7.64	0.0378218
ctg0092	ctg0092_19	1526480	1536170	9691	+	7	0.988	11111011000	1526480	1526989	510	1535661	1536170	510	1.19	0.00233333
ctg0092	ctg0092_4	438562	441943	3382	+	6	0.988	11111010000	438562	439303	742	441202	441943	742	1.36	0.00183288
ctg0092	ctg0092_5	497884	509017	11134	+	6	0.98	11111010000	497884	498611	728	508282	509017	736	0.97	0.00133242
ctg0092	ctg0092_6	576669	582103	5435	+	6	1	11111010000	576669	577207	539	581565	582103	539	0	0
ctg0092	ctg0092_7	593065	602737	9673	-	6	0.933	11001011000	593065	593541	477	602262	602737	476	6.68	0.0140042
ctg0092	ctg0092_8	626617	637572	10956	-	6	0.999	11111010000	626617	627360	744	636829	637572	744	0.13	0.000174731
ctg0092	ctg0092_9	655779	665533	9755	-	6	0.989	11111010000	655779	656239	461	665073	665533	461	1.09	0.00236442
ctg0093	ctg0093_1	225500	236566	11067	-	6	0.995	11111010000	225500	226241	742	235825	236566	742	0.54	0.000727763
ctg0093	ctg0093_10	1197960	1208599	10640	+	7	0.997	11111011000	1197960	1198622	663	1207937	1208599	663	0.3	0.000452489
ctg0093	ctg0093_11	1336003	1342535	6533	+	6	0.905	11111010000	1336003	1336198	196	1342337	1342535	199	8.68	0.0442857
ctg0093	ctg0093_12	1351901	1363197	11297	+	6	0.944	11111010000	1351901	1352663	763	1362433	1363197	765	5.65	0.00740498
ctg0093	ctg0093_13	1363967	1375120	11154	+	6	0.889	11111010000	1363967	1364771	805	1374322	1375120	799	12.05	0.0149689
ctg0093	ctg0093_2	351993	362247	10255	+	7	0.978	11111011000	351993	352672	680	361568	362247	680	2.25	0.00330882
ctg0093	ctg0093_3	373157	384777	11621	-	7	0.989	11111011000	373157	373897	741	384037	384777	741	1.09	0.00147098
ctg0093	ctg0093_4	431617	436572	4956	-	6	0.958	11111010000	431617	431807	191	436382	436572	191	4.35	0.0227749
ctg0093	ctg0093_5	682566	691325	8760	+	6	0.956	11111010000	682566	683085	520	690806	691325	520	4.62	0.00888462
ctg0093	ctg0093_6	989565	999661	10097	-	7	0.972	11111011000	989565	990030	466	999196	999661	466	2.86	0.00613734
ctg0093	ctg0093_7	1033801	1044084	10284	-	6	0.995	11111010000	1033801	1034446	646	1043439	1044084	646	0.47	0.000727554
ctg0093	ctg0093_8	1066877	1076840	9964	+	6	0.946	11111010000	1066877	1067427	551	1076290	1076840	551	5.72	0.0103811
ctg0093	ctg0093_9	1119507	1129311	9805	+	6	0.984	11111010000	1119507	1119999	493	1128819	1129311	493	1.64	0.00332657
ctg0094	ctg0094_1	139966	150883	10918	-	6	0.966	11110011000	139966	140699	734	150149	150883	735	3.66	0.00498638
ctg0094	ctg0094_10	956536	961094	4559	-	6	0.99	11111010000	956536	956727	192	960903	961094	192	1.05	0.00546875
ctg0094	ctg0094_11	1074027	1085723	11697	-	6	0.97	11111010000	1074027	1074872	846	1084878	1085723	846	3.03	0.00358156
ctg0094	ctg0094_12	1118360	1123602	5243	+	6	1	11111010000	1118360	1118541	182	1123421	1123602	182	0	0
ctg0094	ctg0094_2	294141	305508	11368	-	6	0.946	11111010000	294141	294916	776	304734	305508	775	5.83	0.00751289
ctg0094	ctg0094_3	355029	366533	11505	-	6	0.892	11111010000	355029	355777	749	365774	366533	760	10.36	0.0138318
ctg0094	ctg0094_4	461003	471827	10825	-	6	0.964	11111010000	461003	461758	756	471072	471827	756	3.7	0.00489418
ctg0094	ctg0094_5	576203	594907	18705	-	6	0.876	11111010000	576203	576355	153	594775	594907	133	0.76	0.00496732
ctg0094	ctg0094_6	679006	690182	11177	-	7	0.98	11111011000	679006	679763	758	689425	690182	758	2.02	0.00266491
ctg0094	ctg0094_7	723517	734399	10883	+	6	0.973	11111010000	723517	724188	672	733728	734399	672	2.74	0.00407738
ctg0094	ctg0094_8	832884	842697	9814	+	6	0.99	11111010000	832884	833381	498	842200	842697	498	1.01	0.00202811
ctg0094	ctg0094_9	919634	930919	11286	-	7	0.989	11111011000	919634	920381	748	930172	930919	748	1.22	0.00163102
ctg0095	ctg0095_1	37	14925	14889	-	6	0.84	11111010000	37	481	445	14500	14925	426	16.96	0.0381124
ctg0095	ctg0095_2	360907	366355	5449	-	6	0.942	11111010000	360907	361340	434	365922	366355	434	6.78	0.0156221
ctg0095	ctg0095_3	368247	377878	9632	-	6	0.973	11111010000	368247	369386	1140	376746	377878	1133	2.15	0.00188597
ctg0095	ctg0095_4	450141	460400	10260	-	6	0.998	11111010000	450141	450793	653	459748	460400	653	0.15	0.000229709
ctg0095	ctg0095_7	958839	964950	6112	-	7	0.986	11111011000	958839	959572	734	964217	964950	734	1.38	0.00188011
ctg0095	ctg0095_8	1028437	1036054	7618	+	6	0.973	11111010000	1028437	1028957	521	1035534	1036054	521	2.75	0.00527831
ctg0096	ctg0096_3	613394	619578	6185	+	6	0.98	11111010000	613394	613696	303	619276	619578	303	2.01	0.00663366
ctg0096	ctg0096_4	692642	701681	9040	-	6	0.934	11111010000	692642	693138	497	701187	701681	495	6.65	0.0133803
ctg0096	ctg0096_5	747933	757882	9950	+	6	0.967	11111010000	747933	748452	520	757363	757882	520	3.38	0.0065
ctg0096	ctg0096_6	1042162	1052000	9839	+	6	0.978	11111010000	1042162	1042714	553	1051448	1052000	553	2.21	0.00399638
ctg0096	ctg0096_7	1107431	1114591	7161	-	6	0.899	11111010000	1107431	1108294	864	1113728	1114591	864	11.06	0.0128009
ctg0096	ctg0096_8	1368888	1379171	10284	-	7	0.966	11111011000	1368888	1369529	642	1378529	1379171	643	3.71	0.00577882
ctg0096	ctg0096_9	1534571	1546188	11618	+	6	0.994	11111010000	1534571	1535413	843	1545346	1546188	843	0.6	0.000711744
ctg0097	ctg0097_1	4887	16430	11544	+	6	0.992	11111010000	4887	5736	850	15581	16430	850	0.83	0.000976471
ctg0097	ctg0097_2	101854	109315	7462	+	6	0.943	11111010000	101854	103113	1260	108056	109315	1260	5.83	0.00462698
ctg0097	ctg0097_3	198632	222322	23691	+	6	0.953	11111010000	198632	201299	2668	219636	222322	2687	4.13	0.00154798
ctg0097	ctg0097_4	274212	279806	5595	+	6	0.875	11111010000	274212	274589	378	279416	279806	391	10.69	0.0282804
ctg0097	ctg0097_5	962806	973327	10522	-	6	0.987	11111010000	962806	963478	673	972655	973327	673	1.5	0.00222883
ctg0097	ctg0097_6	1239596	1251268	11673	+	7	0.991	11111011000	1239596	1240513	918	1250351	1251268	918	0.88	0.000958606
ctg0098	ctg0098_1	46247	61158	14912	+	6	0.859	11111010000	46247	47101	855	60346	61158	813	10.92	0.0127719
ctg0098	ctg0098_10	930255	940201	9947	+	7	0.986	11111011000	930255	930751	497	939705	940201	497	1.42	0.00285714
ctg0098	ctg0098_11	951501	953997	2497	+	6	0.9	11111010000	951501	951917	417	953567	953997	431	6.88	0.0164988
ctg0098	ctg0098_12	972301	982540	10240	+	6	0.992	11111010000	972301	972965	665	981875	982540	666	0.6	0.000902256
ctg0098	ctg0098_13	1032996	1044274	11279	+	6	0.968	11110011000	1032996	1033739	744	1043529	1044274	746	3.18	0.00427419
ctg0098	ctg0098_14	1178889	1190560	11672	-	6	0.948	11111010000	1178889	1179713	825	1189742	1190560	819	4.58	0.00555151
ctg0098	ctg0098_15	1276177	1286178	10002	-	7	1	11111011000	1276177	1276688	512	1285667	1286178	512	0	0
ctg0098	ctg0098_16	1290201	1298024	7824	+	6	0.938	11111010000	1290201	1291648	1448	1296528	1298024	1497	3.04	0.00209945
ctg0098	ctg0098_17	1500725	1510562	9838	+	7	0.985	11111011000	1500725	1501248	524	1510039	1510562	524	1.55	0.00295802
ctg0098	ctg0098_2	110814	119211	8398	+	6	0.937	11111010000	110814	112281	1468	117749	119211	1463	4.93	0.00335831
ctg0098	ctg0098_3	189243	198867	9625	+	6	0.974	11111010000	189243	189786	544	198324	198867	544	2.63	0.00483456
ctg0098	ctg0098_4	203445	217758	14314	+	6	0.892	11111010000	203445	204877	1433	216348	217758	1411	9.69	0.00676204
ctg0098	ctg0098_5	349715	355387	5673	+	6	0.974	11111010000	349715	350520	806	354584	355387	804	2.41	0.00299007
ctg0098	ctg0098_6	376796	383491	6696	-	6	0.946	11111010000	376796	377318	523	382970	383491	522	5.46	0.0104398
ctg0098	ctg0098_7	416512	424999	8488	+	6	0.954	11111010000	416512	417927	1416	423582	424999	1418	3.86	0.00272599
ctg0098	ctg0098_8	672616	682617	10002	+	7	1	11111011000	672616	673127	512	682106	682617	512	0	0
ctg0098	ctg0098_9	816973	827283	10311	-	6	0.919	11111010000	816973	817602	630	826654	827283	630	9.07	0.0143968
ctg0099	ctg0099_1	40665	47139	6475	-	6	0.91	11111010000	40665	41508	844	46316	47139	824	7.65	0.00906398
ctg0099	ctg0099_10	1422711	1433809	11099	-	6	0.977	11111010000	1422711	1423452	742	1433068	1433809	742	2.34	0.00315364
ctg0099	ctg0099_2	106435	116518	10084	+	6	0.964	11111010000	106435	106986	552	115967	116518	552	3.74	0.00677536
ctg0099	ctg0099_3	160858	172373	11516	-	7	0.991	11111011000	160858	161706	849	171525	172373	849	0.95	0.00111896
ctg0099	ctg0099_4	368067	372523	4457	+	6	0.911	11111010000	368067	368403	337	372166	372523	358	3.35	0.00994065
ctg0099	ctg0099_5	399439	409677	10239	+	6	0.975	11111010000	399439	400081	643	409035	409677	643	2.54	0.00395023
ctg0099	ctg0099_6	638495	644412	5918	+	6	0.91	11111010000	638495	639239	745	643653	644412	760	6.86	0.00920805
ctg0099	ctg0099_7	706640	712868	6229	-	6	0.922	11111010000	706640	709132	2493	710316	712868	2553	5.3	0.00212595
ctg0099	ctg0099_8	877894	892768	14875	-	7	0.978	11111011000	877894	878837	944	891811	892768	958	0.85	0.000900424
ctg0099	ctg0099_9	1129823	1139652	9830	-	7	0.957	11111011000	1129823	1130362	540	1139127	1139652	526	2.32	0.0042963
ctg0100	ctg0100_1	150941	156096	5156	-	6	0.995	11111010000	150941	151122	182	155915	156096	182	0.55	0.00302198
ctg0100	ctg0100_10	649844	659862	10019	+	6	0.98	11111010000	649844	650354	511	659352	659862	511	1.99	0.00389433
ctg0100	ctg0100_11	782872	789357	6486	-	7	0.894	11111011000	782872	783548	677	788678	789357	680	10.98	0.0162186
ctg0100	ctg0100_2	344015	350830	6816	+	6	0.982	11111010000	344015	344674	660	350171	350830	660	1.85	0.00280303
ctg0100	ctg0100_3	379271	391064	11794	+	6	0.941	11111010000	379271	381315	2045	389049	391064	2016	4.58	0.00223961
ctg0100	ctg0100_4	422495	433622	11128	-	6	0.996	11111010000	422495	423241	747	432876	433622	747	0.4	0.000535475
ctg0100	ctg0100_5	446701	458176	11476	-	6	1	11111010000	446701	447507	807	457370	458176	807	0	0
ctg0100	ctg0100_6	503298	507049	3752	-	6	0.934	11111010000	503298	503598	301	506749	507049	301	7.03	0.0233555
ctg0100	ctg0100_7	516163	519008	2846	-	6	0.835	11111010000	516163	516859	697	518315	519008	694	13.81	0.0198135
ctg0100	ctg0100_8	536844	545780	8937	-	7	0.989	11111011000	536844	537490	647	545134	545780	647	1.09	0.0016847
ctg0100	ctg0100_9	572785	583190	10406	-	7	0.999	11111011000	572785	573459	675	582516	583190	675	0.15	0.000222222
ctg0101	ctg0101_1	337526	348235	10710	+	6	0.949	11111010000	337526	338277	752	347472	348235	764	3.71	0.00493351
ctg0101	ctg0101_2	671756	682096	10341	+	6	0.898	11111010000	671756	672333	578	681535	682096	562	8.37	0.014481
ctg0101	ctg0101_3	742081	747048	4968	-	6	0.938	11111010000	742081	742192	112	746937	747048	112	6.68	0.0596429
ctg0101	ctg0101_4	822746	834045	11300	+	6	0.884	11111010000	822746	823509	764	833261	834045	785	10.53	0.0137827
ctg0101	ctg0101_5	1238184	1246798	8615	-	6	0.898	11111010000	1238184	1239025	842	1245962	1246798	837	10.68	0.0126841
ctg0101	ctg0101_6	1254187	1264850	10664	-	6	0.974	11111010000	1254187	1254945	759	1264095	1264850	756	2.56	0.00337286
ctg0101	ctg0101_7	1403873	1412115	8243	-	6	0.971	11111010000	1403873	1405308	1436	1410692	1412115	1424	2.14	0.00149025
ctg0101	ctg0101_8	1495937	1505766	9830	+	7	0.996	11111011000	1495937	1496447	511	1505256	1505766	511	0.39	0.000763209
ctg0102	ctg0102_1	43861	53967	10107	+	6	0.991	11111010000	43861	44503	643	53325	53967	643	0.94	0.0014619
ctg0102	ctg0102_10	1203423	1213432	10010	+	6	0.9	11111010000	1203423	1203582	160	1213276	1213432	157	11.01	0.0688125
ctg0102	ctg0102_11	1305634	1317066	11433	-	6	0.938	1101011000	1305634	1306433	800	1316264	1317066	803	6.47	0.0080875
ctg0102	ctg0102_12	1366030	1377365	11336	+	6	0.925	11111010000	1366030	1366799	770	1376596	1377365	770	8.07	0.0104805
ctg0102	ctg0102_2	295993	300484	4492	-	6	0.975	11111010000	295993	296151	159	300326	300484	159	2.57	0.0161635
ctg0102	ctg0102_3	719420	724717	5298	-	6	0.991	11111010000	719420	719842	423	724294	724717	424	0.71	0.00167849
ctg0102	ctg0102_4	798492	805085	6594	-	6	0.934	11111010000	798492	798841	350	804739	805085	347	6.06	0.0173143
ctg0102	ctg0102_5	815380	825034	9655	+	6	0.981	11111010000	815380	815900	521	824514	825034	521	1.96	0.003762
ctg0102	ctg0102_9	1147887	1152463	4577	+	6	0.909	11111010000	1147887	1148095	209	1152272	1152463	192	1.05	0.00502392
ctg0103	ctg0103_1	12805	23064	10260	+	6	0.956	11111010000	12805	13460	656	22409	23064	656	4.59	0.00699695
ctg0103	ctg0103_10	1185196	1193046	7851	+	6	0.984	11111010000	1185196	1186234	1039	1192009	1193046	1038	1.56	0.00150144
ctg0103	ctg0103_11	1232969	1241667	8699	+	6	0.886	11111010000	1232969	1234014	1046	1240564	1241667	1104	7.38	0.00705545
ctg0103	ctg0103_12	1301310	1307801	6492	-	7	0.956	11111011000	1301310	1302075	766	1307034	1307801	768	4.32	0.00563969
ctg0103	ctg0103_13	1354247	1365499	11253	+	6	0.964	11111010000	1354247	1355088	842	1364658	1365499	842	3.79	0.00450119
ctg0103	ctg0103_2	152575	163406	10832	-	6	0.941	11111010000	152575	153331	757	162648	163406	759	6.41	0.00846763
ctg0103	ctg0103_3	259729	266465	6737	+	6	0.912	11111010000	259729	260787	1059	265432	266465	1034	6.93	0.00654391
ctg0103	ctg0103_4	268109	277807	9699	+	6	0.925	11111010000	268109	268776	668	277150	277807	658	6.42	0.00961078
ctg0103	ctg0103_5	354437	361278	6842	-	6	0.984	11110011000	354437	355367	931	360348	361278	931	1.63	0.00175081
ctg0103	ctg0103_6	602417	614409	11993	+	6	0.957	11110011000	602417	603207	791	613604	614409	806	2.71	0.00342604
ctg0103	ctg0103_7	693174	703175	10002	+	6	0.969	11111010000	693174	693693	520	702655	703175	521	2.97	0.00571154
ctg0103	ctg0103_8	854162	861382	7221	-	6	0.95	11111010000	854162	855004	843	860543	861382	840	4.83	0.00572954
ctg0103	ctg0103_9	937873	953480	15608	+	6	0.886	11111010000	937873	940254	2382	951101	953480	2380	11.51	0.00483207
ctg0104	ctg0104_1	421384	432642	11259	+	6	0.999	11111001000	421384	422127	744	431899	432642	744	0.13	0.000174731
ctg0104	ctg0104_2	462224	472091	9868	-	6	0.99	11111010000	462224	462733	510	471581	472091	511	0.79	0.00154902
ctg0104	ctg0104_3	611376	621643	10268	+	6	0.947	11111010000	611376	612058	683	620943	621643	701	2.71	0.00396779
ctg0104	ctg0104_4	629408	640798	11391	-	7	0.954	11111011000	629408	630151	744	640041	640798	758	3.17	0.00426075
ctg0104	ctg0104_5	852291	861866	9576	-	6	0.998	11111010000	852291	852802	512	861355	861866	512	0.2	0.000390625
ctg0104	ctg0104_6	940116	949862	9747	+	6	1	11111010000	940116	940627	512	949351	949862	512	0	0
ctg0104	ctg0104_7	988217	999360	11144	-	6	0.989	11111010000	988217	988968	752	998609	999360	752	1.07	0.00142287
ctg0104	ctg0104_8	1143531	1153656	10126	+	7	0.997	11111011000	1143531	1144191	661	1152996	1153656	661	0.3	0.000453858
ctg0104	ctg0104_9	1164138	1174101	9964	-	6	0.992	11111010000	1164138	1164640	503	1173599	1174101	503	0.8	0.00159046
ctg0105	ctg0105_1	19354	30974	11621	+	6	0.969	11111010000	19354	20199	846	30129	30974	846	3.16	0.00373523
ctg0105	ctg0105_2	356634	367796	11163	+	6	0.867	11111010000	356634	357452	819	367029	367796	768	8.38	0.010232
ctg0105	ctg0105_3	723091	727635	4545	+	6	1	11111010000	723091	723282	192	727444	727635	192	0	0
ctg0105	ctg0105_4	844962	854887	9926	+	6	0.996	11111010000	844962	845464	503	854385	854887	503	0.4	0.000795229
ctg0105	ctg0105_5	946782	955541	8760	+	6	0.93	11111010000	946782	947626	845	954697	955541	845	7.72	0.0091361
ctg0105	ctg0105_6	1080937	1092026	11090	+	6	0.979	11111010000	1080937	1081675	739	1091279	1092026	748	0.68	0.000920162
ctg0105	ctg0105_7	1441665	1449831	8167	-	6	0.976	11111010000	1441665	1443099	1435	1448398	1449831	1434	2.35	0.00163763
ctg0106	ctg0106_1	101756	110146	8391	-	6	0.977	11111010000	101756	103192	1437	108711	110146	1436	2.27	0.00157968
ctg0106	ctg0106_2	127546	135873	8328	-	6	0.979	11111010000	127546	128995	1450	134436	135873	1438	1.26	0.000868966
ctg0106	ctg0106_29	690300	701314	11015	+	7	0.995	11111011000	690300	691049	750	700565	701314	750	0.54	0.00072
ctg0106	ctg0106_3	200567	212032	11466	-	6	0.966	11111010000	200567	201405	839	211192	212032	841	3.31	0.00394517
ctg0106	ctg0106_30	819101	830556	11456	+	6	0.979	11111010000	819101	819956	856	829701	830556	856	2.14	0.0025
ctg0106	ctg0106_31	854195	859603	5409	-	6	0.954	11111010000	854195	855055	861	858740	859603	864	4.7	0.00545877
ctg0106	ctg0106_32	863400	868012	4613	+	6	0.954	11111010000	863400	864202	803	867210	868012	803	4.92	0.00612702
ctg0106	ctg0106_33	934146	941854	7709	+	6	0.942	11111010000	934146	935510	1365	940487	941854	1368	5.99	0.00438828
ctg0106	ctg0106_34	998955	1003627	4673	+	6	0.906	11111010000	998955	999686	732	1002936	1003627	692	4.21	0.00575137
ctg0106	ctg0106_35	1036354	1047981	11628	-	6	1	11111010000	1036354	1037159	806	1047176	1047981	806	0	0
ctg0106	ctg0106_36	1249452	1268950	19499	+	6	0.891	11111010000	1249452	1250840	1389	1267612	1268950	1339	8.37	0.00602592
ctg0106	ctg0106_37	1367939	1376255	8317	+	6	0.997	11111010000	1367939	1369380	1442	1374814	1376255	1442	0.28	0.000194175
ctg0107	ctg0107_1	242303	245197	2895	+	6	0.985	11111010000	242303	242760	458	244740	245197	458	1.55	0.00338428
ctg0107	ctg0107_2	294171	301829	7659	+	6	0.925	11111010000	294171	295181	1011	300811	301829	1019	5.69	0.00562809
ctg0107	ctg0107_3	437885	445961	8077	+	6	0.997	11111010000	437885	438559	675	445287	445961	675	0.3	0.000444444
ctg0107	ctg0107_4	647117	658340	11224	+	6	0.94	11111010000	647117	647880	764	657577	658340	764	6.49	0.00849476
ctg0107	ctg0107_5	729200	741108	11909	+	7	0.974	11111011000	729200	729934	735	740373	741108	736	2.51	0.00341497
ctg0107	ctg0107_6	765188	773608	8421	+	6	0.994	11111010000	765188	766630	1443	772166	773608	1443	0.56	0.00038808
ctg0107	ctg0107_7	1144865	1154954	10090	+	7	0.949	11111011000	1144865	1145450	586	1154369	1154954	586	5.37	0.00916382
ctg0107	ctg0107_8	1372827	1384293	11467	+	6	0.935	11111010000	1372827	1373591	765	1383528	1384293	766	6.77	0.00884967
ctg0108	ctg0108_1	146575	158145	11571	-	6	0.991	11111010000	146575	147321	747	157399	158145	747	0.94	0.00125837
ctg0108	ctg0108_2	295081	300426	5346	+	6	0.908	11111010000	295081	295971	891	299507	300426	920	7.01	0.00786756
ctg0108	ctg0108_3	488489	499856	11368	-	7	0.981	11111011000	488489	489227	739	499119	499856	738	1.79	0.00242219
ctg0108	ctg0108_4	612104	621952	9849	+	6	0.956	11111010000	612104	612621	518	621435	621952	518	4.83	0.00932432
ctg0108	ctg0108_5	803158	815016	11859	-	7	0.992	11111011000	803158	803898	741	814276	815016	741	0.81	0.00109312
ctg0108	ctg0108_6	963644	979063	15420	+	6	0.809	11111010000	963644	963779	136	978939	979063	125	15.04	0.110588
ctg0108	ctg0108_7	1117124	1126961	9838	-	7	0.973	11111011000	1117124	1117674	551	1126411	1126961	551	2.78	0.00504537
ctg0108	ctg0108_8	1306028	1317607	11580	-	7	0.957	11111011000	1306028	1306786	759	1316850	1317607	758	4.11	0.00541502
ctg0109	ctg0109_1	405942	417107	11166	-	6	0.976	11111010000	405942	406789	848	416260	417107	848	2.53	0.00298349
ctg0109	ctg0109_2	528048	539400	11353	+	7	0.994	11111011000	528048	528836	789	538614	539400	787	0.38	0.000481622
ctg0109	ctg0109_3	741148	755914	14767	+	6	0.997	11111010000	741148	742306	1159	754756	755914	1159	0.35	0.000301984
ctg0109	ctg0109_4	823666	834471	10806	-	7	0.996	11111011000	823666	824349	684	833787	834471	685	0.29	0.000423977
ctg0110	ctg0110_1	203354	214384	11031	+	6	0.982	11111010000	203354	204116	763	213625	214384	760	1.47	0.00192661
ctg0110	ctg0110_2	334320	339444	5125	+	6	0.967	11111010000	334320	334501	182	339263	339444	182	3.41	0.0187363
ctg0110	ctg0110_3	446144	453356	7213	-	6	0.917	11111010000	446144	446990	847	452516	453356	841	8.29	0.00978749
ctg0110	ctg0110_4	538557	543768	5212	+	6	0.857	11111010000	538557	538744	188	543559	543768	210	4.39	0.0233511
ctg0110	ctg0110_5	636600	648521	11922	+	6	0.939	11111010000	636600	637382	783	647733	648521	789	5.65	0.00721584
ctg0110	ctg0110_6	654987	666681	11695	-	7	0.999	11111011000	654987	655738	752	665930	666681	752	0.13	0.000172872
ctg0110	ctg0110_7	712409	723562	11154	-	6	0.958	11111010000	712409	713148	740	722835	723562	728	2.96	0.004
ctg0110	ctg0110_8	1249947	1259790	9844	+	6	0.985	11111010000	1249947	1250469	523	1259268	1259790	523	1.55	0.00296367
ctg0110	ctg0110_9	1288344	1299714	11371	-	7	0.993	11111011000	1288344	1289087	744	1298971	1299714	744	0.68	0.000913978
ctg0111	ctg0111_1	47309	54033	6725	+	6	0.93	11111010000	47309	47651	343	53692	54033	342	7.44	0.021691
ctg0111	ctg0111_2	180235	186282	6048	+	6	0.958	11111010000	180235	181004	770	185530	186282	753	2.17	0.00281818
ctg0111	ctg0111_3	614814	628544	13731	-	6	0.89	11111010000	614814	615349	536	627987	628544	558	8.19	0.0152799
ctg0111	ctg0111_4	847294	858267	10974	-	6	0.945	11111010000	847294	847955	662	857599	858267	669	4.9	0.00740181
ctg0111	ctg0111_5	906036	916807	10772	-	6	0.994	11111010000	906036	906717	682	916126	916807	682	0.59	0.000865103
ctg0111	ctg0111_6	951260	961333	10074	-	6	0.935	11111010000	951260	951840	581	960753	961333	581	7.14	0.0122892
ctg0111	ctg0111_7	1029141	1036911	7771	+	6	0.929	11111010000	1029141	1030160	1020	1035891	1036911	1021	8.42	0.0082549
ctg0111	ctg0111_8	1343832	1353399	9568	+	6	0.997	11111010000	1343832	1345034	1203	1352197	1353399	1203	0.33	0.000274314
ctg0111	ctg0111_9	1406528	1416654	10127	-	7	1	11111011000	1406528	1407180	653	1416002	1416654	653	0	0
ctg0112	ctg0112_1	211858	222112	10255	-	6	1	11111010000	211858	212510	653	221460	222112	653	0	0
ctg0112	ctg0112_10	1345592	1352064	6473	-	6	0.925	11111010000	1345592	1346690	1099	1350965	1352064	1100	7.89	0.00717925
ctg0112	ctg0112_11	1401850	1413023	11174	+	6	0.995	11111010000	1401850	1402604	755	1412269	1413023	755	0.53	0.000701987
ctg0112	ctg0112_2	222221	232427	10207	-	7	0.995	11111011000	222221	222865	645	231783	232427	645	0.47	0.000728682
ctg0112	ctg0112_3	312386	319530	7145	-	6	0.95	11111010000	312386	312820	435	319092	319530	439	4.29	0.00986207
ctg0112	ctg0112_4	657441	667215	9775	-	7	1	11111011000	657441	657942	502	666714	667215	502	0	0
ctg0112	ctg0112_5	802374	812431	10058	-	6	0.943	11111010000	802374	802957	584	811848	812431	584	5.77	0.00988014
ctg0112	ctg0112_6	963654	973910	10257	+	6	0.935	11111010000	963654	964318	665	973246	973910	665	7	0.0105263
ctg0112	ctg0112_7	1125366	1135441	10076	+	7	1	11111011000	1125366	1125878	513	1134929	1135441	513	0	0
ctg0112	ctg0112_8	1271413	1276520	5108	+	6	0.92	11111010000	1271413	1272455	1043	1275477	1276520	1044	8.54	0.00818792
ctg0112	ctg0112_9	1329062	1331970	2909	-	6	0.936	11111010000	1329062	1329798	737	1331234	1331970	737	6.88	0.00933514
ctg0113	ctg0113_1	231710	242940	11231	-	6	0.952	11111010000	231710	232465	756	242187	242940	754	4.68	0.00619048
ctg0113	ctg0113_13	866138	872898	6761	+	6	0.956	11111010000	866138	866936	799	872099	872898	800	4.55	0.00569462
ctg0113	ctg0113_14	874774	894165	19392	-	6	0.937	11110011000	874774	874899	126	894039	894165	127	5.79	0.0459524
ctg0113	ctg0113_15	921925	929077	7153	+	6	0.939	11111010000	921925	922436	512	928566	929077	512	6.34	0.0123828
ctg0113	ctg0113_16	938375	946675	8301	-	6	0.931	11111010000	938375	939763	1389	945251	946675	1425	4.36	0.00313895
ctg0113	ctg0113_17	991298	999713	8416	-	6	0.947	11111010000	991298	992684	1387	998348	999713	1366	3.93	0.00283345
ctg0113	ctg0113_2	262271	272472	10202	-	6	0.988	11111010000	262271	262791	521	271952	272472	521	1.16	0.00222649
ctg0113	ctg0113_20	1043676	1054813	11138	+	7	0.973	11111011000	1043676	1044531	856	1053958	1054813	856	2.76	0.0032243
ctg0113	ctg0113_21	1129120	1136525	7406	+	6	0.939	11111010000	1129120	1130332	1213	1135313	1136525	1213	6.52	0.0053751
ctg0113	ctg0113_27	1346514	1352905	6392	-	7	0.966	11111011000	1346514	1347217	704	1352202	1352905	704	3.52	0.005
ctg0113	ctg0113_3	280409	290536	10128	-	6	0.996	11111010000	280409	280922	514	290023	290536	514	0.39	0.000758755
ctg0113	ctg0113_4	358677	366050	7374	+	6	0.98	11111010000	358677	359477	801	365250	366050	801	2.03	0.00253433
ctg0113	ctg0113_5	426194	437901	11708	+	6	0.929	11111010000	426194	427026	833	437066	437901	836	6.99	0.00839136
ctg0113	ctg0113_6	576327	588315	11989	+	6	0.934	11111010000	576327	577100	774	587543	588315	773	6.86	0.00886305
ctg0113	ctg0113_7	632885	642561	9677	+	6	0.985	11111010000	632885	633408	524	642038	642561	524	1.55	0.00295802
ctg0113	ctg0113_8	659130	663965	4836	+	6	0.955	11111010000	659130	659928	799	663166	663965	800	4.54	0.0056821
ctg0113	ctg0113_9	775459	783469	8011	-	6	0.911	11111010000	775459	776781	1323	782107	783469	1363	5.83	0.00440665
ctg0114	ctg0114_1	288701	295407	6707	+	6	0.971	11110011000	288701	289470	770	294638	295407	770	2.92	0.00379221
ctg0114	ctg0114_11	1284971	1290732	5762	-	6	0.962	11110011000	1284971	1285765	795	1289938	1290732	795	4.02	0.0050566
ctg0114	ctg0114_12	1340465	1345621	5157	-	6	0.937	11111010000	1340465	1340637	173	1345447	1345621	175	5.4	0.0312139
ctg0114	ctg0114_13	1392527	1397832	5306	+	6	0.931	11111010000	1392527	1392768	242	1397585	1397832	248	7.86	0.0324793
ctg0114	ctg0114_14	1399023	1403943	4921	+	6	0.924	11111010000	1399023	1399859	837	1403111	1403943	833	6.85	0.00818399
ctg0114	ctg0114_15	1404616	1415026	10411	-	6	0.934	11111010000	1404616	1405413	798	1414247	1415026	780	4.53	0.00567669
ctg0114	ctg0114_2	516922	528023	11102	-	6	0.983	11111010000	516922	517670	749	527275	528023	749	1.76	0.0023498
ctg0114	ctg0114_3	739575	747977	8403	-	6	0.937	11111010000	739575	740671	1097	746878	747977	1100	6.53	0.0059526
ctg0114	ctg0114_4	810814	818007	7194	+	6	0.949	11111010000	810814	811834	1021	816988	818007	1020	5.54	0.00542605
ctg0114	ctg0114_5	1012237	1022413	10177	+	6	0.97	11111010000	1012237	1012904	668	1021746	1022413	668	3.23	0.00483533
ctg0114	ctg0114_6	1050084	1056857	6774	-	7	0.962	11111011000	1050084	1050886	803	1056052	1056857	806	4.25	0.00529265
ctg0114	ctg0114_7	1165252	1172148	6897	+	6	0.919	11111010000	1165252	1165721	470	1171678	1172148	471	8.82	0.018766
ctg0114	ctg0114_8	1212921	1219652	6732	+	6	0.983	11111010000	1212921	1213720	800	1218853	1219652	800	1.77	0.0022125
ctg0115	ctg0115_1	1294	12240	10947	-	6	0.973	11111010000	1294	2040	747	11494	12240	747	2.87	0.00384204
ctg0115	ctg0115_2	35516	47095	11580	-	7	0.993	11111011000	35516	36257	742	46354	47095	742	0.68	0.000916442
ctg0115	ctg0115_3	176108	183788	7681	+	6	0.928	11111010000	176108	177128	1021	182774	183788	1015	7.21	0.0070617
ctg0115	ctg0115_4	306137	310158	4022	-	6	0.981	11111010000	306137	306295	159	310000	310158	159	1.92	0.0120755
ctg0115	ctg0115_7	918531	929108	10578	+	6	0.944	11111010000	918531	919296	766	928345	929108	764	6.07	0.00792428
ctg0115	ctg0115_8	953432	964490	11059	+	6	0.973	11111010000	953432	954195	764	963727	964490	764	2.82	0.0036911
ctg0116	ctg0116_1	237545	242146	4602	+	6	0.93	11111010000	237545	237715	171	241976	242146	171	8.08	0.0472515
ctg0116	ctg0116_2	247854	253131	5278	+	6	0.969	11111010000	247854	248014	161	252971	253131	161	3.82	0.0237267
ctg0116	ctg0116_3	563872	565551	1680	-	6	0.856	11111010000	563872	564205	334	565242	565551	310	8.41	0.0251796
ctg0116	ctg0116_4	573395	586849	13455	-	6	0.925	11111010000	573395	573803	409	586439	586849	411	7.5	0.0183374
ctg0116	ctg0116_5	839186	850758	11573	-	6	0.942	11111010000	839186	840030	845	849914	850758	845	6.48	0.00766864
ctg0116	ctg0116_6	971864	982928	11065	-	6	0.99	11111010000	971864	972530	667	982262	982928	667	1.06	0.00158921
ctg0116	ctg0116_7	1108003	1114296	6294	+	6	0.851	11111010000	1108003	1108141	139	1114149	1114296	148	14.56	0.104748
ctg0116	ctg0116_8	1180270	1190525	10256	+	6	0.924	11110011000	1180270	1180859	590	1189936	1190525	590	8.16	0.0138305
ctg0117	ctg0117_1	83984	98505	14522	-	6	0.993	11111010000	83984	84816	833	97673	98505	833	0.72	0.000864346
ctg0117	ctg0117_10	1062367	1073534	11168	+	7	0.988	11111011000	1062367	1063125	759	1072776	1073534	759	1.2	0.00158103
ctg0117	ctg0117_11	1168881	1175638	6758	-	7	0.975	11111011000	1168881	1169673	793	1174836	1175638	803	1.27	0.00160151
ctg0117	ctg0117_12	1294728	1302481	7754	+	6	0.927	11111010000	1294728	1295751	1024	1301459	1302481	1023	8.05	0.00786133
ctg0117	ctg0117_2	107171	117282	10112	-	6	0.941	11111010000	107171	107833	663	116623	117282	660	5.74	0.00865762
ctg0117	ctg0117_3	267647	277347	9701	+	6	0.985	11111010000	267647	268167	521	276827	277347	521	1.56	0.00299424
ctg0117	ctg0117_4	327693	337598	9906	+	6	0.978	11111010000	327693	328244	552	337047	337598	552	2.21	0.00400362
ctg0117	ctg0117_5	519776	529573	9798	+	6	0.945	11111010000	519776	520298	523	529069	529573	505	2.22	0.00424474
ctg0117	ctg0117_6	691491	705238	13748	-	6	0.895	11111010000	691491	692565	1075	704163	705238	1076	10.5	0.00976744
ctg0117	ctg0117_7	761330	772438	11109	-	6	1	11111001000	761330	762075	746	771693	772438	746	0	0
ctg0117	ctg0117_8	890630	902383	11754	+	6	0.942	11111010000	890630	891402	773	901611	902383	773	6.14	0.00794308
ctg0117	ctg0117_9	985139	996692	11554	+	6	0.956	11111010000	985139	985895	757	995937	996692	756	4.53	0.00598415
ctg0118	ctg0118_1	59063	71576	12514	+	6	0.981	11111010000	59063	59813	751	70824	71576	753	1.62	0.00215712
ctg0118	ctg0118_2	243478	254774	11297	+	6	0.938	11111010000	243478	244239	762	254012	254774	763	6.35	0.00833333
ctg0118	ctg0118_3	502280	513541	11262	+	7	0.988	11111011000	502280	503020	741	512801	513541	741	1.23	0.00165992
ctg0118	ctg0118_4	636512	640940	4429	-	6	0.995	11111010000	636512	636703	192	640749	640940	192	0.52	0.00270833
ctg0118	ctg0118_5	684183	687060	2878	+	6	0.966	11111010000	684183	684598	416	686649	687060	412	2.74	0.00658654
ctg0118	ctg0118_6	800899	812417	11519	-	7	0.992	11111011000	800899	801641	743	811675	812417	743	0.81	0.00109018
ctg0118	ctg0118_7	840070	843716	3647	+	6	0.859	11111010000	840070	840241	172	843525	843716	192	4.91	0.0285465
ctg0118	ctg0118_8	856965	867572	10608	+	6	0.99	11111010000	856965	857634	670	866903	867572	670	1.05	0.00156716
ctg0118	ctg0118_9	1245105	1255625	10521	+	6	0.98	11111010000	1245105	1245608	504	1255122	1255625	504	2.02	0.00400794
ctg0119	ctg0119_1	127031	137298	10268	-	6	0.91	11111010000	127031	127706	676	136624	137298	675	9.57	0.0141568
ctg0119	ctg0119_10	891828	901781	9954	+	6	0.936	11111010000	891828	892372	545	901236	901781	546	6.8	0.0124771
ctg0119	ctg0119_2	196344	207136	10793	+	6	0.995	11111010000	196344	197084	741	206396	207136	741	0.54	0.000728745
ctg0119	ctg0119_3	213669	219650	5982	+	6	0.88	11111010000	213669	214709	1041	218667	219650	984	7.91	0.00759846
ctg0119	ctg0119_4	303585	310702	7118	+	6	0.874	11111010000	303585	304408	824	309856	310702	847	11.76	0.0142718
ctg0119	ctg0119_5	328883	333404	4522	-	6	0.891	11111010000	328883	329074	192	333230	333404	175	2.34	0.0121875
ctg0119	ctg0119_6	344436	356029	11594	-	7	0.977	11111011000	344436	345185	750	355280	356029	750	2.32	0.00309333
ctg0119	ctg0119_7	371528	381616	10089	+	7	0.932	11111011000	371528	372110	583	381033	381616	584	7.12	0.0122127
ctg0119	ctg0119_8	563038	573968	10931	+	7	0.989	11111011000	563038	563777	740	573229	573968	740	1.09	0.00147297
ctg0119	ctg0119_9	636903	641451	4549	-	6	0.995	11111010000	636903	637094	192	641260	641451	192	0.52	0.00270833
ctg0120	ctg0120_1	255867	265469	9603	+	6	0.94	11111010000	255867	257241	1375	264099	265469	1371	6.15	0.00447273
ctg0120	ctg0120_10	1165597	1174999	9403	+	7	0.955	11111011000	1165597	1167982	2386	1172706	1174999	2294	0.48	0.000201174
ctg0120	ctg0120_11	1193276	1201500	8225	-	7	0.987	11111011000	1193276	1194018	743	1200759	1201500	742	1.23	0.00165545
ctg0120	ctg0120_12	1242684	1250670	7987	-	6	0.919	11111010000	1242684	1244089	1406	1249302	1250670	1369	6.38	0.0045377
ctg0120	ctg0120_2	286960	296399	9440	+	6	0.904	11111010000	286960	288035	1076	295347	296399	1053	8.04	0.00747212
ctg0120	ctg0120_3	336762	345362	8601	+	6	0.906	11111010000	336762	337619	858	344526	345362	837	7.65	0.00891608
ctg0120	ctg0120_4	383336	393486	10151	+	6	0.938	11111010000	383336	383915	580	392908	393486	579	6.38	0.011
ctg0120	ctg0120_5	481072	490866	9795	-	7	0.988	11111011000	481072	481568	497	490370	490866	497	1.22	0.00245473
ctg0120	ctg0120_6	780532	791914	11383	-	6	0.888	11111010000	780532	781522	991	790891	791914	1024	9.2	0.00928355
ctg0120	ctg0120_9	1083626	1095663	12038	+	6	0.981	11111010000	1083626	1084538	913	1094751	1095663	913	1.89	0.0020701
ctg0121	ctg0121_1	379428	384445	5018	+	6	0.893	11111010000	379428	379624	197	384249	384445	197	11.7	0.0593909
ctg0121	ctg0121_2	549013	557598	8586	+	6	0.963	11110011000	549013	550656	1644	555957	557598	1642	3.63	0.00220803
ctg0121	ctg0121_3	704174	714757	10584	-	6	0.871	11111010000	704174	705274	1101	713652	714757	1106	14.2	0.0128974
ctg0121	ctg0121_4	999869	1011288	11420	-	6	0.952	11111010000	999869	1000695	827	1010460	1011288	829	5.03	0.00608223
ctg0121	ctg0121_5	1149878	1154054	4177	+	6	0.87	11111010000	1149878	1150843	966	1153099	1154054	956	6.71	0.00694617
ctg0122	ctg0122_1	122810	129092	6283	-	6	0.885	11111010000	122810	123299	490	128569	129092	524	5.53	0.0112857
ctg0122	ctg0122_2	402282	411331	9050	-	6	0.937	11111010000	402282	402823	542	410792	411331	540	6.26	0.0115498
ctg0122	ctg0122_3	450117	455253	5137	-	6	0.945	11111010000	450117	450299	183	455071	455253	183	5.71	0.0312022
ctg0122	ctg0122_4	487236	497609	10374	+	6	0.921	11111010000	487236	487903	668	496944	497609	666	8.03	0.012021
ctg0122	ctg0122_5	566524	576550	10027	+	6	0.932	11111010000	566524	567110	587	575964	576550	587	7.09	0.0120784
ctg0122	ctg0122_6	797883	805531	7649	+	6	0.944	11111010000	797883	799282	1400	804132	805531	1400	6.15	0.00439286
ctg0122	ctg0122_7	981456	984493	3038	+	6	0.893	11111010000	981456	982223	768	983735	984493	759	10.1	0.013151
ctg0123	ctg0123_3	245593	259336	13744	-	6	0.934	11111010000	245593	246302	710	258620	259336	717	6.09	0.00857746
ctg0123	ctg0123_4	539166	542920	3755	+	6	0.957	11111010000	539166	539326	161	542761	542920	160	1.92	0.0119255
ctg0123	ctg0123_5	800161	804612	4452	+	6	0.99	11111010000	800161	800352	192	804421	804612	192	1.05	0.00546875
ctg0123	ctg0123_6	988764	1000210	11447	-	7	0.976	11111011000	988764	989504	741	999470	1000210	741	2.63	0.00354926
ctg0123	ctg0123_9	1288085	1292609	4525	-	6	0.89	11111010000	1288085	1288293	209	1292418	1292609	192	3.21	0.0153589
ctg0124	ctg0124_1	115911	137124	21214	+	6	0.93	11111010000	115911	116750	840	136312	137124	813	4.57	0.00544048
ctg0124	ctg0124_2	560150	564684	4535	+	6	0.901	11111010000	560150	560341	192	564510	564684	175	1.16	0.00604167
ctg0124	ctg0124_3	960930	969976	9047	-	6	0.997	11110011000	960930	961319	390	969587	969976	390	0.26	0.000666667
ctg0124	ctg0124_4	1345487	1356470	10984	+	6	0.915	11111010000	1345487	1346284	798	1355669	1356470	802	8.89	0.0111404
ctg0124	ctg0124_5	1360048	1371332	11285	-	6	0.937	11110011000	1360048	1360788	741	1370552	1371332	781	1.23	0.00165992
ctg0125	ctg0125_1	18027	29027	11001	-	6	0.924	11111010000	18027	18802	776	28251	29027	777	8.15	0.0105026
ctg0125	ctg0125_10	920121	931246	11126	+	6	0.972	11111010000	920121	920859	739	930509	931246	738	2.92	0.00395129
ctg0125	ctg0125_2	116135	120715	4581	+	6	0.969	11111010000	116135	116326	192	120524	120715	192	3.2	0.0166667
ctg0125	ctg0125_25	1164448	1169030	4583	+	6	0.966	11111010000	1164448	1164650	203	1168828	1169030	203	3.54	0.0174384
ctg0125	ctg0125_26	1303260	1307633	4374	+	6	0.984	11111010000	1303260	1303451	192	1307442	1307633	192	1.59	0.00828125
ctg0125	ctg0125_27	1338577	1350149	11573	+	6	0.961	11111010000	1338577	1339348	772	1349378	1350149	772	4.03	0.00522021
ctg0125	ctg0125_3	158925	170336	11412	+	6	0.898	11111010000	158925	159739	815	169522	170336	815	11.24	0.0137914
ctg0125	ctg0125_4	196017	206656	10640	-	7	0.957	11111011000	196017	196708	692	205965	206656	692	4.66	0.0067341
ctg0125	ctg0125_5	345880	357033	11154	+	6	0.985	11111010000	345880	346654	775	356259	357033	775	1.57	0.00202581
ctg0125	ctg0125_6	520405	526041	5637	-	6	0.998	11111010000	520405	520810	406	525636	526041	406	0.25	0.000615764
ctg0125	ctg0125_7	588600	600455	11856	+	6	0.937	11110011000	588600	589361	762	599692	600455	764	6.49	0.00851706
ctg0125	ctg0125_8	674176	684391	10216	-	6	0.995	11111010000	674176	674820	645	683747	684391	645	0.47	0.000728682
ctg0125	ctg0125_9	876888	886780	9893	-	6	0.99	11111010000	876888	877412	525	886256	886780	525	0.96	0.00182857
ctg0126	ctg0126_1	120674	131837	11164	-	6	0.984	11111010000	120674	121423	750	131088	131837	750	1.76	0.00234667
ctg0126	ctg0126_10	1252126	1262082	9957	+	7	0.987	11111011000	1252126	1252649	524	1261559	1262082	524	1.35	0.00257634
ctg0126	ctg0126_2	200855	207286	6432	+	6	0.997	11111010000	200855	201783	929	206358	207286	929	0.32	0.000344456
ctg0126	ctg0126_3	273244	283398	10155	-	6	0.998	11111010000	273244	273757	514	282885	283398	514	0.19	0.00036965
ctg0126	ctg0126_4	370085	377474	7390	-	6	0.911	11111010000	370085	371118	1034	376454	377474	1021	8.31	0.00803675
ctg0126	ctg0126_5	522563	527902	5340	-	6	0.926	11111010000	522563	523489	927	526980	527902	923	7.64	0.00824164
ctg0126	ctg0126_6	602881	612503	9623	+	6	0.944	11111010000	602881	603398	518	611997	612503	507	3.65	0.00704633
ctg0126	ctg0126_7	769472	779338	9867	+	6	0.979	11111010000	769472	769992	521	778818	779338	521	2.35	0.00451056
ctg0126	ctg0126_8	795930	801258	5329	+	6	0.905	11111010000	795930	796835	906	800331	801258	928	7.76	0.00856512
ctg0126	ctg0126_9	1226039	1235679	9641	+	7	0.989	11111011000	1226039	1226504	466	1235214	1235679	466	1.08	0.0023176
ctg0127	ctg0127_1	9853	20863	11011	-	6	0.973	11111010000	9853	10597	745	20119	20863	745	2.75	0.00369127
ctg0127	ctg0127_2	97328	103425	6098	+	6	0.864	11111010000	97328	98368	1041	102349	103425	1077	12.46	0.0119693
ctg0127	ctg0127_3	141034	150693	9660	+	7	0.968	11111011000	141034	141500	467	150227	150693	467	3.31	0.00708779
ctg0127	ctg0127_4	215177	224940	9764	+	6	0.977	11111010000	215177	215646	470	224471	224940	470	2.39	0.00508511
ctg0127	ctg0127_5	355942	361717	5776	-	6	0.945	11111010000	355942	356527	586	361132	361717	586	5.74	0.00979522
ctg0127	ctg0127_6	548874	555073	6200	+	6	0.963	11111010000	548874	549665	792	554272	555073	802	2.58	0.00325758
ctg0127	ctg0127_7	1184431	1194635	10205	+	6	0.996	11111010000	1184431	1184936	506	1194130	1194635	506	0.4	0.000790514
ctg0127	ctg0127_8	1261429	1272828	11400	+	7	0.992	11111011000	1261429	1262170	742	1272087	1272828	742	0.81	0.00109164
ctg0128	ctg0128_1	154550	165551	11002	-	6	0.95	11111010000	154550	155303	754	164800	165551	752	5.01	0.00664456
ctg0128	ctg0128_10	1315649	1323244	7596	-	6	0.895	11111010000	1315649	1316564	916	1322351	1323244	894	7.89	0.00861354
ctg0128	ctg0128_2	187020	198156	11137	+	6	0.94	11111010000	187020	187791	772	197385	198156	772	6.15	0.00796632
ctg0128	ctg0128_3	272276	282573	10298	-	6	0.994	11111010000	272276	272961	686	281888	282573	686	0.59	0.000860058
ctg0128	ctg0128_4	591390	601673	10284	-	6	0.975	11111010000	591390	591911	522	601151	601673	523	2.34	0.00448276
ctg0128	ctg0128_5	639159	650075	10917	+	6	0.993	11111010000	639159	639894	736	649340	650075	736	0.68	0.000923913
ctg0128	ctg0128_6	844683	856966	12284	-	6	0.901	11111010000	844683	845159	477	856484	856966	483	9.66	0.0202516
ctg0128	ctg0128_7	963645	974164	10520	+	7	0.999	11111011000	963645	964323	679	973486	974164	679	0.15	0.000220913
ctg0128	ctg0128_8	1283360	1288705	5346	+	6	0.996	11111010000	1283360	1283822	463	1288243	1288705	463	0.43	0.000928726
ctg0128	ctg0128_9	1304164	1312196	8033	-	6	0.975	11111010000	1304164	1305542	1379	1310828	1312196	1369	1.85	0.00134155
ctg0129	ctg0129_1	51729	55982	4254	+	6	0.937	11111010000	51729	51855	127	55861	55982	122	4.22	0.0332283
ctg0129	ctg0129_10	1214678	1217957	3280	+	6	0.853	11111010000	1214678	1215527	850	1217109	1217957	849	12.58	0.0148
ctg0129	ctg0129_11	1223268	1229970	6703	-	6	0.952	11111010000	1223268	1223618	351	1229620	1229970	351	5.08	0.0144729
ctg0129	ctg0129_12	1263943	1270062	6120	-	6	0.995	11110011000	1263943	1264736	794	1269270	1270062	793	0.38	0.000478589
ctg0129	ctg0129_2	208922	215678	6757	+	6	0.979	11111010000	208922	209723	802	214876	215678	803	2.02	0.0025187
ctg0129	ctg0129_3	220244	226462	6219	+	6	0.935	11111010000	220244	220808	565	225900	226462	563	6.75	0.0119469
ctg0129	ctg0129_4	316652	328306	11655	-	6	0.979	11111010000	316652	317502	851	327456	328306	851	2.16	0.00253819
ctg0129	ctg0129_7	620848	631128	10281	-	6	0.982	11111010000	620848	621353	506	630623	631128	506	2.01	0.00397233
ctg0129	ctg0129_8	775746	777044	1299	-	6	0.968	11111010000	775746	775869	124	776921	777044	124	3.3	0.0266129
ctg0129	ctg0129_9	1113021	1119248	6228	-	6	0.962	11110011000	1113021	1113526	506	1118743	1119248	506	4.08	0.00806324
ctg0130	ctg0130_1	70460	80983	10524	+	6	0.971	11111010000	70460	71144	685	80298	80983	686	2.84	0.00414598
ctg0130	ctg0130_10	1186284	1196382	10099	+	6	0.962	11111010000	1186284	1186835	552	1195833	1196382	550	3.75	0.00679348
ctg0130	ctg0130_2	104401	115564	11164	+	7	0.977	11111011000	104401	105153	753	114813	115564	752	2.17	0.00288181
ctg0130	ctg0130_3	204444	215042	10599	-	6	0.939	11111010000	204444	205126	683	214355	215042	688	5.36	0.00784773
ctg0130	ctg0130_4	466011	476997	10987	+	6	0.976	11111010000	466011	466747	737	476261	476997	737	2.64	0.00358209
ctg0130	ctg0130_5	556034	567294	11261	-	7	0.996	11111011000	556034	556885	852	566443	567294	852	0.35	0.000410798
ctg0130	ctg0130_6	806053	813282	7230	+	6	0.884	11111010000	806053	806886	834	812448	813282	835	12.51	0.015
ctg0130	ctg0130_7	945319	956333	11015	-	6	0.979	11111010000	945319	946067	749	955585	956333	749	2.18	0.00291055
ctg0130	ctg0130_8	1136414	1158131	21718	-	6	0.894	11111010000	1136414	1138460	2047	1156109	1158131	2023	7.91	0.00386419
ctg0130	ctg0130_9	1177988	1184377	6390	+	6	0.977	11111010000	1177988	1178334	347	1184031	1184377	347	2.36	0.00680115
ctg0131	ctg0131_1	290396	301455	11060	+	6	0.934	11111010000	290396	291075	680	300777	301455	679	7.22	0.0106176
ctg0131	ctg0131_2	787823	798045	10223	-	6	0.962	11111010000	787823	788343	521	797525	798045	521	3.98	0.00763915
ctg0131	ctg0131_3	901453	913127	11675	-	7	0.996	11111011000	901453	902196	744	912384	913127	744	0.4	0.000537634
ctg0131	ctg0131_4	970334	981547	11214	+	6	0.996	11111010000	970334	971065	732	980816	981547	732	0.41	0.000560109
ctg0131	ctg0131_5	983895	995247	11353	-	6	0.984	11111010000	983895	984654	760	994489	995247	759	1.47	0.00193421
ctg0131	ctg0131_6	1291000	1295698	4699	+	6	0.925	11111010000	1291000	1291333	334	1295365	1295698	334	7.96	0.0238323
ctg0131	ctg0131_7	1298362	1309927	11566	-	7	0.98	11111011000	1298362	1299098	737	1309193	1309927	735	1.79	0.00242876
ctg0132	ctg0132_1	4519	14803	10285	+	6	0.989	11111010000	4519	5040	522	14280	14803	524	0.77	0.0014751
ctg0132	ctg0132_10	661621	671683	10063	+	6	0.818	11110011000	661621	661919	299	671418	671683	266	5.49	0.0183612
ctg0132	ctg0132_11	690751	701058	10308	-	6	0.992	11111010000	690751	691411	661	700398	701058	661	0.76	0.00114977
ctg0132	ctg0132_12	720540	731145	10606	-	6	0.951	11111010000	720540	721300	761	730385	731145	761	5.09	0.00668857
ctg0132	ctg0132_13	743544	754883	11340	+	6	0.978	11111010000	743544	744390	847	754042	754883	842	1.69	0.00199528
ctg0132	ctg0132_14	909107	920802	11696	-	7	0.999	11111011000	909107	909850	744	920059	920802	744	0.13	0.000174731
ctg0132	ctg0132_15	991816	1004656	12841	-	6	0.956	11110011000	991816	992113	298	1004359	1004656	298	4.51	0.0151342
ctg0132	ctg0132_16	1067722	1076039	8318	-	6	0.955	11111010000	1067722	1068223	502	1075529	1076039	511	2.86	0.00569721
ctg0132	ctg0132_2	127968	138835	10868	-	6	0.99	11111010000	127968	128651	684	138152	138835	684	1.03	0.00150585
ctg0132	ctg0132_3	233300	243646	10347	-	6	0.972	11111010000	233300	233967	668	242979	243646	668	2.92	0.00437126
ctg0132	ctg0132_4	276308	287254	10947	-	6	0.921	11111010000	276308	277082	775	286480	287254	775	8.44	0.0108903
ctg0132	ctg0132_5	380787	389374	8588	+	6	0.958	11111010000	380787	382188	1402	387972	389374	1403	4.36	0.00310984
ctg0132	ctg0132_6	394895	408512	13618	+	7	0.898	11111011000	394895	395558	664	407847	408512	666	9.8	0.014759
ctg0132	ctg0132_7	624244	635564	11321	+	6	0.925	11111010000	624244	625012	769	634809	635564	756	6.28	0.00816645
ctg0133	ctg0133_1	13084	24105	11022	-	6	0.97	11111010000	13084	13833	750	23351	24105	755	2.45	0.00326667
ctg0133	ctg0133_10	889177	900314	11138	-	7	0.984	11111011000	889177	889919	743	899572	900314	743	1.77	0.00238223
ctg0133	ctg0133_11	938495	942991	4497	+	6	0.896	11111010000	938495	938669	175	942800	942991	192	1.73	0.00988571
ctg0133	ctg0133_12	956030	966936	10907	-	6	0.954	11111010000	956030	956774	745	966192	966936	745	4.91	0.0065906
ctg0133	ctg0133_13	1014121	1024264	10144	+	6	0.964	11111010000	1014121	1014703	583	1023682	1024264	583	3.72	0.00638079
ctg0133	ctg0133_14	1235555	1246384	10830	-	6	0.991	11111010000	1235555	1236226	672	1245713	1246384	672	0.9	0.00133929
ctg0133	ctg0133_2	126855	137286	10432	-	6	0.927	11111010000	126855	127525	671	136616	137286	671	7.99	0.0119076
ctg0133	ctg0133_5	318421	329712	11292	-	7	0.996	11111011000	318421	319176	756	328957	329712	756	0.4	0.000529101
ctg0133	ctg0133_6	515995	527364	11370	+	6	0.981	11111010000	515995	516733	739	526624	527364	741	1.64	0.00221922
ctg0133	ctg0133_7	531999	540943	8945	-	6	0.83	11111010000	531999	533238	1240	539662	540943	1282	14.91	0.0120242
ctg0133	ctg0133_8	760371	770904	10534	+	6	0.927	11111010000	760371	761043	673	770232	770904	673	7.78	0.0115602
ctg0133	ctg0133_9	820280	825782	5503	-	6	0.973	11111010000	820280	820577	298	825485	825782	298	2.75	0.00922819
ctg0134	ctg0134_1	271936	280722	8787	-	6	0.898	11111010000	271936	272810	875	279854	280722	869	10.43	0.01192
ctg0134	ctg0134_2	401792	413175	11384	-	6	0.988	11101011000	401792	402552	761	412419	413175	757	1.2	0.00157687
ctg0134	ctg0134_3	705796	713624	7829	-	6	0.915	11111010000	705796	706019	224	713402	713624	223	8.11	0.0362054
ctg0134	ctg0134_4	1001708	1022184	20477	-	6	0.884	11111010000	1001708	1002257	550	1021648	1022184	537	6.3	0.0114545
ctg0134	ctg0134_5	1194652	1205903	11252	+	6	0.966	11111010000	1194652	1195348	697	1205203	1205903	701	3.54	0.00507891
ctg0134	ctg0134_6	1251766	1256272	4507	+	6	0.911	11111010000	1251766	1251957	192	1256098	1256272	175	0	0
ctg0135	ctg0135_1	402155	412957	10803	+	6	0.955	11111010000	402155	402865	711	412240	412957	718	3.94	0.00554149
ctg0135	ctg0135_10	1209325	1220545	11221	-	7	0.928	11111011000	1209325	1210085	761	1219785	1220545	761	7.43	0.00976347
ctg0135	ctg0135_11	1251799	1263314	11516	+	6	0.944	11111010000	1251799	1252572	774	1262548	1263314	767	4.92	0.00635659
ctg0135	ctg0135_12	1268325	1279617	11293	-	7	0.998	11111011000	1268325	1269184	860	1278758	1279617	860	0.23	0.000267442
ctg0135	ctg0135_2	441864	451625	9762	+	6	0.962	11111010000	441864	442333	470	451156	451625	470	3.96	0.00842553
ctg0135	ctg0135_3	620839	627585	6747	+	6	0.962	11111010000	620839	621635	797	626786	627585	800	3.48	0.00436637
ctg0135	ctg0135_4	715466	719985	4520	-	6	0.968	11111010000	715466	715655	190	719796	719985	190	3.26	0.0171579
ctg0135	ctg0135_5	1115066	1125730	10665	+	6	0.959	11111010000	1115066	1115753	688	1125043	1125730	688	4.24	0.00616279
ctg0136	ctg0136_1	47204	53004	5801	+	6	0.973	11111010000	47204	47314	111	52895	53004	110	1.85	0.0166667
ctg0136	ctg0136_2	114284	124438	10155	-	6	0.997	11111010000	114284	114946	663	123776	124438	663	0.3	0.000452489
ctg0136	ctg0136_3	151552	161431	9880	+	6	0.92	11110011000	151552	152086	535	160897	161431	535	8.65	0.0161682
ctg0136	ctg0136_4	330775	338500	7726	-	6	0.926	11111010000	330775	331782	1008	337480	338500	1021	6.61	0.00655754
ctg0136	ctg0136_5	914707	926106	11400	+	6	0.996	11111010000	914707	915455	749	925358	926106	749	0.4	0.000534045
ctg0136	ctg0136_6	1270782	1277568	6787	-	7	0.98	11111011000	1270782	1271583	802	1276757	1277568	812	0.75	0.000935162
ctg0137	ctg0137_1	213780	220153	6374	-	6	0.994	11111010000	213780	214449	670	219484	220153	670	0.6	0.000895522
ctg0137	ctg0137_2	287122	296751	9630	+	6	0.961	11111010000	287122	287586	465	296287	296751	465	4.02	0.00864516
ctg0137	ctg0137_3	428680	435514	6835	-	6	0.986	11111010000	428680	429024	345	435171	435514	344	1.17	0.0033913
ctg0137	ctg0137_4	645184	659217	14034	+	6	0.869	11111010000	645184	645777	594	658632	659217	586	12.54	0.0211111
ctg0137	ctg0137_5	700941	712022	11082	-	7	0.978	11111011000	700941	701680	740	711288	712022	735	1.52	0.00205405
ctg0137	ctg0137_6	803527	812153	8627	+	6	0.895	11111010000	803527	804021	495	811685	812153	469	6.78	0.013697
ctg0137	ctg0137_7	1049186	1061788	12603	-	6	0.94	11111010000	1049186	1049957	772	1061017	1061788	772	6.58	0.00852332
ctg0137	ctg0137_8	1134214	1145657	11444	-	7	0.985	11111011000	1134214	1134970	757	1144902	1145657	756	1.34	0.00177015
ctg0138	ctg0138_16	412692	421138	8447	-	6	0.96	11111010000	412692	414104	1413	419703	421138	1436	2.46	0.00174098
ctg0138	ctg0138_19	576391	581860	5470	-	6	0.981	11110011000	576391	577192	802	581059	581860	802	1.9	0.00236908
ctg0138	ctg0138_20	675016	691066	16051	-	6	0.927	11111010000	675016	676115	1100	689964	691066	1103	7.51	0.00682727
ctg0138	ctg0138_21	762238	769845	7608	+	6	0.951	11111010000	762238	763054	817	769030	769845	816	4.99	0.00610771
ctg0138	ctg0138_22	905604	910726	5123	+	6	0.95	11111010000	905604	905764	161	910566	910726	161	5.2	0.0322981
ctg0138	ctg0138_23	1030210	1037613	7404	-	6	0.898	11111010000	1030210	1030800	591	1037026	1037613	588	10.45	0.0176819
ctg0138	ctg0138_26	1071448	1081599	10152	+	7	0.991	11111011000	1071448	1072107	660	1080940	1081599	660	0.92	0.00139394
ctg0138	ctg0138_27	1131528	1139773	8246	-	6	0.969	11111010000	1131528	1132952	1425	1138336	1139773	1438	2.36	0.00165614
ctg0138	ctg0138_28	1149149	1159283	10135	+	6	0.974	11111010000	1149149	1149790	642	1158642	1159283	642	2.72	0.00423676
ctg0138	ctg0138_5	60930	67712	6783	-	7	0.996	11111011000	60930	61729	800	66914	67712	799	0.25	0.0003125
ctg0138	ctg0138_6	85493	91813	6321	+	6	0.865	11111010000	85493	85629	137	91676	91813	138	13.72	0.100146
ctg0138	ctg0138_7	122742	129474	6733	-	6	0.95	11111010000	122742	123541	800	128674	129474	801	4.94	0.006175
ctg0138	ctg0138_8	129497	131415	1919	+	6	0.914	11111010000	129497	129832	336	131079	131415	337	9.63	0.0286607
ctg0139	ctg0139_1	216829	221488	4660	+	6	0.968	11111010000	216829	217078	250	221238	221488	251	2.87	0.01148
ctg0139	ctg0139_2	262661	280724	18064	-	6	0.959	11111010000	262661	263177	517	280207	280724	518	4.01	0.00775629
ctg0139	ctg0139_3	322512	332608	10097	-	6	0.971	11111010000	322512	323095	584	332025	332608	584	2.99	0.00511986
ctg0139	ctg0139_4	344176	354108	9933	-	6	0.99	11111010000	344176	344699	524	353585	354108	524	0.96	0.00183206
ctg0139	ctg0139_5	538832	548926	10095	-	7	0.963	11111011000	538832	539477	646	548283	548926	644	3.52	0.00544892
ctg0139	ctg0139_6	767961	779210	11250	-	6	0.984	11111010000	767961	768702	742	778469	779210	742	1.64	0.00221024
ctg0139	ctg0139_7	1039098	1045868	6771	-	6	0.984	11111010000	1039098	1039465	368	1045501	1045868	368	1.38	0.00375
ctg0139	ctg0139_8	1140569	1151722	11154	-	7	0.989	11111011000	1140569	1141329	761	1150962	1151722	761	1.19	0.00156373
ctg0139	ctg0139_9	1188708	1198914	10207	+	7	0.979	11111011000	1188708	1189371	664	1198251	1198914	664	2.14	0.00322289
ctg0140	ctg0140_1	132389	143545	11157	+	6	0.977	11111010000	132389	133135	747	142798	143545	748	2.18	0.00291834
ctg0140	ctg0140_10	1210941	1217795	6855	+	6	0.997	11111010000	1210941	1211284	344	1217453	1217795	343	0	0
ctg0140	ctg0140_2	573886	585325	11440	-	6	0.926	11111010000	573886	574710	825	584492	585325	834	7.48	0.00906667
ctg0140	ctg0140_3	930834	942249	11416	-	7	0.992	11111011000	930834	931563	730	941520	942249	730	0.83	0.00113699
ctg0140	ctg0140_4	1041797	1053400	11604	-	6	0.912	11111010000	1041797	1042577	781	1052640	1053400	761	6.67	0.00854033
ctg0140	ctg0140_5	1070328	1081262	10935	+	6	0.996	11111001000	1070328	1071081	754	1080509	1081262	754	0.4	0.000530504
ctg0140	ctg0140_6	1088233	1099669	11437	-	6	0.996	11111010000	1088233	1088978	746	1098924	1099669	746	0.4	0.000536193
ctg0140	ctg0140_9	1158569	1171881	13313	-	7	0.989	11111011000	1158569	1159325	757	1171124	1171881	758	0.93	0.00122853
ctg0141	ctg0141_1	41382	49086	7705	+	6	0.994	11111010000	41382	42812	1431	47658	49086	1429	0.56	0.000391335
ctg0141	ctg0141_2	86494	88618	2125	-	6	0.971	11111010000	86494	86668	175	88444	88618	175	2.92	0.0166857
ctg0141	ctg0141_3	291195	297149	5955	+	6	0.892	11111010000	291195	291950	756	296445	297149	705	4.74	0.00626984
ctg0141	ctg0141_4	645294	649846	4553	-	6	0.895	11111010000	645294	645485	192	649638	649846	209	2.65	0.0138021
ctg0141	ctg0141_5	1234606	1245466	10861	+	7	0.972	11111011000	1234606	1235362	757	1244714	1245466	753	2.17	0.00286658
ctg0142	ctg0142_1	231774	242731	10958	-	6	0.988	11111010000	231774	232446	673	242059	242731	673	1.2	0.00178306
ctg0142	ctg0142_10	1096213	1102994	6782	+	6	0.985	11111010000	1096213	1096556	344	1102651	1102994	344	1.48	0.00430233
ctg0142	ctg0142_11	1233377	1244536	11160	+	7	0.982	11111011000	1233377	1234134	758	1243777	1244536	760	1.47	0.00193931
ctg0142	ctg0142_2	447891	461135	13245	+	6	0.953	11111010000	447891	448556	666	460470	461135	666	4.86	0.0072973
ctg0142	ctg0142_3	593947	604265	10319	+	6	0.9	11111010000	593947	594525	579	603692	604265	574	10.08	0.0174093
ctg0142	ctg0142_4	699578	709471	9894	+	6	0.924	11111010000	699578	700951	1374	708114	709471	1358	7.03	0.00511645
ctg0142	ctg0142_5	879525	891067	11543	-	7	0.996	11111011000	879525	880268	744	890324	891067	744	0.4	0.000537634
ctg0142	ctg0142_6	916453	926276	9824	+	6	0.94	11111010000	916453	917004	552	925724	926276	553	6.1	0.0110507
ctg0143	ctg0143_1	222924	234329	11406	+	6	0.997	11111001000	222924	223666	743	233587	234329	743	0.27	0.000363392
ctg0143	ctg0143_2	394663	404864	10202	+	7	0.988	11111011000	394663	395306	644	404221	404864	644	1.26	0.00195652
ctg0143	ctg0143_3	470014	481653	11640	-	6	0.955	11111010000	470014	470770	757	480903	481653	751	4	0.00528402
ctg0143	ctg0143_4	539365	549721	10357	+	6	0.953	11111010000	539365	540021	657	549081	549721	641	2.4	0.00365297
ctg0143	ctg0143_5	1090119	1106230	16112	-	6	0.878	11111010000	1090119	1090593	475	1105770	1106230	461	10.32	0.0217263
ctg0144	ctg0144_1	43909	54836	10928	-	6	0.968	11111010000	43909	44658	750	54087	54836	750	3.29	0.00438667
ctg0144	ctg0144_10	1166186	1170939	4754	+	6	0.921	11111010000	1166186	1166478	293	1170637	1170939	303	4.95	0.0168942
ctg0144	ctg0144_11	1177742	1188117	10376	+	6	0.962	11111010000	1177742	1178269	528	1187590	1188117	528	4.12	0.00780303
ctg0144	ctg0144_12	1233120	1237650	4531	+	6	0.99	11111010000	1233120	1233310	191	1237460	1237650	191	1.06	0.00554974
ctg0144	ctg0144_2	219298	230468	11171	-	6	0.982	11111010000	219298	220039	742	229727	230468	742	1.78	0.00239892
ctg0144	ctg0144_3	312817	323397	10581	-	6	0.98	11111010000	312817	313501	685	322713	323397	685	2.08	0.0030365
ctg0144	ctg0144_4	387645	398948	11304	-	7	0.995	11111011000	387645	388405	761	398190	398948	759	0.26	0.000341656
ctg0144	ctg0144_5	424383	434513	10131	+	6	0.873	11111010000	424383	424879	497	433980	434513	534	6.19	0.0124547
ctg0144	ctg0144_6	435622	443440	7819	+	6	0.874	11111010000	435622	436656	1035	442372	443440	1069	10.01	0.0096715
ctg0144	ctg0144_7	544439	554192	9754	-	6	0.901	11111010000	544439	544931	493	553703	554192	490	10.67	0.021643
ctg0144	ctg0144_8	628060	639315	11256	+	6	1	11111001000	628060	628803	744	638572	639315	744	0	0
ctg0144	ctg0144_9	925997	937273	11277	+	7	0.978	11111011000	925997	926862	866	936425	937273	849	0.24	0.000277136
ctg0145	ctg0145_1	54723	66483	11761	+	6	0.934	11111010000	54723	55508	786	65692	66483	792	6.16	0.00783715
ctg0145	ctg0145_2	303147	312501	9355	+	6	0.963	11111010000	303147	304135	989	311514	312501	988	3.63	0.00367037
ctg0145	ctg0145_3	336670	347347	10678	+	7	0.984	11111011000	336670	337406	737	346611	347347	737	1.65	0.00223881
ctg0145	ctg0145_4	359689	367323	7635	+	6	0.893	11111010000	359689	360680	992	366372	367323	952	7.74	0.00780242
ctg0145	ctg0145_5	412698	423677	10980	-	7	0.975	11111011000	412698	413445	748	422923	423677	755	1.62	0.00216577
ctg0145	ctg0145_6	426673	434976	8304	+	6	0.929	11111010000	426673	428115	1443	433549	434976	1428	6.36	0.00440748
ctg0145	ctg0145_7	613655	623511	9857	+	6	0.992	11111010000	613655	614168	514	622998	623511	514	0.78	0.00151751
ctg0145	ctg0145_8	809044	820193	11150	-	6	0.933	11111010000	809044	809811	768	819422	820193	772	6.57	0.00855469
ctg0145	ctg0145_9	1000476	1011517	11042	-	7	0.965	11111011000	1000476	1001218	743	1010787	1011517	731	2.09	0.00281292
ctg0146	ctg0146_15	63971	69676	5706	+	6	0.986	11111010000	63971	64773	803	68873	69676	804	1.26	0.00156912
ctg0146	ctg0146_16	97252	103972	6721	-	7	0.966	11111011000	97252	98054	803	103181	103972	792	2.05	0.00255293
ctg0146	ctg0146_17	190593	197389	6797	+	6	0.934	11111010000	190593	190958	366	197040	197389	350	2.34	0.00639344
ctg0146	ctg0146_18	419177	429519	10343	+	6	0.944	11110011000	419177	419836	660	428860	429519	660	5.88	0.00890909
ctg0146	ctg0146_19	453827	462140	8314	-	6	0.988	11111010000	453827	455268	1442	460699	462140	1442	1.19	0.000825243
ctg0146	ctg0146_20	474801	482860	8060	+	6	0.891	11111010000	474801	475875	1075	481800	482860	1061	11.11	0.0103349
ctg0146	ctg0146_21	606934	614548	7615	+	6	0.914	11111010000	606934	608339	1406	613139	614548	1410	8.35	0.00593883
ctg0146	ctg0146_22	626011	632783	6773	+	6	0.998	11111010000	626011	626811	801	631983	632783	801	0.25	0.00031211
ctg0146	ctg0146_23	646148	657385	11238	-	6	0.981	11111010000	646148	647000	853	656533	657385	853	1.91	0.00223916
ctg0146	ctg0146_24	658778	673075	14298	+	6	0.898	11111010000	658778	659801	1024	672013	673075	1063	6.23	0.00608398
ctg0146	ctg0146_25	699808	706558	6751	+	7	0.993	11111011000	699808	700610	803	705757	706558	802	0.63	0.000784558
[truncated: 3,472 more rows]
